# Supplementary material for: Differential Expression Profiles and Functional Prediction of Circular RNAs in Pediatric Dilated Cardiomyopathy
Source: Front Mol Biosci. 2020 Dec 18;7:600170. doi: 10.3389/fmolb.2020.600170 (PMC7775584; doi:10.3389/fmolb.2020.600170)
Supplement: Supplementary File 1 — Differentially expressed circRNAs in pediatric dilated cardiomyopathy. [file Table_1.XLSX]

## Sheet: Sheet1
circRNA_ID	pvalues	foldchange	ProbeSeq	circ_chrom	hostgene
hsa_circ_0033063	0.0168594	38.3807	AGATGAATTGTTGCAACTCTTCGTCTGGCTGAAGTTGAGGATCTCTTACTCTCTAGGCCA	chr14	IFI27
hsa_circ_0088174	0.0163709	15.199	TGTGTTTGGAACAGCTAAACAGGACCAGTGCATCTATAACACCACCTACCTGAATGTCCA	chr9	ORM1
hsa_circ_0088177	0.0141815	12.0852	TGCATCAATAAAGCTTCTGTGTTTGGAACAGCTAACTGACAAGCCAGAGACGACCAAGGA	chr9	ORM2
hsa_circ_0070185	0.0270181	11.0528	TTAAAACTAAGAACTGATGAGAAAATGCTCATCAGCATTCTGACTGAGAGGTCAAATGCA	chr4	ANXA3
hsa_circ_0070186	0.0178872	9.46793	TTTTTAGCCGAAAGACTGCATCGAGCCTTGAAGGAGCTGAAAGATGACTTGAAGGGTGAT	chr4	ANXA3
hsa_circ_0070187	0.0129947	8.94111	TTAAAAGTAATCGGATACTTCTGGAGACTATGAAATCACACTCTTAAAAATCTGTGGTGG	chr4	ANXA3
hsa_circ_0070170	0.0132538	6.76701	TGACACAGAGGTGATCGTTTTGGCCCTGAAACTGCCAGTGACCTAGAGGCATCATTTCCT	chr4	FRAS1
hsa_circ_0025518	0.0198867	4.14807	TTGTCACTTTGGTTTTTGGAGTCTCTGGATGATTTTTACATTCTTAGCAGTGGATTGATA	chr12	PLBD1
hsa_circ_0074239	0.0286563	4.10679	ATAAATTTGTCCAAAGCTCAAGTGCACTTTACAGGTCCCCGATGAACCAAGAGAACCCTC	chr5	C5orf32
hsa_circ_0078682	0.0261476	4.08332	TCATAGTGGGACAGCATTACCGACAAGCAAGGGATTTTAGTCTTTCAGTTGAAGAGGAGG	chr6	MLLT4
hsa_circ_0031882	0.0327958	3.80541	GCTGTACATGGCATTAAGAAAGACCCTAAGAAGTTATTCGTGCCAAGGACAGTTATCATT	chr14	PYGL
hsa_circ_0059200	0.000240303	3.76895	TGCTTCTCTGAGCCCTGAAGACAAGGGGTAACACTCCAAAATATGGACTCATTTTCCACT	chr20	NOP56
hsa_circ_0078692	0.00673254	3.71191	TTTCCATCTGTCTCTTCTTCATTAAACACTTACTGAGTAGAGCAGACGCCTCCGCCTAGA	chr6	MLLT4
hsa_circ_0007719	0.046998	3.56624	ATGCCAACAGAAATTACAGGGGACATCAGGGCCACTGCTCCTGACAGAGGAGGAGAAGCG	chr11	CREB3L1
hsa_circ_0057250	0.00940603	3.52007	GAAATTATAGATTAAAGAGTCTATTGTTGGGGAAATCAGACGGGAAATTGTAAGTGGACT	chr2	SSFA2
hsa_circ_0078676	0.049377	3.49752	TGTCATCCAGAAAGAAGATTGGATATAGATGAGAAACCTCTAGTTGTACAACTGAATTGG	chr6	MLLT4
hsa_circ_0035631	0.0450668	3.42157	AATGTGATATGAATGACAAAAGACAAGTGTCAAAAGAAAGAGGGGAGAAGGGACACAGCG	chr15	RAB8B
hsa_circ_0071540	0.0489086	3.36647	AAGGATTCTGGTCTGAAACCATTTGAACAGTTTTATGAAGGATACGGACAGACAGAGTGC	chr4	ACSL1
hsa_circ_0078673	0.043006	3.35722	TTAAGCCCAGGATTTGGAGTTCCATGGAGTGATGAGATTTTATTTTCAAGATAAAGCTGC	chr6	MLLT4
hsa_circ_0078677	0.0123079	3.33856	CCATCTCTTTCCATCTGTCTCTTCTTCATTAAACACTTACTGAGTAAAAGAAGATTGGAT	chr6	MLLT4
hsa_circ_0073743	0.0430554	3.28419	AAATTTATCCGCTTGAAGAACACTTCTGAACAGGGAGCGGGGGATAAGGTTACCACGCCC	chr5	LMNB1
hsa_circ_0078674	0.0337984	3.28274	ATAAACCTGGGATTTGGAGTTCCATGGAGTGATGAGATTTTATTTTCAAGATAAAGCTGC	chr6	MLLT4
hsa_circ_0083427	0.0037391	3.20774	GCCAAAAGGAGAGACGAGAACTCAATGTGTGAACTTAAATCTCCCTCCATGAGTGATTTC	chr8	MTMR7
hsa_circ_0031884	0.043509	3.20228	AAGTGTCAAGATAAAGTGAGTCAGCTGTACATGGTGGTCCTGGCTCTGCCATATGACACC	chr14	PYGL
hsa_circ_0085038	0.0309508	3.20227	AAAGACAAATAAATTTCACTGTGCCACCCAGCACCCATATGTTGTAAAGTACTATGGCAG	chr8	STK3
hsa_circ_0078679	0.00695486	3.19104	AAGAAAGCAGTGAAAATTCTCGACTGGCTGCTGAGGTTTACAAAGACATGCCGGAAACCA	chr6	MLLT4
hsa_circ_0021071	0.0375013	3.18696	CCTGGTGGAGGACAACGTGGATCTGGGAGAGCTGATGTTTTCCCTGTGCTATCTTCCAAC	chr11	SYT9
hsa_circ_0001044	0.0371068	3.18143	TTAAATTTGGAGCGTTTTTGTTGAGGGGAAAGGGTGAGATCCCTCACTGTGGCTCACTTT	chr2	None
hsa_circ_0073383	0.0249695	3.14646	TGCTTTTGTGGTGAAAGCCAGCTTACGAACATTAATACCCAAAGAACAGAAGTACATTGA	chr5	MCTP1
hsa_circ_0080905	0.0469369	3.14464	GAATTCCATATCCTCGCCCTGGAACTAACTTCGAGAAACCAAGACCTCTGAATACTTCAG	chr7	SEMA3C
hsa_circ_0061268	0.00766692	3.09717	GAAGAAGAAAGAATACACCTCAACACTTTTGCTCAATGGTTATGAGACTCTAGAAGATTT	chr21	SAMSN1
hsa_circ_0084867	0.020651	3.08332	GGAAATGGAGCAAGAAAATGAAATTGGGAAGAAACGTGAACTCAAGGAAGACTCACTATG	chr8	NBN
hsa_circ_0067823	0.0122261	3.06062	AATTTCAGCCTCAGAGATTATTCCCTGGCAAATGCAAGTTCTCTGGCATCCACAATACGG	chr3	LXN
hsa_circ_0043533	0.041988	3.01488	TTGCAACCCAGTGCTTTTTGACCACGTAGGCTGTTTAAAGAAATATGACACGGTGTTGGA	chr17	TOP2A
hsa_circ_0015595	0.0256961	3.00768	TGAGACACTGGAGGTATGAACAAGCGAAGAACATCTCACAGGATCTGGAAAAACAAGCTG	chr1	LAMC1
hsa_circ_0024149	0.0284606	2.98191	TTCAATAAAAGTGAAGACAAACGACTCATCCGAATATGGAGGCTGGACCACCTGAGTCAG	chr11	CASP4
hsa_circ_0071815	0.0422676	2.94871	CCACTTCCAGAAATTGGCCCCTGGTTACGGGAGTTCAGAGCGAAGAATGCTGTGGATTTC	chr5	SEMA5A
hsa_circ_0072834	0.0370597	2.94311	TTCTACACAGGGAGAACATTTTGTGAATTCCTGGGTCCAGAGAGAATTACCTATGGCATC	chr5	None
hsa_circ_0014205	0.0262814	2.93494	TTTTTAAAACATGAAGCAAAAATCTCCAGCCCTACAGAGACTGAGCGGTGCATCGAGTCC	chr1	S100A11
hsa_circ_0031888	0.04855	2.92113	AGACTAAAGTTTTTTTGAAGGGAAGGAGCTAAGATTGAAGCAGGAATACTTTGTGGTGGC	chr14	PYGL
hsa_circ_0017278	0.0208334	2.9043	ACTGAAGAAGAGAGATTGGAACAATTATCAGGTCATTAGGATGCTGTCCTACGGAAGGAG	chr1	EFCAB2
hsa_circ_0023840	0.0240786	2.89848	TAATACAGCTGGACCTTAGCCTGCACAGAAGTAGTCATGCCCTTTTGTACTAATGGTGTC	chr11	PRCP
hsa_circ_0072855	0.0439284	2.89522	ATAGTGCCAGGGAGAACATTTTGTGAATTCCTGGGTCCAGAGAGAATTACCTATGGCATC	chr5	NAIP
hsa_circ_0006647	0.00280356	2.8886	TTCAGTAAAAATGATGGACTGAAGATGCACATTCGTACTCACACCAGGACCCACTCTGAG	chr4	PRDM5
hsa_circ_0071388	0.0309909	2.87287	AGTGGAGCAGGTTTGTCATCTGTGGAAGCATACAACATAAAGTCTAATGAGTGGTTTCAT	chr4	KLHL2
hsa_circ_0084874	0.0412826	2.87131	GCAAAAAAATCCAATCAAAAACCCCCCAACAGGCAAGAAATATGTTAGATGCCCTTGTAA	chr8	TMEM55A
hsa_circ_0014204	0.0332129	2.86632	TAAAACATGAAAACCAGAAGGACCCTGGTGTCCTTGACCGCATGATGAAGAAACTGGACA	chr1	S100A11
hsa_circ_0014207	0.0300047	2.85088	CATGAATACAGAACTAGCTGCCTTCACAAAGGCAAAAATCTCCAGCCCTACAGAGACTGA	chr1	S100A11
hsa_circ_0060534	0.00842268	2.83406	AAATAAACGAGCCTATTTCTCTTTGCACCTTGATTCCTGCCATATGGAGGAGGCTCTGGA	chr20	SLPI
hsa_circ_0007197	0.00430689	2.83241	ATAACTGGAGCCATGGGGCTGAGCTGCAACATCGTATTTATAACAGGAAGAAGTCTCTCT	chr2	TCONS_00004374
hsa_circ_0058891	0.03649	2.83114	ATGAAGGTAAAGGAGATTCTGAATGATGCTGCCATTGCCAGACCTTCTGCTACCAAACAG	chr2	TWIST2
hsa_circ_0018459	0.0199847	2.80167	ACTTTATCAACCAAAATTGCCTGGAAAAGAGCAGTGAGAGGAGTCCGGGAGATGTGTGAT	chr10	JMJD1C
hsa_circ_0031771	0.0418697	2.79489	CTTTTATAGTAGTTGAAACTGATTTCTCAACTCCAACACCAAGAAGGAAAACCCCATTTA	chr14	MIS18BP1
hsa_circ_0051325	0.00685809	2.79301	AACGTAAACTAGCTAAGTCCAGTAGTAGCAAAGCCCCAAATCAAAGCCAGCAAGACCACA	chr19	CEACAM1
hsa_circ_0087949	0.0179517	2.79016	TGATATTCCTTGAAGTAGATGTGGATGACTGTCAGACTGCTTTTCAGGAAGCCTTGGACG	chr9	TXN
hsa_circ_0073384	0.0438727	2.78887	TTGATTGGGATTCACCCCCAAGGAGTCTCGCTGCTTTTGTGGTGCCAGGTCGACCTGTCA	chr5	MCTP1
hsa_circ_0085036	0.0118409	2.76427	AGACAAATAAATTTCACTGTGCCACCCAGCAGATGAAGATGAGCTGGATTCCCACACCAT	chr8	STK3
hsa_circ_0006519	0.0296477	2.74128	TAAGTTAATTCTAGACAAAGCATGGAGGACACAAGAATGGGAGGAAAGGCGGACTCTCAG	chr8	ASPH
hsa_circ_0078678	0.0388821	2.72575	AGCATTACCGACAAGCAAGTGAAAATTCTCGACTGGCTGCTGAGGTTTACAAAGACATGC	chr6	MLLT4
hsa_circ_0035374	0.0236306	2.7255	AGAAATATGGGCCAGCTACAGATGCATGCATATTGTGAAAACCCAGATATAGTGCTGTGT	chr15	RAB27A
hsa_circ_0087950	0.0137917	2.71887	TTTCTTTCATACTGCTTTTCAGGAAGCCTTGGACGCTGCAGGTGATAAACTTGTAGTAGT	chr9	TXN
hsa_circ_0046853	0.0275944	2.70148	TATTGAAAGGATTACACCACCACCTTCACTGTCAGATCCACTTAAAGAGCTTTTTCGACA	chr18	ANKRD12
hsa_circ_0070813	0.00452776	2.70094	TCAGTGTGATACCCACTCTGAGGAGAGACCGTTCCAATGTGAAGAATGTAAAGCTTTGTT	chr4	PRDM5
hsa_circ_0089881	0.0329016	2.69971	TTTGAAAGAAGTTTTTAGCAGAATACCACGATGACTTCTTCCCAGAGTCGGCTTATGTCG	chrX	MSL3
hsa_circ_0085636	0.00727295	2.69478	TGAAGCGTACTATTTCCCCTCCAATAAACGAAGTCTCCTGCCAAGCTGACGTCGCCGGGG	chr8	PHF20L1
hsa_circ_0005495	0.000287826	2.68856	AGCCACACAGACCCACTCTGAGGAGAGACCGTTCCAATGTGAAGAATGTAAAGCTTTGTT	chr4	PRDM5
hsa_circ_0007000	0.00799626	2.68348	AACGAACAGCTTGAAAATGGTTCTGTGGACAATCACAATGGGAATCCAAGGAGGGTCTGT	chr11	CD59
hsa_circ_0067685	0.00484847	2.66913	TGATTTTGAGACTCACAGATGAATGCTTCTCACCCGGAAACAAACTTGCCAGTTGGGTAT	chr3	PLSCR1
hsa_circ_0085016	0.0208599	2.66514	AGTTGTTTGCAATTAAAACAAGGTTTGCCCACATCCAAGACAACGCGCAGCCTGGATCAT	chr8	LAPTM4B
hsa_circ_0087215	0.0339818	2.65026	CACAGCTATCGTGTTTCAGAAATACACCAAGTACAGTAAGCATGACATGAACAAAGTTCT	chr9	ANXA1
hsa_circ_0017771	0.045967	2.64902	CACGCTTACGAGCGTGCGTTTAGGGCGAAGACGGAGTTGTAAACTTCTTAAAATTCCTCT	chr10	CDC123
hsa_circ_0069223	0.0386626	2.64303	AGGCTCAGAGCCTGCGTATCAGAATCTGAGACAGCGTGTTGACAACTTTGTTGCAAATCA	chr4	BOD1L
hsa_circ_0013256	0.0350508	2.63237	TACATGACCTGTAATGATTCTGGCTACCAGGACATTGTGACAAATGTTTCCCCCAGAATC	chr1	DPYD
hsa_circ_0039414	0.0215358	2.62781	TCATCCAGGTGGCATTTAAGAACCATGATGGCAGCATTGACTTCCGAGAGTATGTGATTG	chr16	LPCAT2
hsa_circ_0024150	0.0493364	2.62615	AGACAAACGAAAGCCTTTGTGATCTCACCTGTTGGAATGCACTAATGTTTTCTGAGCCCC	chr11	CASP4
hsa_circ_0013258	0.022518	2.62544	TTTTATCCCCAAAAGGCCTATTCCTACCATCAAGATGGAACTTGCTAAGGAAGAAAAGTG	chr1	DPYD
hsa_circ_0037009	0.0297123	2.60839	TTAATCTGGGGAGTCATTGCAGTTTTCAGTAGAGGTGTACTTCTGAGAAGTGGCTTCTTG	chr15	MCTP2
hsa_circ_0054225	0.00764416	2.60416	TCAGTGCCAGGGGAAGATGATGACGACGATGAATGTGGGGAAGAGAAGCTGCCCTCCTGT	chr2	SLC8A1
hsa_circ_0067690	0.0474809	2.58719	AAGGAATTTCACCATAGAAGATGTCTCAGGAGCCATATCACATCTGTCCCTTGGGGAGAT	chr3	GYG1
hsa_circ_0078687	0.0167305	2.57929	AACGTAGCAAAACACAGGATGCTTCTGGGCCTGAGCTGATACTACCTGCAAGCATTGAAT	chr6	MLLT4
hsa_circ_0061269	0.00341056	2.57816	CAAAATCAAGGATGAGGAAGATGGAGAGAATGCCCACCCATATAGAAACAGTGACCCTGT	chr21	SAMSN1
hsa_circ_0000354	0.0130087	2.57421	TAATATGCAAGACTCTCAAGGAGTACTTTCTTCCTTTCCAGCTCTTCAGGCAGTGCAGGA	chr11	CASP1
hsa_circ_0027913	0.0165212	2.56686	ATTGGTGGGATGTTTCGGAATGGGCATTGTCGCCAATTTTCAGGAGCCAGCGCGGTAGGG	chr12	DRAM1
hsa_circ_0000393	0.0156265	2.56323	TCTGTTTTTAGCAACTCTGTAGATCTAGGATGTTCGGTCAGCGATTCATTCTTTTCTTCT	chr12	SCAF11
hsa_circ_0025472	0.0466674	2.56169	GGTCATACAGATCCGACTGAAGAACCAGCACCACAGGCCACCAATACAGTTGGTTCTGTT	chr12	LRP6
hsa_circ_0081876	0.0296354	2.56007	GAAGTGTTAAGTTTTGGAGATTTTAGGTAAGAAGTTTCCTGTTACTGAGAACTCAAAGGG	chr7	NAMPT
hsa_circ_0017773	0.0361057	2.55617	AGACAGTAGGAGCGTGCGTTTAGGGCGAAGACGGAGTTGTAAACTTCTTAAAATTCCTCT	chr10	CDC123
hsa_circ_0064377	0.0333577	2.53784	GGTTAATAAAGATTAGATTCTAAGTTACTTCTTTCCTCGGGCTCACCTGGACCGCCTGGT	chr3	CAND2
hsa_circ_0070817	0.0211334	2.5366	TAAAAATGATGGACTGAAGATGCACATTCGTACTCACACCAGGTTTTGAGCAGCACCAGG	chr4	PRDM5
hsa_circ_0067687	0.000418368	2.53167	GAGTAAAAAGACTCACAGATGAATGCTTCTCACCCGGAAACAAACTTGCCAGTTGGGTAT	chr3	PLSCR1
hsa_circ_0021620	0.00613557	2.5309	TTTTGATGCGTGTCTCATTACCAAAGCTGGTCATAGCCTGCAGTGCTACAACTGTCCTAA	chr11	CD59
hsa_circ_0078680	0.0426936	2.52919	ATTTGGGAGGAGATATTCATAGTGGGACAGCATTACCGACAAGCAAGGTTATGCTTCCTC	chr6	MLLT4
hsa_circ_0005949	0.0300304	2.52836	GACAAAGAAGGACCCAGATTCAAGAACATGGCATCATTATGTATACCAGCCCAAATATCT	chr5	ZNF608
hsa_circ_0036503	0.04357	2.52702	TATCCCTCAGCCTGGTGAGGGTGATGTTCGGGAGGAGGCCTTGTCCACAGAGACCGAACC	chr15	MTHFS
hsa_circ_0067881	0.0327803	2.52048	TTAATTGTTAGAAGTTGGTGAACCATCTAAAGAAGAGAAGGCTGTGGCCAAGTATCTTCG	chr3	SEC62
hsa_circ_0020176	0.0365757	2.51994	TTTAGCCATCTTGCCTGGATAAATACACCAAGAAAGGTTGCCCGACATGTGAGTGCCATT	chr10	PRDX3
hsa_circ_0071543	0.0182545	2.51418	ATATAAACAGGGGACTGTGTTAAGAACCAAGGGCATATAAAGACAGATGGGAGGAGACCC	chr4	ACSL1
hsa_circ_0035123	0.018082	2.51338	TACTTTTATTTTCTGAATAAAAGTTTGTCACTGAGGGTTACTGGGGAGGACCAGCGTTTC	chr15	SQRDL
hsa_circ_0058455	0.000977616	2.51085	GCTATTTCAGATCGTAAAAAGGACCTTGTAAAACTACAGGCAGGGGAATATGTTTCTCTT	chr2	ACSL3
hsa_circ_0020174	0.00907788	2.50906	TTGCACTAAGGTTCCTCATGCCATGCACCTGCTGTCACCCAGCATGCACCCTATTTTAAG	chr10	PRDX3
hsa_circ_0078541	0.0188021	2.49041	GGAACAACAGGGGAGTTGCTGGAAGCCATCAAACGTGACTTTGGTTCCTTTGACAAGTTT	chr6	SOD2
hsa_circ_0084596	0.00237855	2.48745	TAAAATGACCTTTGACATTTCAGACCTGGGAGGAAGGCAAGGTGCTCATCTTTGATGACT	chr8	ASPH
hsa_circ_0035122	0.00774571	2.48057	TTGTCACTGACTGCCCAGTCAGGAATACTTGATAGGACAATTTCTGTAATTATGAAGAAT	chr15	SQRDL
hsa_circ_0070819	0.0304817	2.47078	AGCCACACAGGAGATCCTAAGAAAAAGCTTATATGTTCAGTGTGCAATAAAAAGTGTTCT	chr4	PRDM5
hsa_circ_0005472	0.020304	2.47042	GTTATGCTGAGGGAGTTGCTGGAAGCCATCAAACGTGACTTTGGTTCCTTTGACAAGTTT	chr6	SOD2
hsa_circ_0016344	0.0256788	2.46684	TTGAGGAAGAGGGTCCTACAGCTGGGCTCAGACATCCTTCCCCAGTACAAGCAAGAGGCA	chr1	KCNH1
hsa_circ_0038401	0.00954155	2.46401	TTACCCAAGGCCACTCACGGACACAGACCTAATTAAACAGTGTATAGATGAATGCACAGC	chr16	LYRM1
hsa_circ_0056894	0.0328591	2.4629	GACAGATAAGGAGAAAACCAAAAGCCAAGGCACCACTTCCTCCAGCTGAGACCAAATATA	chr2	COBLL1
hsa_circ_0014208	0.048377	2.45035	AAGCTTCATGAATACAGAACTAGCTGCCTTCACAAAGGGGCAAGGCTGGGCCGGGAAGGG	chr1	S100A11
hsa_circ_0004932	0.0439688	2.44952	CTAAGAAAAGGCATTTGGATGGCAATACTGAGCCAGGGCTTACATTAGGAGGCTATTTCT	chr5	GTF2H2C
hsa_circ_0047088	0.0267461	2.4461	TCCAGTATTGTGTCTAAATTCTGTGGATGATGTTTTCTCACCCAGTCATGGTCGGAAGCC	chr18	ABHD3
hsa_circ_0070818	0.00259889	2.44203	TAAAAATGATGGACTGAAGATGCACATTCGTACTCACACCAGGGGTGAAAAGTTCGGACC	chr4	PRDM5
hsa_circ_0013597	0.0418607	2.44038	TAATATAAGAGAGCTGGACACACCATTTAGACTCTATGGACTGACAATGAATCCCTTAAT	chr1	PHTF1
hsa_circ_0073398	0.0200094	2.43516	ATCAAGTAAGGTATTTGACTATGATTTTGGACTACAGGATGACTTTATGGGCTCAGCCTT	chr5	MCTP1
hsa_circ_0035275	0.04775	2.42695	ATGACCGGATTTGGGTGACAGAGCATTTTTCAGGACCTTCTGGACCACCAGGACCTCCGG	chr15	GLDN
hsa_circ_0000431	0.0225454	2.42618	ATTTCCATAACCAAGCTGGAGTGGAATCCAAGAGAAAAGGAGTTAGCTGTGCCAGTGGTT	chr12	DRAM1
hsa_circ_0027445	0.0479652	2.4172	TTTTCCTATGGGATGCACAGGGTGGAAACAAGCTGCTCTCAGGTCAGAAACCAAATTTGA	chr12	MSRB3
hsa_circ_0090316	0.0312449	2.40215	TGTTTGTTAATAAAGTGCACTGCCACCCCCAATGCAGAACGGAAGTTTGTAGGTGGATCT	chrX	MAOA
hsa_circ_0003801	0.0476656	2.39965	TTTATGAAGAGGATTTCCTCAGCACACCATTGCTTCTTTATCTGACCAGGATGCAAAACC	chr5	GTF2H2C
hsa_circ_0058321	0.0477815	2.39734	TTCTTATTGGAGGAAGAAGCTGATTGATGAGAAGCTCGAAGATATGGAGGCCCAACTGCA	chr2	CYP27A1
hsa_circ_0020172	0.0196753	2.39723	TTGCACTAAGCACCTTTGTGTGTCCTACAGAAATTGTTGCTTTTAGTGACAAAGCTAACG	chr10	PRDX3
hsa_circ_0031429	0.017964	2.39031	ATAAAATTTCAACATTGTTGGCTTTTACCAAGATGGCCTCAGCTCCGGCCAGCTATGGCA	chr14	SCFD1
hsa_circ_0067880	0.029905	2.38425	TCCTTGCTGTTGGAAGTTGGTGAACCATCTAAAGAAGAGAAGGCTGTGGCCAAGTATCTT	chr3	SEC62
hsa_circ_0014104	0.014678	2.37319	ATACGAAGCTGGACAGATTAAACATTGAGCCCTGTGCAGGTGCCCTGCGACTCCGCAGAC	chr1	LYSMD1
hsa_circ_0055965	0.0286089	2.37161	CTGAAGAAAAGGGAAAACTTGCTGCGGTTGCTCAAGAAAATCTGGAAAAAGAATGCAAAG	chr2	GCC2
hsa_circ_0033960	0.000723187	2.36756	AATCTCTTTGAGTGTTCTGCCTCATCCAAATACAATAGGTCAAAGGCGTGGTGGCACAGT	chr14	LINC00226
hsa_circ_0071332	0.0269864	2.36131	TAAGTTTGTAGCTCTTGAACTAGACCCATCAAATACCAAAGCATTGTACCGCAGAGCTCA	chr4	PPID
hsa_circ_0077740	0.018327	2.35572	CCAAAGTACAGGAAATGGGCCTGGGAAGCCGTAGAGTGGTATTGGAAGGAACTGGCCCTG	chr6	MAN1A1
hsa_circ_0020171	0.0170996	2.355	TTCTCCTACGAATGGTGGTTTGGGCCACATGAACATCGCACTCTTGTCAGACTTAACTAA	chr10	PRDX3
hsa_circ_0047136	0.0218838	2.35196	AAGAGGAGGAATTGTCTACTGCCACAAAGAAACTACACAGAAACTCAAGGTCCCATGAGC	chr18	RBBP8
hsa_circ_0004295	0.0209072	2.35184	AACTAACTGGAGCCATGGGGCTGAGCTGCAACATCGTATTTATAACAGGAAGAAGTCTCT	chr2	GCC2
hsa_circ_0070393	0.0299166	2.34493	AATAAATTGTGTTTGGGACCCACTCTGGAACCTGAGGAAGTGGTAAACAGGCTGATGCAT	chr4	HSD17B11
hsa_circ_0066571	0.0120056	2.33486	TTGTAAAATTGCGTGTACATTCCAAGCAGAGTGGCCCTCATCCTTCAGAATGTGGATCTG	chr3	GBE1
hsa_circ_0043580	0.00454508	2.33246	TTTTGTAGCCAATAAAACTCCGCACTAGCTGTCTGCAACTCCAAAGATCAAGGCCATAAC	chr17	KRT23
hsa_circ_0080859	0.0498306	2.33215	GAATCGTTTGTGTTAGCAAGTGAACATAATGTTGATGTTAGTGAAGATTCACCTCCTCCC	chr7	PTPN12
hsa_circ_0091318	0.0465733	2.33009	ATGTTATCAAGCGGTTATACAATTAATGACAAGCCAAACCCCAGAGGTGAAATCGTAATT	chrX	ACSL4
hsa_circ_0029934	0.039299	2.32446	GTCAGTGGAGAGAAAGAGTTTTGAAGAAAACTGGGCATAGGCTCAGCAAAACCAAACAGA	chr13	N4BP2L2
hsa_circ_0067688	0.000665683	2.32263	CCACCGACAGCATTCCAAGACTCACAGATGAATGCTTCTCACCCGGAAACAAACTTGCCA	chr3	PLSCR1
hsa_circ_0008249	0.0210525	2.31415	CTGTTTTAAGTGTTCTTTCAGAGGACCAAGACAGTTACCTGTGTAATGTCACCTTGTTTA	chr8	ATP6V1C1
hsa_circ_0006536	0.0101891	2.30851	ACTATTTGTAAGACTCTCATCGACTGGAAAAAGGAGTGTTCAGCCTGGGTGTTCCTGTAG	chr1	KCTD3
hsa_circ_0020175	0.00464085	2.30783	TTCCCACTTTAGCCATCTTGCCTGGATAAATACACCAAGAAAGGTTCCTCATGCCATGCA	chr10	PRDX3
hsa_circ_0038848	0.00832036	2.3065	AAGACATGAAGGAGTGTCCTATGGGTCCTGGTACCAGCACGTGCAAGAGTGGTGGGAGCT	chr16	SULT1A2
hsa_circ_0020168	0.0196531	2.30608	ACATATTTTAAAACATTTGCATTTTACCACCAGTTCCTCATGCCATGCACCTGCTGTCAC	chr10	PRDX3
hsa_circ_0092165	0.0328812	2.30467	GCTAAAACTAGAGTCCACCAACTCAATGGAGACCAGATTCTTGCTGGCAGATAACCTGTA	chrX	VBP1
hsa_circ_0013086	0.0317566	2.30434	TTAAAGAACAGCCCATCACCTTCGCTGTCTGAATGACTTTGTAGAAGCCCAGATGACTTA	chr1	SH3GLB1
hsa_circ_0087212	0.0323039	2.30386	CTTCGCAGAGGGCCTTGGAACTGATGAAGATACTCTAATTGAGATTTTGGCATCAAGAAC	chr9	ANXA1
hsa_circ_0063685	0.0196285	2.29436	TGAATAAAGTTTTTGACTTCCTTTAGTACGGCTCCTACCTGGTCTGGAAAGAGCTGGGAG	chr22	TSPO
hsa_circ_0056225	0.0242046	2.28596	GCTGGAATCGATATCCCTTTAAGGACCAACCTGCCACCACCATTCAGAAATTATAAATAT	chr2	C2orf76
hsa_circ_0015584	0.0370945	2.28596	ACTTGAAGTCAAGAACCTTCTGGAGAAAGGCAAGACTGAACAGCAGCCTGTGATTGCAAT	chr1	LAMC1
hsa_circ_0067686	0.00454416	2.28407	TTGAACTTCTGGAAGACTCACAGATGAATGCTTCTCACCCGGAAACAAACTTGCCAGTTG	chr3	PLSCR1
hsa_circ_0018463	0.0469757	2.28396	AGTGCCTATGATAAAGAACTATATGCTTGGATGAAGTGTGTGAAGGGACAGCCTCATGAT	chr10	JMJD1C
hsa_circ_0013383	0.00862208	2.28323	GATGCCCCATTTCCGAAAACAGATTACTAAGACATCACTTAGTGCTCTTACCCAGCTGAT	chr1	STXBP3
hsa_circ_0070394	0.0430119	2.2817	TGGCTTACTGACTACAAAGGCATTTCTTCCTGCAATGACGAAGAATAACCATGGCCATAT	chr4	HSD17B11
hsa_circ_0080545	0.0429281	2.27134	AAGCCTACATGAAGGACAAGCTGTTGCAATTCTACCCCAGCCTGGAGGATCCAGCATCTT	chr7	LAT2
hsa_circ_0035465	0.0239975	2.26178	GGGTGACGGCCGGGCAGGAGCAGGCATGATAACCCAACATTCAAGGACACAAGCCTCTGT	chr15	SLTM
hsa_circ_0086269	0.0357245	2.25894	TCTTACTTTAGGTATGGAGTATCTTGGTACAAAAAGGTATATCCACAGGGATCTGGCAAC	chr9	JAK2
hsa_circ_0042189	0.0466857	2.25716	ATGTTAATAAAGGTTTCGTTGCATGGTACACTCGTTGCATAAATTTGCGCTCCGCCAGCC	chr17	UBB
hsa_circ_0004537	0.0108905	2.24625	ATATGATCAGCTTTTCTGGGAGAAGAGGCTACAAGGACTTAGTGCATCAGATGTAACAGA	chr18	MBD2
hsa_circ_0035277	0.0310917	2.23648	CTCATTCATGTGTGGTGTTGCGGATGGAGAGGGTTTTCTGAGTATCTGGCAAGTTAACCA	chr15	DMXL2
hsa_circ_0066896	0.0169418	2.23399	TTCGTCAGGAACAGGACATTTCACCTCAGGAGTGCGGAAAGATGAGGTCTATCTTAATCT	chr3	GSK3B
hsa_circ_0073380	0.0320538	2.23155	AGATGACAAGGTATTTGACTATGATTTTGGACTACAGGATGACTTTATGGGCTCAGCCTT	chr5	MCTP1
hsa_circ_0027915	0.0217709	2.23137	AAGAGAAAAGTGATACGGGAACAACACCTCCAGAGAGTGGTATTTTTGGATTTATGATAA	chr12	DRAM1
hsa_circ_0027939	0.00586402	2.2304	GTGTATAAAAATAAAAAAGATCCCAAATGTGGACTCAGATGATCTCCCCTTGAATGTTTC	chr12	HSP90B1
hsa_circ_0010450	0.00285368	2.22273	CAACCTGCCAGCTAATCTAGACGAAATCCAGATGAGTTCACCTACATTCCTTAGAGCTTT	chr1	EIF4G3
hsa_circ_0025833	0.0131334	2.21377	TTGATAACAGGAGATTCATATGGGACATTGTGTAAATCTGACTGATGGGGCTGTCGAAGC	chr12	AMN1
hsa_circ_0053050	0.0366507	2.20392	TTGATTTCCAACCCCTGTAAAAGAGCCCAACAGTGAAAATGTAGATATCAGCAGTGGAGG	chr2	RAB10
hsa_circ_0077300	0.0475722	2.20294	TTTACTCATATAAGGACAGCATTATTAGCCATCATTGGGTTTATGCCAACAAAAGGAGAG	chr6	UBE2J1
hsa_circ_0071387	0.0318974	2.20094	GTTGTTGGAGTTGATGGTGGTGGTTGGGGGCCAAGCACCAAAGGCTATCCGGAGTGTGGA	chr4	KLHL2
hsa_circ_0080542	0.0460707	2.20071	AAGCCTACATGTGCAAAGAGGTCAGAGAAAATCTACCAGCAGAGAAGTCTGCGTGAGGAC	chr7	LAT2
hsa_circ_0085020	0.00143238	2.19817	TTTGCAATTAAAACAAGGTTTGCCCACATCCAAGAGTGCTGCTACCCCCGTATGATGATG	chr8	LAPTM4B
hsa_circ_0000100	0.027749	2.19533	ATTGTTCCCCAAACATCACTTAGTGCTCTTACCCAGCTGATGAAAAAGATGCCCCATTTC	chr1	STXBP3
hsa_circ_0019764	0.0472482	2.19335	GGGCGTTCAGGGTTTCAACATCAAAAGTGTACAATCACAAGGTTTTAAACTGAATGTATG	chr10	ARL3
hsa_circ_0085561	0.0402827	2.19206	ATGCTCTCAGGGAATACAGAAGCAGATTTACAAATGAAGAGACAGTGTCATTCTGCTTGA	chr8	FAM49B
hsa_circ_0043581	0.0449311	2.18972	TTTTGCATCTATTTTGTAGCCAATAAAACTCCGCACTAGCTCTGCAGCCATGTCCCAGGA	chr17	KRT23
hsa_circ_0077800	0.0480059	2.18424	CTATAAGTGAGTCCATCTGAACTGTTTACTGTTTGTTCATCGATTAGCAGAAGAGTCCAG	chr6	CENPW
hsa_circ_0073487	0.0430198	2.18213	TAAAATGGATCCTGACCTCAGTCTAACACACAAGGTGGTAGACTCGGAAAAGTGAAGGGT	chr5	CHD1
hsa_circ_0071448	0.00917883	2.18012	ACACTACCCTTTGCCACCCAAAAATGTTGACTGGGGAGAAGAAGACAGAGATGTCAATGA	chr4	GALNT7
hsa_circ_0001090	0.0326868	2.17859	TCTACCAAAACATATGATACAGAAAACCAGCCCTAGGGTGGTCCCAACCATGTGATGTCT	chr2	CLK1
hsa_circ_0088030	0.0144489	2.17773	CTTCCCCCAGAGTTGTGGAAAGTAAAAATGTAGCCCTACCAAAAGGAACTATTGTACTGG	chr9	PTGR1
hsa_circ_0090090	0.00277677	2.17181	ACATATGGAGTGAACAAGGGGAGAAGAATTGCCTTCAGCTCCACGTCGTTACTGAAAATG	chrX	ACOT9
hsa_circ_0031619	0.0219446	2.16675	CAATCTCCAGAAGTATTAGAGGAAGCTCTTGTAGGAAATGACAGTGAAGGCCCACTGTGT	chr14	BAZ1A
hsa_circ_0075125	0.0342005	2.15965	AAGACTTCAGAGACCCAGCTAAGTTCCTCTGAAACTTTTGACCTTGAAAGAGAAGTCTCT	chr5	UIMC1
hsa_circ_0017229	0.0387859	2.15813	GCAGCCTCAATGGGTCTCGTAGTGTGGATAAGCAACACGCTGTCATCAACTATGATGCGT	chr1	CEP170
hsa_circ_0015597	0.00671161	2.15516	TATTAATGACCTCTTGGAGCAGCTGGACCGCAGACCAACTCCTAGCCCGAGCTGATGCTG	chr1	LAMC1
hsa_circ_0027940	0.0143614	2.15499	GATCCCAAATGTGATTAGGAAGAAGCTTGTTCGTAAAACGCTGGACATGATCAAGAAGAT	chr12	HSP90B1
hsa_circ_0031629	0.00812537	2.15429	TTGACACCAGCCGGAGAAAACACCTATTTTCTCGTGATAAACTAAAGCTTTTTCTGAAGC	chr14	BAZ1A
hsa_circ_0003072	0.0446441	2.15056	GCCCTGAAGAAAAGGGAAAACTTGCTGCGGTTGCTCAAGAGCCTCCATTATGGCATGCTG	chr2	RGPD8
hsa_circ_0058106	0.0460411	2.15036	GCAGTAACCAGAGGAAATAGCCCTGTCCAGGAGTTCACTGTGCCTGGGAGCAAGTCTACA	chr2	FN1
hsa_circ_0027667	0.0186515	2.15032	AGAGACGCAGCTCCATAGTGAAAAACGGGACAAGAAATCTCCACTAATTGAATCAACAGC	chr12	PPP1R12A
hsa_circ_0006148	0.0231437	2.15009	AGATATATTCTTAGACAGGCAGCGGAGGAGGAAATGGCAGGTCCTAATCAACTCTGCATT	chr10	SAMD8
hsa_circ_0002798	0.0399778	2.14656	CTTTGACTTTGCTATTTTTATGATTCCCACAAATCCACCACCAACATTCAGAAAGCCAGA	chr8	STK3
hsa_circ_0004662	0.0437808	2.14364	ATCGTTATGCTGAGAGATGTTACAGCCCAGATAGCTCTTCAGCCTGCACTGAAGTTCAAT	chr6	SOD2
hsa_circ_0002859	0.0257648	2.13845	AGTTGAGCAGTCTGCCTCTGGCTGGAGCCCTCAAGAAGGTAGAGACCTGCTTAAACCTCC	chr11	None
hsa_circ_0002919	0.00706053	2.13412	TCTAATTCAAAGTGAAGATACACAACAGCAAATCATCAGGGAGACTTTCCATTTGGTATC	chr5	AP3S1
hsa_circ_0080866	0.0158695	2.13143	TACATGAACCTCCACTGTCCCAGAACTACCAATGAAATAAAAAATCTTCAGTACCTACCT	chr7	RSBN1L
hsa_circ_0027938	0.0233076	2.12972	AGATCCCAAATCTCTATGTGCGCCGTGTATTCATCACAGACGACTTCCATGATATGATGC	chr12	HSP90B1
hsa_circ_0087796	0.0310822	2.12746	TGAAGAGCGAGGCCGAATTACAAAAGTATTGAATATGAAACCTCCAGAGATTTTATCCAT	chr9	SMC2
hsa_circ_0056863	0.0478345	2.12391	TGAAATTTTATACATGCCTGCAACGTCAGCTATGCAAGGAGCCTACTTGCCACAGTATGC	chr2	RBMS1
hsa_circ_0015491	0.014934	2.11831	ACACAGTCAGAAATAGCAAGTGAAGAGGAATCTCCAGTACCTCTGTACTCTCATCTAAAC	chr1	CEP350
hsa_circ_0091322	0.0274611	2.11659	TGCTGTTCCGTGGGCATTCCTCCAAGTAGACCAACGCCTTCAGACATGGCCATTGTTATG	chrX	ACSL4
hsa_circ_0031625	0.0246562	2.11485	TAAAAGACAGAAGTATTAGAGGAAGCTCTTGTAGGAAATGACAGTGAAGGCCCACTGTGT	chr14	BAZ1A
hsa_circ_0034351	0.0152069	2.11453	AAGATAAAATGATTTGAAAAACTCAGGAAATTGACGAACACGTGACGCGGTCGGGCGGAC	chr15	NOP10
hsa_circ_0056862	0.0384519	2.11332	AACATCTGAAATTTTAGAGGCAAGTGGTCAACAGCAGGTGGCTGTCGAGACGTCTAATGA	chr2	RBMS1
hsa_circ_0008318	0.043958	2.11293	TAACAGTGGGCAAACAGTATTTGATCTTTCACCACAGCAGAAAGAGTGGCAGAGGATGCT	chr12	ERGIC2
hsa_circ_0061510	0.0215137	2.10789	AAATGCTGAGTTGAAAATGAACTACCTCCACCAGAAAATATAGAAGTCAGTGTCCAAAAT	chr21	IFNAR1
hsa_circ_0073713	0.048249	2.10723	AATGCTAAAGGACCCAGATTCAAGAACATGGCATCATTATGTATACCAGCCCAAATATCT	chr5	ZNF608
hsa_circ_0018120	0.0432328	2.10634	TATACATACCCACAGTCCAAGCCTTATGCATTTGATCGGGTGTTCCAGTCAAGCACATCT	chr10	KIF5B
hsa_circ_0000800	0.0498267	2.10615	ACAGGGAAGAAGCCAAACCACACAGGCAACCATGGTATGGCATGTCCACTTACATTCCAT	chr17	PRKAR1A
hsa_circ_0027941	0.0187815	2.10386	GATCCCAAATGCTGAATCTTCTCCATTTGTTGAGCGACTTCTGAAAAAGGGCTATGAAGT	chr12	HSP90B1
hsa_circ_0070697	0.0327017	2.10362	TAAGAGTTGTGGTTTCTTAACAACCCACCAGAAGAAGCACCAAGAAAACCTGGCATATTT	chr4	LARP7
hsa_circ_0039413	0.0374163	2.1004	AGAAGTTGAGATACTAGTTTTCCCAGAAGGTACTTGTACTAATCGTTCCTGTTTGATTAC	chr16	LPCAT2
hsa_circ_0091324	0.0226751	2.10002	CTCTGACCAGTGGGCATTCCTCCAAGTAGACCAACGCCTTCAGACATGGCCATTGTTATG	chrX	ACSL4
hsa_circ_0005877	0.0497395	2.09987	GAAAAGAGAACCAGGCTGTTGAAGCCAAGGAAAAACAAGATGAACAAGTCGGACTTCCTG	chr17	TOP2A
hsa_circ_0000352	0.0127681	2.0964	CTGTCTCCAGATTCCCAACACCTGAGTCCACCATCACAGCAAAAGCATTTGACATCATCA	chr11	BIRC3
hsa_circ_0085043	0.0459754	2.09378	ACTATGAAAAGCTATTTTTATGATTCCCACAAATCCACCACCAACATTCAGAAAGCCAGA	chr8	STK3
hsa_circ_0027986	0.0328563	2.09319	CTATCTACAGGTAATGCTATGGGCTATGTACGAATGATAAGATCTGGTGGTCTTCATTGT	chr12	KIAA1033
hsa_circ_0054947	0.0209025	2.09158	AGTGAAGCAATAGGCGGGACACTCACTCAATATGAAGGCAAACTGAGACTGGTGGAAATT	chr2	UGP2
hsa_circ_0027935	0.0247549	2.08646	ATGCCTAAATACCTCAATTTTGTCAAGGGTGTGACTGAAACTGTTGAGGAGCCCATGGAG	chr12	HSP90B1
hsa_circ_0059186	0.0197066	2.0851	TAAGTAATCAACAGAACCAAAGCCAGAAATCTACACTTGTTCCTCCTGCCTTCTGGCCTT	chr20	ZNF343
hsa_circ_0091327	0.0274877	2.07538	CTGGACTGGGTGGGCATTCCTCCAAGTAGACCAACGCCTTCAGACATGGCCATTGTTATG	chrX	ACSL4
hsa_circ_0091319	0.0311027	2.07358	ATGTTATCAATGGGCATTCCTCCAAGTAGACCAACGCCTTCAGACATGGCCATTGTTATG	chrX	ACSL4
hsa_circ_0039719	0.0116851	2.07337	ATTCTCCTGGGCGTATACCAGATGTCTGTGTCAGAAGCAGCCGTCCCTGGGGAGGAAGTA	chr16	CDH11
hsa_circ_0070194	0.031552	2.0725	TTGGAACCATAATGGACTCCTCCTATAGTGCCAATAGGTGGATTCTCCACAGTTTTCCTC	chr4	BMP2K
hsa_circ_0047057	0.0133919	2.06681	TGGACATAGAACAGTATAGAGGAAATGAAGGACAGATGCGGGAGCTACAAGATCAGCTTG	chr18	ROCK1
hsa_circ_0022030	0.00257178	2.06566	AGCTGTCACAGGAGTGGGATATGAGCCTCTTCCTCCAACAATAGGACGAAATATTTTTGG	chr11	MTCH2
hsa_circ_0066572	0.0184758	2.06525	GTAAAATTGCGCCTACGTGAGTGAAAAACATGAAGGCAATAAGATCATTGCTTTTGAAAG	chr3	GBE1
hsa_circ_0018110	0.0499089	2.06405	ATACCCACAGTTGGTACGTGATAATGCAGATCTCCGCTGTGAACTTCCTAAGTTGGAAAA	chr10	KIF5B
hsa_circ_0008751	0.0227928	2.06404	AATATTTCTGGTCTTGCAAGAGCAAAATCCGTCCCTAGCCACACATACTCCAACGAAGTG	chr7	CDK14
hsa_circ_0032106	0.00545783	2.06164	AGTCACAAAGGGTTTTTTTAATGGCCTTCGAACAGAACTTGCCACATACCCAGGTATAAT	chr14	DHRS7
hsa_circ_0030234	0.019258	2.06129	AATTAGTTGTTAAGAGTCTTAACCCCCTACCTTGTCACCAATACCTCACATTCCTCGAAG	chr13	RB1
hsa_circ_0016315	0.0207322	2.06035	AAATAAAAATCTTTGGAAAAGAGCCTGGAGGTTCAACGAGGAATTCACAGGGCAGTGCCC	chr1	LAMB3
hsa_circ_0015697	0.0416471	2.06002	AGACAGAGAGGTTTAGGAATGTATGAAACACCCCTGTTCCTAGCTCATGAAGAAGAGTCA	chr1	TPR
hsa_circ_0025963	0.0459008	2.05909	GATAAACTAACCTCAGAGATCAAATTGGAGTACAAATCAGTGCTTCAGAAATTTTTTCTC	chr12	SCAF11
hsa_circ_0012529	0.035152	2.05869	TATACTCAAGAGCCAGGCTTTCGAGGACTGACTCCTCCAATTCCTTGGGAACATGCACCG	chr1	ZCCHC11
hsa_circ_0090174	0.0180564	2.05802	AATGCGGAGGGTATGGAACAGGATGTTTCTTACTATGTAATACAGGCCATAAGTGTGTAT	chrX	GK
hsa_circ_0031624	0.0415578	2.05763	TAAAAGACAGACAAACCTCAGCCTGATAGCAAACCAACATATAGTCGGGGAAGATCTTCC	chr14	BAZ1A
hsa_circ_0075124	0.0313185	2.05668	GAGCCTTCAGAGACCCAGCTAAGTTCCTCTGAAACTTTTGACCTTGAAAGAGAAGTCTCT	chr5	UIMC1
hsa_circ_0060378	0.0202509	2.05055	CTGACAGCCCGTTTTTAAGAACCTACAACTATTTATGGAGAACAAGCAGCCCGAGGATGA	chr20	TOP1
hsa_circ_0092284	0.0382208	2.05052	AATTCACTTGGTAAACATTTATGTGAGGAGGCTGGGTGCTGAATTATGGTGAGAGGCCGA	chr17	FDXR
hsa_circ_0031426	0.0261342	2.04968	GAAACAGCAAGCTGATTTGGAGCAATATAAAAAAGCTTTAACTGATGCAGGATGCAACCT	chr14	SCFD1
hsa_circ_0087734	0.0172813	2.04966	TTTTTAATTCACTTATACTGAGCCAGCTGCCGGTCTTTCGGGGGCTCCGTAACTTTCTAT	chr9	SEC61B
hsa_circ_0042500	0.00306327	2.04875	TAGCTGCTGGGCACCTGTTTCCCCCACCTACTCCAATATTTGCTGGAGGAGCAAATGACC	chr17	WSB1
hsa_circ_0073641	0.00108669	2.04369	TGTAGACAAGAGTGAAGATACACAACAGCAAATCATCAGGGAGACTTTCCATTTGGTATC	chr5	AP3S1
hsa_circ_0071385	0.0330655	2.04362	GGGAGTACAGAGGGTTGAAGAGGAAGCATTGGTCAAGAATAGCAGTGCTTGCAAAGATTA	chr4	KLHL2
hsa_circ_0073642	0.00314365	2.04207	TCACTATTAAAGTGAAGATACACAACAGCAAATCATCAGGGAGACTTTCCATTTGGTATC	chr5	AP3S1
hsa_circ_0001422	0.0298001	2.03996	AGGAGAAAAGATCCCAAGTAAACAGCCTGAGACACCCGATGATATTCCTCAAAAGAAACC	chr4	WDFY3
hsa_circ_0069781	0.00956263	2.0358	ATTGGAGGAAGAATGATAGCACAGAAAATCTCTGTCAGAACTGGACCCCTATGGTGTAGC	chr4	TMEM165
hsa_circ_0084528	0.0191811	2.03469	TCCTTTCCACAGGGAGGAGCTTTATCTTTATATACTGCCCTTACCACACAGCAGAAACTG	chr8	LYPLA1
hsa_circ_0075900	0.000729562	2.03339	TTTTCTCTTAGGAGGGACTTTCTCTGGAATTTCCTGATATGACCAAGAAAGCTTCTTATC	chr6	HIST1H2BK
hsa_circ_0029647	0.0105132	2.02947	AATGTCGAATGCCTACACAAGTGAAATGGCAGCTGATGGTAGCTAGTTGTTTCAGAAGAA	chr13	IFT88
hsa_circ_0008043	0.014849	2.027	GGTCTTAGAGAGTTGTGGAAAGTAAAAATGTAGCCCTACCAAAAGGAACTATTGTACTGG	chr9	PTGR1
hsa_circ_0006431	0.0227338	2.02345	ATCGAAAAGAGAGGGAAGAAGCAGCTGCCAGAAGTATTAGAGGAAGCTCTTGTAGGAAAT	chr14	BAZ1A
hsa_circ_0004490	0.0433674	2.02023	GAAGATACAGAGACCCAGCTAAGTTCCTCTGAAACTTTTGACCTTGAAAGAGAAGTCTCT	chr5	UIMC1
hsa_circ_0063659	0.0113027	2.016	CAGCCAGCAGACCTACTGCTCGCCGCAAGCCAGATTATGAGCCAGTTGAAAATACAGATG	chr22	ARFGAP3
hsa_circ_0061015	0.0396201	2.00873	GGTACTCCAGGGCCGAGAAGCAATGGAATGGGTAATACATAAATTAAATGCTGAGATTGA	chr20	SLMO2-ATP5E
hsa_circ_0079010	0.028321	2.00392	CTGGGATCCGGGACTATTTGCACTCTTTGGGGAAGGCTCGAACAGCTCAAGTCCAAAAAG	chr6_ssto_hap7	FLOT1
hsa_circ_0014850	0.0161866	2.00214	GTGAAAGGAAGTCATCAAGACCAGGAAAAACAAGAAAGACATACTCAATCCTGATTCAAG	chr1	IFI16
hsa_circ_0056399	0.0372278	0.499584	TTCACATTGGAGCTTCTCATTTACCTCGAGCCGCCCCCGAAGCCCACCATGCCTAGCCGT	chr2	SAP130
hsa_circ_0069343	0.0375461	0.499503	TCTATATATCGTACTTGAAGTTTATTGAGTTGCCCTTGACTCAGAGAAAGTTTTGTCAAA	chr4	ZCCHC4
hsa_circ_0071175	0.0478438	0.499488	GGAATTTGAGAAGTGTCATTGTTGCAGCAAAAAAGTCAGCAGTCTCACCTTCCACCTTTA	chr4	LRBA
hsa_circ_0027888	0.0303019	0.499249	TGGATACCAGGTGCCGCTTCGTTATTTGTTAGGCATGCTATATATTAATTTCAGTGCACT	chr12	UTP20
hsa_circ_0008293	0.00919527	0.499227	AAACTTCTTGACAATTTGCTTGCGCTTATAAGCCTCCCGAGCACAACAAGGAGAGGTGAT	chr6	XPO5
hsa_circ_0059519	0.0160467	0.499124	AGAAGTTGTCTGCCTCTACTTTGAAAATAAAAGGAAAAAGACGTCTACCTGGTGGAGCAC	chr20	CSRP2BP
hsa_circ_0084451	0.035866	0.498994	TCTTACACTTGAAATACAGACTGTTGGGGAACAAGAGGGCCCTGAGTCTGAATCTGAAGA	chr8	PRKDC
hsa_circ_0008243	0.00951148	0.498916	TTTGTTTTGACATAGAAGCTGCTGATCGGCAGATATCCAAGTAGAGCAGAACCGGCAACA	chr4	ARHGAP10
hsa_circ_0055178	0.0236992	0.498565	CAACTTTTAAGCTTTTTTGTGGTTGAAGATCACATTTTACATACAACCCAGGGCTTAGTA	chr2	EXOC6B
hsa_circ_0075808	0.0431531	0.498416	TCAATACCGGAAAATGCATCCGATGCAGATTTATGGCTCCTGAACAGTTGCACTGTAAAA	chr6	CDKAL1
hsa_circ_0046036	0.0255133	0.498291	TGCTCTGAAGGTGCAGACTGGAATTTGGGTGTTTCTTTTCAAGCTCCTCATTTTACAATA	chr17	RNF213
hsa_circ_0072607	0.0268291	0.498273	TCATTGAAAGGTTTCCATGGATCTCAATAGTGCCAGCACTGTTGTTCTTCAGGTGTTAAC	chr5	IPO11
hsa_circ_0061275	0.0132554	0.498151	ATTTTCTTTCTCAGAAAGCAGAGGCTCAGAGCTTGGAGACAGACGGCAGGCGCCTTCGCG	chr21	NRIP1
hsa_circ_0084376	0.00778482	0.498013	TTGCCAGAAGATTGATTCATCTGTATCTTTTAATACAAGTCATGGTTCATTCCCTGAAGT	chr8	PRKDC
hsa_circ_0033149	0.00243674	0.497934	AGTCATCCAGGCAGAAGAATTGTTTTTATGGGTTCCACGAAAATTGCTAATGACTGTTGA	chr14	SETD3
hsa_circ_0002193	0.0481905	0.497825	AAAGATCCTTCCAAAAGATTTTGGGGTAAGTGCGTTCCTAGCAACAGGGGGTGATGTTAC	chr2	STK39
hsa_circ_0062983	0.00269993	0.497817	GAGAAACTAGTTCTAATACCCGATTTACAATTACATTGAACTACAAGGATCCCCTCACTG	chr22	FBXO7
hsa_circ_0087893	0.0207135	0.497478	AGCCTCAGCGTTGGCTTCCTGAGGCTCAGGTAGTCCAAAGAGCCCTGAATTCTGCGGCTA	chr9	C9orf5
hsa_circ_0030556	0.0223605	0.497343	TACTTGCTGAAAAGGAAGTTTTCTGGAATGGTCATACACGTGGACCTAACTGCACCAGTA	chr13	MIR17HG
hsa_circ_0036622	0.00851927	0.497319	GTTTGCGAAGACTATCAGGGAATGAATATGTTCTTTCAACAAAAAGTCTATCAGATCATC	chr15	PDE8A
hsa_circ_0075535	0.0161033	0.49729	TACATCCAAATTATTTGCTGGTATAAAGGATGGAGAAAGCCTGCAGCTCTTTGAACAAAG	chr6	FARS2
hsa_circ_0033226	0.0205036	0.497192	GGTTGAAAAGGTCTAAAACAGGCTTTGGAAACTGTGAATGACTACAATCCTCTGATGAAA	chr14	DYNC1H1
hsa_circ_0029128	0.0479326	0.496962	AACTACAACCAGAGTGGTTAGATACATTCTCAAACAAGATGTCCCATCTTCTTTAGAAGA	chr12	KNTC1
hsa_circ_0071100	0.0463109	0.496705	AACCCTTGGAAAAATTCAGAAAAGAGCAACTTGGAGCTGTAAAGGTCTGTCAGTGGCCCA	chr4	ARHGAP10
hsa_circ_0059246	0.00389325	0.496644	AGTACGGAAGTTCTGCATCCAGCAGATAAGCATGGATTCCTGGTTCATTCTTGTTCTGCT	chr20	PTPRA
hsa_circ_0017017	0.040663	0.49661	TTATGGAAAAGCCCAAGTCTGTTTTGGTGGTCTGAGAGGAAAAAAGATGAGCTTCTAAAG	chr1	TARBP1
hsa_circ_0023014	0.0120272	0.496575	AGTCCATAACTGTAGTTAACTGGTCATCACTGCTCAGCAAACGAATGCACGTGCAGTTGT	chr11	RBM4
hsa_circ_0013568	0.0140927	0.496502	TCCAATTCTTGGATTTCAGTCATAATCGGTTGTCTAACTGGAACATCAGCTTGGAATCAC	chr1	LRIG2
hsa_circ_0042519	0.0234066	0.496408	CTTTGATCCAATTTGTGATTTTGGATTGGCCAGAGTGGAAGAATTAGATGAATCCCGTCA	chr17	NLK
hsa_circ_0084447	0.0282638	0.496343	AGCCTTGTCAGCTGGCTTGCGCCTATTTGCCCTGCATGCATCTCAGTTTAGCACCTGCCT	chr8	PRKDC
hsa_circ_0033148	0.00567671	0.496299	CAACGGCCTGGCAGAAGAATTGTTTTTATGGGTTCCACGAAAATTGCTAATGACTGTTGA	chr14	SETD3
hsa_circ_0013937	0.0330935	0.49628	CATGCCCCAGCCCTTGAAGATAAGGATGGTCAAACAAAATAATATCATACCTGGAGAAAC	chr1	None
hsa_circ_0077756	0.0180484	0.496122	TTTTGGGAAAATGGTTTCCGTAAAGTAGTACATATCGACTCTGGAATTGTAAAGCAAGAA	chr6	HSF2
hsa_circ_0012943	0.0091859	0.496028	ACATCATGAGCTAGGTGACTTTTATCTAGAACTTCACTGGGATTTTCAAAGCTGGGTGCC	chr1	ANKRD13C
hsa_circ_0084424	0.0192985	0.495793	GGGAATTCAGAGAGATTCTCCCTGAGAAACAAGCAGAATTTTTTGAACCATGGGTGTACT	chr8	PRKDC
hsa_circ_0052760	0.0258441	0.4957	ATGCTCGGCAGTTTTAACGGTGACTCCCTGATGATCATTCCTTGGCATGAACATAAACAC	chr2	NBAS
hsa_circ_0046976	0.0052327	0.495676	TTTTGCACAGATGGATGTCCATGGTAGAATAAGAGAAATCCTTGCTGAGACTATACGGGA	chr18	CEP76
hsa_circ_0006473	0.036458	0.495668	CCATGAAAAGATGTAAAAACATGCAATGAGGTGGACCTGGAGAATTCTGCAGATTGGGAA	chr4	ARHGAP10
hsa_circ_0001280	0.0368593	0.495613	CCCCTGCTAGGTATCATTAATGGGATTGGAAATTTTAAGTGCCTTTGTGGACAGATTATC	chr3	CLASP2
hsa_circ_0085258	0.037471	0.495503	GCCTGATAAGGTTACGAGAAGTTTCTGAGAAGCTGAACAAATATAATTTAAACAGCCACC	chr8	UBR5
hsa_circ_0084445	0.0113507	0.495213	GCCTTGTCAGGATTCTATTTTAGCAGATGAAGCATTTTTCTCTGTGAATTCCTCCAGTGA	chr8	PRKDC
hsa_circ_0079831	0.0352388	0.495209	CTCAAGACAGCTGTTTTTGCAGCAGTGTTGCACTGGAGCCATATAACACACCTCTTTGAA	chr7	DPY19L1
hsa_circ_0089125	0.0319002	0.49516	TACATTAGAAGGTTGGTGACTTCCACAGGAAAAGTTCTGGAGGAGTAGCCAAAGACCATC	chr9	ABL1
hsa_circ_0039295	0.0141003	0.495096	TATCAGAGCAGTTTTACAAATATGCAGTACAAGATTGGCACAGCTGCACTGGCCGTTCAG	chr16	LONP2
hsa_circ_0016969	0.00560487	0.494934	TGCAGTGAAGAACTGAAGACATCAAGGAGAATGTACTGGCGATTTTACTCATTGTCCTGG	chr1	PCNXL2
hsa_circ_0000713	0.0336287	0.494846	TTAGATGATGTTTTGATGAAGCAAGAACACAGAGAAGAGATTGATTTGTCTTCAGTTCCA	chr16	NFATC3
hsa_circ_0047945	0.00900309	0.494708	TTATTCAGAGGTCATCAGCTGGCCGAGATCAGGGAGCGCGCTCTCAAGAGTATTCTCTGC	chr18	RTTN
hsa_circ_0084817	0.0208922	0.494695	GATGACACTGGTTTTAGCTGAATTTTGGGACATGGCCACTGCTTCACCAAGGTCTGATAC	chr8	WWP1
hsa_circ_0089339	0.00872435	0.494366	ATAATACAAATTTTCCTTCTTTCCTTTCTCTCTCCTCCCGCCGCCCAAGATGCCGAAAGG	chr9	RPL7A
hsa_circ_0062467	0.0425356	0.49429	ATGGCCTTGAGGTGGTGGTATAGTTTTTGTTTCAGTCGTCAAATGTGATTTTAAGAACTG	chr22	LOC648691
hsa_circ_0023228	0.0416782	0.494148	CCCAGGCAAGATGTGCTGAATATTGTGGATTTCTTAAAGAAGAAGCATGATTTTGTAGAC	chr11	PPP6R3
hsa_circ_0057823	0.0182794	0.493957	TTGAGAGTGAACAAGTCACTCCATGGATTCCTTTGGGCAACCCAGACCAGAAGATAATCA	chr2	ICA1L
hsa_circ_0046467	0.000649227	0.493867	TGGTTATAAGAATGGATGATGAACTTGTTGTTGGACATAGTGCAAGATCAGACATCTCCA	chr17	TBCD
hsa_circ_0001860	0.0445916	0.493533	GTTACTGAAGCTTCAAGGTTACTGACTTTTTATGATGTTTGGTGGCTATGAGACTATAGA	chr9	ZCCHC7
hsa_circ_0047272	0.0146035	0.4933	CAAACCAGAGAAATCATAGCCCACTAATGAGTTTTGGAGCCAGCTTTGTCAGTTTTTTGA	chr18	TTC39C
hsa_circ_0085265	0.0405843	0.493149	TCATCTCGAGGTTACGAGAAGTTTCTGAGAAGCTGAACAAATATAATTTAAACAGCCACC	chr8	UBR5
hsa_circ_0003302	0.0152003	0.49312	TGCCATTCAGCATTTTAAGAAAGAAAGATGGATCAACCTAGTGGAAGAAGTTTCATGCAA	chr11	TBCEL
hsa_circ_0090673	0.0128672	0.492865	TCAAGCGCAAATGCTGTTATTTACACACATACGACTGGCCCATGGCTTTTCTAATCACAG	chrX	HUWE1
hsa_circ_0047938	0.0229032	0.49282	TTTTTAGAAGGAATGTTTAGGTGTCCATAATGTCACTAAACCCGTGTCTTCACTTTGCAA	chr18	RTTN
hsa_circ_0090782	0.0133184	0.492654	CCCCAAACAGATTTCAGAAAGCCCTTCTGAAATCATGGAATCTCTTACCAAAATGTACAG	chrX	HUWE1
hsa_circ_0081233	0.0309957	0.492492	CAAAAGTAGTGAATGTCACGTCATCTCCTCAGTATTCTACATTCCTAGAACATATCATCC	chr7	TRRAP
hsa_circ_0012914	0.0317127	0.492407	GCAAAAATAGGTCACGGTGATCCATTTGTAAAGTCGGGAATAAATGACCTCTGAAGTGTT	chr1	IL12RB2
hsa_circ_0087910	0.0089565	0.492337	AAGCTATCAGTCTGGATACTCAAAAAGCTTGTCATTCACTTTGGAGTTGTGGATTTCCTA	chr9	C9orf5
hsa_circ_0027889	0.0155049	0.492267	TCTTCTGAAGGTGCCGCTTCGTTATTTGTTAGGCATGCTATATATTAATTTCAGTGCACT	chr12	UTP20
hsa_circ_0023869	0.0128541	0.492057	AGATGACCAGATACTGACCGAGCTTTATCATTACTGGAAGAATACTGCAAAAAATTAAGG	chr11	DLG2
hsa_circ_0084442	0.00888215	0.491748	GCCTTGTCAGGTGGCAGTTAAAATGAAGCAGTACAAAGATGAACTTTTGGCCTCTTGTTT	chr8	PRKDC
hsa_circ_0033249	0.0169432	0.49142	CCAGATTAAGGTACAATCTAAGGTGAACTTGAAATATGACTCTTGGCATAAGGAGGTTCT	chr14	DYNC1H1
hsa_circ_0056928	0.0343107	0.491357	CACAATGAGAAAAGAAATTCAAGCCATGAGTCAGTGCAGCCATCCCAACGTAGTGACCTA	chr2	STK39
hsa_circ_0079293	0.012419	0.491346	ATCTGAATGTACAGAGATGCTCAATATTTGTTGAAGCAATGAAGAATGGATCTGTAAAAT	chr7	RNF216
hsa_circ_0072256	0.0371603	0.4912	GATCACTGCAGTGTTAGGTTATATTTTAGCACTTGTCCATTCAGACAGCCATTAGCACGG	chr5	NUP155
hsa_circ_0029277	0.0100814	0.491128	TATGCAGAGGCTGGGAGCAAAACTGGGTTTGAACCCACTTATGAAGAATTCCCTTCCTTA	chr12	ATP6V0A2
hsa_circ_0072062	0.00991884	0.491031	TCATTTCATGCCACGTTTTGTAAGATTTCTTCCAGTCACAGAATGTCGTTCCACCCGGGA	chr5	DROSHA
hsa_circ_0072280	0.0139138	0.491004	TTGCAAACAGATAATCCCACCGTTTCTGGCATGTCAGATATGGATTATCCTTTGCAAGGA	chr5	NUP155
hsa_circ_0052780	0.00540226	0.49095	AAGTTTGGAGCCTAGAGGCAACCAAAAACATGGTGCATCCTTTATCATCACGAAAGCAAT	chr2	NBAS
hsa_circ_0087661	0.0433204	0.490818	GAAGCTGGAGACTTCGAGCTGGCTTCTTCGAGCACCTTGAGAAGTGGTTTGACCAGTGTT	chr9	BDAG1
hsa_circ_0073436	0.0127537	0.490779	GATCTTTCAGGACATATTTGACAGTGATTGGTACACTTCTCGAAATCTAATTGGGGGCGC	chr5	RHOBTB3
hsa_circ_0085820	0.0376795	0.490711	ATAAATGATTTAAACCAGGCCCACCCCCGCCCAGCCCGTGCCTATAAGGCCTTGGCAATG	chr8	LY6D
hsa_circ_0087430	0.030376	0.490636	CATCCCACAAAGTGCTTGTGATTTCACGTATTTTTGCTGAACTCGTAAAAGAGACACTTG	chr9	SPIN1
hsa_circ_0091262	0.0315093	0.490511	TTCTATGTTAAAATTGGCAGTCTGGCGTATTCTGACAGGACACAGTGAGCGTCTGTAGAG	chrX	GPRASP2
hsa_circ_0016839	0.0321304	0.49041	GGTACAGAAGGTGTTACTTGATTGGGCAAGACAATCATTGGTTGCATTTTATAAGAAAAA	chr1	URB2
hsa_circ_0066819	0.010564	0.490155	ATTGATGGAAGCTTTGGGTCCAATGATGGACAAATGTTGCCTTTCACTTTACTGCCAGCC	chr3	SIDT1
hsa_circ_0088975	0.00601506	0.490062	CAGCCTGAGTCAGATGATTAGGTCTGGACTGATCTTCGTCACACAGGTTTTTTACCATTT	chr9	NUP188
hsa_circ_0048003	0.0349991	0.489998	GGCTCTGGGGTTGCTGTGGTTGGCTGATAAATATTTGTCGAAGAAAGAAAGAGCTGAAAG	chr18	ATP9B
hsa_circ_0008903	0.00124078	0.489959	CTGCTGCCAGACTACATGAGGAAATAATTGACTTTTATAACTTCATGTCCCCTTGTCCTG	chr5	PAPD7
hsa_circ_0001222	0.0309344	0.489835	GTTGTAAATGTTCTAATACCCGATTTACAATTACATTGAACTACAAGGATCCCCTCACTG	chr22	FBXO7
hsa_circ_0005646	0.0018106	0.489512	TACAAGTATGTTGTTCCTATTTCCACTCTCACAGGGAGAGTCCGGTAGTGAAAGGCAATG	chr9	KIAA1797
hsa_circ_0034257	0.00951099	0.489445	AGAGGAACATGTTCGTTATCCAAAACTCTTAGAAGGCTTGCAAGGGATGTTCACGGAACG	chr15	HERC2
hsa_circ_0067737	0.0209885	0.489287	AACAGAAAAGGATGAATCTTCAAGTCATGAATGTAACCAGCGCACAATCCTTCTCTATGG	chr3	MED12L
hsa_circ_0075814	0.0436068	0.489181	TTTGACAAAGAAAAAGCAAAGGACAAAAGATCTTTCTCGGGTGTTTCATTCTTACAGTCC	chr6	CDKAL1
hsa_circ_0085482	0.00453505	0.489153	GATCACCAGGCTGTTGGAGCTGATAGCAAAGTCACAGCTCACATCCCTGAGTGGCATCGC	chr8	FBXO32
hsa_circ_0071122	0.0130614	0.489148	CCATGAAAAGGAGTCTTCCAGAGCCTCTCATGACCTATGAGTTACATGGAGATTTCATTG	chr4	ARHGAP10
hsa_circ_0068063	0.0363875	0.489137	TATAGATACTTGCAAGAGTCAGGCGCGGCAGCCGGGCCTTGCTCCGGGACGTGTTTATTT	chr3	TBL1XR1
hsa_circ_0005518	0.0234817	0.489086	CCCGATTCAGATGAAATTTGTGGAATCTATTCTGAGCAACAATACAACAGATGACCACTG	chrX	HUWE1
hsa_circ_0090754	0.0186428	0.488968	ATGCTCCAGAGGAAGCATTTGACAACTTTATTGGCTTCCTCTGATATGCAAGTGGTGCTG	chrX	HUWE1
hsa_circ_0084418	0.0255638	0.488937	AAGTCCTTAGAGAGATTCTCCCTGAGAAACAAGCAGAATTTTTTGAACCATGGGTGTACT	chr8	PRKDC
hsa_circ_0084343	0.0082017	0.488827	TTCGTTCAAGTCATGAGACATAGTTACTTCAGACTTTTAGAAGTTCTAGACTCATGGATG	chr8	PRKDC
hsa_circ_0046461	0.00937249	0.488791	GGACCATGAAAATGGATGATGAACTTGTTGTTGGACATAGTGCAAGATCAGACATCTCCA	chr17	TBCD
hsa_circ_0060231	0.0340407	0.488759	CTTTTATAAGGTTCTTTTAGAGCAAGATATATTTCATCGTTCCTTGATGGCTTGTTGTTT	chr20	RBL1
hsa_circ_0041338	0.0440132	0.4887	TAGTGATTTTTATGCCACCTGAATAAAGAATGAATGGGCGCCTGCAGGAGTTGTTCCAGG	chr17	SERPINF2
hsa_circ_0088849	0.00739179	0.488667	ATGAAGACTTTGACAAAGCGATTAACGTCCAGGATGAAACTGATTCCAAGACAGCCTCCC	chr9	SPTAN1
hsa_circ_0027462	0.0248217	0.488464	CTGCAAAATCAAAAATAAATGTTAATGAGGTACTAGGTTTTGACAAGCTTGCATCATGCG	chr12	RAP1B
hsa_circ_0007723	0.0304477	0.488391	AGAACTTCAGTATCTGGAGTCCATCTTTCACCATCTTCTCCTGAGATTGTACTGGACCGT	chr12	CCDC91
hsa_circ_0022938	0.0181302	0.488371	CCATCGTGGGGCTATTCAGCTTGACCCTGAAGAAACTCGTCATGCTAAAAGAAATGGACA	chr11	PACS1
hsa_circ_0078492	0.0392331	0.488163	TCTTTGTGGTGCTCACCTTCATCGTCACTGACCTAAAGTGATCCAGACTTCTGCGGCTAA	chr6	TMEM181
hsa_circ_0029826	0.0339231	0.48799	CAGATTATTCAGAAAAACACACCTTGACTTTAGTCAGATACATCACTGTCTGTTAAAGGA	chr13	LNX2
hsa_circ_0078489	0.0170536	0.487945	AATAAATTTTTAATATTCACTTCTAGCTGGCGCCCATGCGGCTCTACACGCTCTCCAAGC	chr6	TMEM181
hsa_circ_0047934	0.0331346	0.487713	TCTCCTTGAGGTTTTTACAGGTGCTTCCTGCTTGCACTGAAGATGAGAAACTGCTAATAG	chr18	RTTN
hsa_circ_0083210	0.00323216	0.487654	AGGAACCTTCCGCTTTTAGAAATTAACTGGACAGGACTGACGAATCTTCTGGATGTCCCT	chr7	ESYT2
hsa_circ_0024312	0.0399899	0.487625	GTGATCAATGATACCAGCAGTTTGGAATCTTACCTACAAACTGAACTTCATTTATACACT	chr11	ZW10
hsa_circ_0007514	0.0311943	0.487618	TCCATCATAGAGACTGGCTCCAGCTTTCCTTGAAATCCTGCAGAGCCTTCATTAAAATGA	chr13	RASA3
hsa_circ_0008618	0.0463907	0.487514	GTGTTCTCAGAAGTGTCATTGTTGCAGCAAAAAAGTCAGCAGTCTCACCTTCCACCTTTA	chr4	LRBA
hsa_circ_0045381	0.000350893	0.48746	TGATCATTCCGTGATGCTTGCCGACAGGAAGGGCACAGAAGAACTGTATGCAATCAAAAT	chr17	PRKCA
hsa_circ_0002029	0.0472012	0.48745	TACTTTCACTGTGTCTTCAGAAAGATCCTTCCAAAAGGCAGTGGAGCTACTGCTGTGGTT	chr2	STK39
hsa_circ_0071086	0.0478753	0.487441	AAACTCTCAGCTGCAAATCAGAAGGAGCCCATGAATCTTAATTTTAAAGTGAAAGAGGAG	chr4	ZNF827
hsa_circ_0005833	0.0375316	0.4874	CTCTACTTCTCTTCAAGGTTACTGACTTTTTATGATGTTTGGTGGCTATGAGACTATAGA	chr9	ZCCHC7
hsa_circ_0072202	0.000345126	0.4873	TTCCAAAAAGAGAGAATCAACATGGTCACAGTTTTCTAATAAATCGACCTGGAAAAGTCA	chr5	C5orf42
hsa_circ_0032027	0.00989505	0.487131	ACCTAGGCAGTGAATTTTGTGGCGAAAATCTAAGCAAGCAGAAATTTACTCGAGCAGTGA	chr14	ATG14
hsa_circ_0083234	0.0411851	0.487064	TTCCTTCAAAGATGCGAAGTACAAAACTGCTTCGGCTCATTGACTTAGATTTTTCATTTA	chr7	WDR60
hsa_circ_0056566	0.023926	0.486935	TACAAATATAGAGAAAATTCAGATCCAGTTAACACAATCATTTGAGAAAGAAGAGAAGCC	chr2	R3HDM1
hsa_circ_0009119	0.0262453	0.486934	AGAATCTCAGCTGCTCTGTTAAAAGCGAAAATGAAACAATTGCCTGCGGCAACAGTTCGA	chr2	PMS1
hsa_circ_0047269	0.0122166	0.486931	TAAGAAGAACAAATCATAGCCCACTAATGAGTTTTGGAGCCAGCTTTGTCAGTTTTTTGA	chr18	TTC39C
hsa_circ_0055489	0.000953118	0.486911	TAAAATACTGTGTTTAATGCCTGAGTACTTTGAACCTCAGATCAAAGACATAAGTGAAGC	chr2	PTCD3
hsa_circ_0020704	0.0343787	0.486859	ATAAAGCCTTTTTACACATCTCGGTTTAACCCCGCCTCTTGCGTCGGCGCCTTCCTTTTC	chr11	RPLP2
hsa_circ_0008187	0.0409012	0.486495	GAAACCTCAGAACTCTATGGCTTTGACGTGCTCATAGATTCTACTCTGAAGCCATGGTTG	chr14	TTLL5
hsa_circ_0077667	0.0397274	0.486481	TAAAGTTTGTGATCGTTGGCGGACATTTTGGACCAGTCCTGCCTCTGTTGTAGAAGACAT	chr6	FYN
hsa_circ_0087587	0.0317051	0.486386	AGCACAGCAGGAGACTGAAAGGAACCATAATTTGTGACATCAGTTGTTTTCTTTGATAAG	chr9	C9orf3
hsa_circ_0004276	0.0392682	0.486378	TGATCCTAAGGCTGCAGATCAAATTACGAAGCTGTATAATCTCTTCCTGAAAATTGATGC	chr3	SUCLG2
hsa_circ_0033238	0.0169113	0.486029	TCAGATGAAGGAGCAACCCTGGGTTTCAGTACAGCCTCGAAAGATTGAAAGAATATTGGG	chr14	DYNC1H1
hsa_circ_0042357	0.0176115	0.485955	CATCATCGTGGAGGAATTTTGTTGTCAGAGAATAAAAGGAGGTTGTCCATAATTGACTTT	chr17	PRPSAP2
hsa_circ_0056076	0.00195239	0.485731	TGAAAGATTGGTTGTCTGGATGACTAATGTAGGTGGGAAAGGTTTTTATTCCTGGACTGC	chr2	ANAPC1
hsa_circ_0053957	0.0036604	0.485722	TCATGTGCAGATGAGAACTGGACTGATGACCAACTGCTTGGTTTTAAACCATGCAATGAA	chr2	CRIM1
hsa_circ_0083213	0.0110421	0.485651	GAACCTTCCGGTTCATTTTCCAGACACTGAAAGAGCAGAATGGCTAAATAAGACTGTAAA	chr7	ESYT2
hsa_circ_0054009	0.036506	0.48562	AGTTGAAATCACCGAGGAACTATGTTCAGAACGTAAACAAGGCTGCACCTTGAACTGTCC	chr2	CRIM1
hsa_circ_0080318	0.0180524	0.485425	ATTTTGCCGATTTCATGACTGAACAGTGGCTGGTGAATTACCAGATCTCTGTCAAGGGCA	chr7	GUSB
hsa_circ_0059245	0.0346127	0.485301	ACATGTTAAGATAAGCATGGATTCCTGGTTCATTCTTGTTCTGCTCGGCAGTGGTCTGAT	chr20	PTPRA
hsa_circ_0089953	0.000553399	0.485277	CGTTATTGAGGTGAAGTCTTCGTCTTAAATGATGGTGGAGAAGTTGATTTAGACCTTGGA	chrX	CTPS2
hsa_circ_0076776	0.00516248	0.485178	TCCACAGTCGTCTTTAAAGAAGCTCAACCATGCCAATGTAGTCAAATTAAAAGAAGTTAT	chr6	ICK
hsa_circ_0087182	0.00690117	0.485157	AATACTTTTTCATAACACCAAAGATTCTGGACCCATTCTACCAATTCAGCAAGTACCCAC	chr9	SMC5
hsa_circ_0003000	0.0429721	0.48515	CAGACATCTGAGACATCATTTCAGCTTTCCATCCATTTTTATTTATGGACATACTGCTAG	chr7	ORC5
hsa_circ_0072620	0.0413159	0.485077	TCTTGTTCAGATTGCAACTCAGATTGCAGTGCTCATTGCAAAAGTTGCTAGATTGGATTG	chr5	IPO11
hsa_circ_0006192	0.0405343	0.485032	TAGATGCTCAGACTGAAATGCAACTGCAGAAGCAACATGTGACCTTTTAGAGATGCTTGT	chr20	ZHX3
hsa_circ_0029894	0.00233847	0.484674	GAGATGACAAGGTCTCTGAAAGAAGATGAATTTGGCTGAGATTTGTGATAATGCAAAGAA	chr13	KATNAL1
hsa_circ_0033214	0.0127499	0.484662	GCAAGTTGAGCTTGGCATTCATTAAACGTACTCCCGTGATTGATGCAGATAAACCCGTGT	chr14	DYNC1H1
hsa_circ_0071884	0.0496139	0.484192	GCATTCCTGAAGGGTTTCGAAAAAACGATGAAATGAAAGCTATGGATGTTTTACCAATTT	chr5	TRIO
hsa_circ_0013582	0.00210323	0.484186	ACAGTGTTAGGATTCTGAACACAAGCAGTTTGCTCTGTGACTGCCATTTGAAGTGGCTAC	chr1	LRIG2
hsa_circ_0073126	0.0256317	0.484127	AATTAATTAAGTGACATAACAGAAGAAAAATATCATTCAAGATTGGTTCTGATTCTTTTG	chr5	JMY
hsa_circ_0010835	0.028285	0.483963	GTTGGAAGCGAATCCCCCAAGATGGTAAATTTGAAAGAGAAAATTAAAGAACTCCATCAG	chr1	KDM1A
hsa_circ_0081244	0.0201298	0.483571	AGACTCTAAGCATTCCATCATTCCGAGGGGATCACTTTCTCTGAAAGTGTTGGCAGAATT	chr7	TRRAP
hsa_circ_0013234	0.0299034	0.48341	TAGACATAGTTTTGTATATCTTTAAGTTAACGAGTGCAATTGGAGCTCAGATCTCTCTGG	chr1	ABCD3
hsa_circ_0033236	0.00142143	0.483358	CCTCAAGCAGGTGGATGATCTGCTGATCATTGAAGAAAAAATAGACCTAGAAGTCCGTTC	chr14	DYNC1H1
hsa_circ_0077793	0.00577276	0.48327	ACTGAATAAAGTTCCATTTCTACATTCGGACTCTACATATAAAATAAAGATTCACACTTT	chr6	TRMT11
hsa_circ_0006310	0.00202514	0.483268	AAACTTCTAAGTCAGAAGACATCTCTAACCCAAGAAACAGAGCTTTTGGAATCCTTACTT	chr17	TRIM37
hsa_circ_0045364	0.00067665	0.483229	TGTAGTTTGGAAGCAAGTGTGTATGAATAAAGATAATGATCATTCCGGCCGCAGCTCCCC	chr17	PRKCA
hsa_circ_0084409	0.018425	0.483196	TTATAAATTCGTTCCTTTATTGCCAGCTGGCTTGCGCCTATTTGCCCTGCATGCATCTCA	chr8	PRKDC
hsa_circ_0001958	0.0149486	0.483	AGATTCAGTGGGACACAACCAAATCATAACATATAGCAGACCAATCTATTTTTGTGTGCT	chr1	PCNXL2
hsa_circ_0030440	0.0349873	0.482984	TAAGAAGATCAATAGACTGTCTACACCAATAGCAGGATTGGAAGTCCAAACTGTCGTCGG	chr13	LMO7
hsa_circ_0006264	0.0482967	0.482871	ACTACACCAGGAAGCTGAGACCAAGACCAAGGACGAGATGGCTGCTGCTGAAGAAAAAGT	chr17	RNF213
hsa_circ_0008448	0.0114449	0.482487	TGAATATAAGTATCTGGAGTCCATCTTTCACCATCTTCTCCTGAGATTGTACTGGACCGT	chr12	CCDC91
hsa_circ_0075441	0.00857165	0.482309	TATTCAAAAGAAGTAAATTTTCGCAGAAGGACTTAGAAATGCTATTCCATGGAATGAGTG	chr6	EXOC2
hsa_circ_0020822	0.0229787	0.481952	GGACATGCTGAGTGAATTAGTCCAGTTTACCTAAAGCAGTAAAAAGAAGAATTAATGCAT	chr11	NAP1L4
hsa_circ_0075534	0.042088	0.481942	GAAGTTTCAGTTATTTGCTGGTATAAAGGATGGAGAAAGCCTGCAGCTCTTTGAACAAAG	chr6	FARS2
hsa_circ_0078238	0.0025962	0.481803	TTTCACCAAGGAAAATTATATTTCACTGTGGTCTATTGGAGATTTTGGAAACTTGGACTC	chr6	NUP43
hsa_circ_0084454	0.00707196	0.4818	TACAGACTGTTGGGGAACAAGAGTTACTTCAGACTTTTAGAAGTTCTAGACTCATGGATG	chr8	PRKDC
hsa_circ_0029827	0.0205937	0.481778	CTCAAAAACAGAAAAACACACCTTGACTTTAGTCAGATACATCACTGTCTGTTAAAGGAA	chr13	LNX2
hsa_circ_0084396	0.0422533	0.481687	CACCCTCTTGGGAGTTAGTCCAAAGAGTCTGAAACACTCTCCTGAAGACCCAGAAAAGTA	chr8	PRKDC
hsa_circ_0055025	0.0301483	0.481677	TACGCTTCCAGTCTTTCCTAGGTGAAAATAGAGACTGCAATAAGCAGCAGCCAATCCTTG	chr2	APLF
hsa_circ_0092282	0.00332104	0.481582	TCTGGGTGGGGGAAATAGAACATGATTTACCCACCCTAAAATGCATTGAAGGCATCAGAG	chr1	SNORD99
hsa_circ_0004384	0.0441283	0.481499	TTTACAAAAGGAACTCTCCGGAGTCCTTTCTGTATTGTTGTGATTTTGCTTCTGGAGCTG	chr2	METTL8
hsa_circ_0006696	0.0160876	0.481323	TGGGGGCGAGACAATGAATGATTTTGACTATTTGAAACTACTAGGTAAAGGCACTTTTGG	chr1	AKT3
hsa_circ_0002787	0.014074	0.480767	GTAGTTATAGGCCCACAGCAGCAGAACTTTTAAAATGCAAATTCTTCCAGAAAGCCAAGA	chr2	STK39
hsa_circ_0006395	0.0359606	0.48075	GATTTAAAACAGCAGAGTACCCGAGAATCATGGATATCAAGTTATTCTAGTACAACCATA	chr1	ZZZ3
hsa_circ_0064211	0.0416423	0.480324	TTCTTACTCTCAACTGGTTCCGAGAGTGACCTACTGATAGAGAATACTTCACTCACTGTC	chr3	FANCD2
hsa_circ_0024157	0.046738	0.480108	TGCAACAGCAATTGTCATGGATTTTAAGCACCCAGATGGCATTGCAGTGCCAGTTATGTT	chr11	ALKBH8
hsa_circ_0004404	0.0212945	0.480089	TTACATAGAGGTCATACTACTAGATATTACACTGGAACTTCAGAAGCAAATTATGTCTGA	chr15	MAP2K5
hsa_circ_0077333	0.0444756	0.480056	TGTGTGTCAGAGCCACTGGTTCGGCATCCTGACTTCCGTTTATTTGCCTGTATGAATCCA	chr6	MDN1
hsa_circ_0071105	0.0283204	0.480012	GTTCCAGCCAGCATTAAGTGTAACTGAAACCCTGATTAAACCCTTGGAAAAATTCAGAAA	chr4	ARHGAP10
hsa_circ_0046013	0.0458145	0.479977	TTCTGGGCTCAGGAGGAAGCTGAGACCAAGACCAAGGACGAGATGGCTGCTGCTGAAGAA	chr17	RNF213
hsa_circ_0048000	0.0452054	0.479727	GGCTCTGGGGGTACCAGCTGGAGGATGAGTCTGCGCATTTGGATGAAATGCCACTAATGA	chr18	ATP9B
hsa_circ_0071117	0.0267156	0.479687	AGTATTTGAGCTGTCCCATAGTTTTAATACAGCCATCATCCCAAGACCAGAAGGAAATGC	chr4	ARHGAP10
hsa_circ_0034269	0.0114489	0.479598	TAAGCAGTAGTTGATCATGGATACTTACACTGAAGTGTTATTGCTTGGGAGGCTGCGTCC	chr15	TCONS_l2_00009409
hsa_circ_0035186	0.0124842	0.479527	TCTATCCAAGGTTACTGAAGCTAAAGGAGATGTTTAACTCCAAGTTTGGATCTATTCCCA	chr15	GALK2
hsa_circ_0003979	0.0261868	0.479393	CAGCCTTGAAAAGCTGAAACCTATCAACACTCTTCAAAATGCAATGGAATGTACCACGGA	chr18	FAM210A
hsa_circ_0002889	0.0414624	0.479317	GATATTGTCCTTTTGGAGCAGGGCAGTTTGAGTTCCTGAGATCTAGTTGGTGAGAGACAT	chr16	PDPR
hsa_circ_0034879	0.00137304	0.479196	ATTCAACTATGTGGTCATGCAGTTGCAGGTTAAATGGAAACCACCCTTGGGAACTGGATG	chr15	TTBK2
hsa_circ_0030085	0.00767698	0.479183	AAATATGCAGCATGTGATAGTGATGGAAGATATGCTGAAAGACTTTCTCCTTGGAGAACA	chr13	KIAA0564
hsa_circ_0084441	0.0412048	0.479107	GCCTTGTCAGATGGCTTTCAAACTGGGCCTGAGCTATACCCCCTTGGCAGAAGTAGGCCT	chr8	PRKDC
hsa_circ_0046018	0.0324445	0.478516	GAGCCTCAAGAGACTTGGGTCATGACCGCGTTCTTGTTGAAGGCATTGTCTGCATTTCCA	chr17	RNF213
hsa_circ_0032544	0.0243637	0.478284	ATGTTGAAAGGGACAGATCTGGAAGCATCTTTGCTAAGTTTTGAAAAACTTGACCGTGCC	chr14	LIN52
hsa_circ_0038583	0.0193775	0.478185	TGGGCTACACAGATCAGTCCAAAGTGTTTGTGAAGGTGTTTACTGAAATTGACCGGATGC	chr16	COG7
hsa_circ_0058430	0.0269007	0.47796	GCATCAGAAGCTGACGAAGAATTTGATGAACTATGTTTTGAATTTGGTCTGGAGCTTGAT	chr2	FARSB
hsa_circ_0088613	0.0256019	0.477779	ACCTTCCCAGAGGAAGTGGCTTTTAGGAAGAAGAGGCTGTGCATTAAATTTATTCCACGG	chr9	FAM125B
hsa_circ_0075807	0.0341437	0.477652	TTTAGAAACTCAATTAAAAAATGCATCCGATGCAGATTTATGGCTCCTGAACAGTTGCAC	chr6	CDKAL1
hsa_circ_0017011	0.00769242	0.477618	TCCAGAAAAGCAGGAGAAAACTGCTTTATGCCTGATTGGTTTGAAGCCAAGCTTGTTTCT	chr1	TARBP1
hsa_circ_0047932	0.0159127	0.477606	ATTCCATTATGGGTTGATCGGGACCCAGAGGTACCATCTACCTGTTCATGTAATTGGACA	chr18	RTTN
hsa_circ_0006134	0.00244117	0.477523	TGAACTGAAGATTTTGAAGCCAGCTTCATAAGGCTATTGGACAAAATAACGAATGGTTCT	chr9	RCL1
hsa_circ_0002037	0.0119943	0.477473	ATCAACTTTTCTTGATGCTGGTTCTGTGAATTGCGCAAGCAAACTGTCGAGTAGGAGTTG	chr6	XPO5
hsa_circ_0074715	0.00541615	0.477436	CCGAGTAGATATATGGTTTGGAGTGCCTTTTTCGATACTACAGTTATGGCCTGGAAAAGA	chr5	LARP1
hsa_circ_0064344	0.0433423	0.47743	CCTAGAAGAGATATGAAGACAAACATGCCTATCATCACATCAAAGAGGTATCAGCATAGT	chr3	TSEN2
hsa_circ_0090160	0.0074613	0.477429	ACGTGGTTGGATTTTGATGCATACGAAAGAGATGGTACAAAAGATGAATCTTGAAGTTAT	chrX	POLA1
hsa_circ_0006406	0.0114689	0.47719	CTTGTAAAAGGTTAAAAATCTGTAAGAGCCTGATTTTAGAATTCACCAGCTCCTCAGAAG	chr15	UBE3A
hsa_circ_0007809	0.00938431	0.477163	AGAAATTAAAACTAATATATTTTGGTGGTTATGGGTGTAGGAGACACAGTGAACTCCAAG	chr14	KLHDC1
hsa_circ_0084369	0.0296175	0.476981	TTTCGGAGACGGATGGCTTTCAAACTGGGCCTGAGCTATACCCCCTTGGCAGAAGTAGGC	chr8	PRKDC
hsa_circ_0038072	0.0175806	0.476919	CAGATGACACCTCTCAACAAAACCAAAACTGACTGGAATGTCACGTGGAATACCAGCAAC	chr16	ABCC1
hsa_circ_0081248	0.0403522	0.476657	TATTACCAAGGCAACATAAGCTTTACAACAAGGAGTTGTATGCTGACTTCATTGCTGCTC	chr7	TRRAP
hsa_circ_0047920	0.0392144	0.476547	TCCTTAACAGATAGTTTTGAGGCAGCTGTGCCATCAAATAGCCACATTGTTTCGGAACCT	chr18	CD226
hsa_circ_0045366	0.00662357	0.476535	AAGGGACCCGACACTGATTTTGCTGTTTTGTGGTCCACAAGAGGTGCCATGAATTTGTTA	chr17	PRKCA
hsa_circ_0052674	0.0364408	0.476327	CGAGCAGCTTATGCATTCCTGGAGCAAGCTGTGTCATATCAACAGTTTGTGGACAACCCC	chr2	LPIN1
hsa_circ_0001039	0.00833697	0.476215	TTGCAAGCAGATTTTATTCTGGTAGTGCAACCCTCTCAAAGGTTGAAGGAACTGATGTAA	chr2	PTCD3
hsa_circ_0084406	0.0134547	0.476013	TTATTGCCAGAGAGATTCTCCCTGAGAAACAAGCAGAATTTTTTGAACCATGGGTGTACT	chr8	PRKDC
hsa_circ_0081245	0.01964	0.475993	GCTCATGCAGCATTCCATCATTCCGAGGGGATCACTTTCTCTGAAAGTGTTGGCAGAATT	chr7	TRRAP
hsa_circ_0001030	0.0250032	0.475973	TGTACAGCAAACTGAGGGACCAGATGAAAACTAAAAGAATCAAGTGACGGATACTAATAG	chr2	EXOC6B
hsa_circ_0003475	0.0185192	0.47592	TCTTATCCTGGTGATGTGGAAACAGCTGTAAAATTTGCAACTCAGCTTATTGACCTGGGA	chr2	CLIP4
hsa_circ_0084310	0.0189735	0.475904	GTATGATGAGGATTCTATTTTAGCAGATGAAGCATTTTTCTCTGTGAATTCCTCCAGTGA	chr8	PRKDC
hsa_circ_0087429	0.00598598	0.475876	GCTGATGCAGAGTGCTTGTGATTTCACGTATTTTTGCTGAACTCGTAAAAGAGACACTTG	chr9	SPIN1
hsa_circ_0000924	0.0198994	0.475703	AGAAAGATATTGGTGTGAAACCGGAGTTCAGGACTCAGCGAATGCTCTCTACACCAAATG	chr19	ANKRD27
hsa_circ_0005280	0.0297864	0.475696	GTAGTTATAGGTAAGAAGAGTTCCTGGGTCAAGTGGTCACCTTCATAAAACCGAAGACGG	chr2	STK39
hsa_circ_0044082	0.0232151	0.475522	ACTTGACAAGCCTATAGAATCGGGTAATCACTTTGATCAGTATGAGGAAGGACACTTGGA	chr17	GPATCH8
hsa_circ_0053877	0.0273057	0.475511	TATGACTTAAGTGCTTTGGGAAAAAGAACACGGTTCCAGGAAAATTATGTGGCACAACTG	chr2	TTC27
hsa_circ_0009959	0.0227838	0.475407	TCAACATGAGGTACAGAAACTAATGCGGAAAAAGCAATTAGACGTAGCAGAATTTAGCAT	chr1	VPS13D
hsa_circ_0040266	0.0305477	0.475273	TGGGCTACAGTTACTTATATCAAATTGCACATCTTGGAGATGATGATGAAGAACCTGAGT	chr16	SF3B3
hsa_circ_0056107	0.0163281	0.475037	CTGTGTATTGACCATTTGTGGACAGAAACGATTACTAATATAAGGTAGCAATGAAGTAGA	chr2	ANAPC1
hsa_circ_0056073	0.0181526	0.475034	AATCTGACTGGAAGAGAATGTTGTTTTAAAGTTCTCTGAACAGGGGGGAACCCCACAGAA	chr2	ANAPC1
hsa_circ_0079815	0.0288459	0.474835	CTCTTCCCAGATCGAAATCCTGATGGCATTCCGCGAGTTATCCAATGTAAATTTAGACTT	chr7	BBS9
hsa_circ_0044819	0.00391735	0.474796	GCCATCTTACGATTCAGCTACTTTTGTTTTAGAGAATTTCAGATGTGAAAATCACCATGA	chr17	TRIM37
hsa_circ_0077363	0.0323823	0.474791	TCTCTGCAGGGTATACAGCCAATTGTCTTGCTTTGGTTACCTGTATGAATGAAGAGCACA	chr6	MDN1
hsa_circ_0090997	0.0313172	0.474774	GGGCTCACTGAAAAACACACGTGTGTACCCATGTGTCTGGTGCAAGACCCTGTGTAAGAA	chrX	ZMYM3
hsa_circ_0016944	0.0142042	0.47464	GAAAAACTACAACTGGGACATTTTTCTGATGATCATTGCTGGCATGAAGCTGTTGCGGAC	chr1	PCNXL2
hsa_circ_0005789	0.0377453	0.474548	TTCCTTTCAGATCGCCTTTGTTTTGCCATTCTCTACAGCAGACCAAAGAGTGCATCAAAT	chr9	CDC14B
hsa_circ_0010342	0.043785	0.47431	GATCACACAGAAAGAATTCATGAACCAGCATTGAACACACTGTTGCAGCAGCTAGGAGTG	chr1	UBR4
hsa_circ_0003750	0.0239983	0.474302	TTTTCGATAGAGACGTTTTCCGGAGGGATTCCATCATAGGTGAAGCCAAAAACCTTCCCT	chr13	RASA3
hsa_circ_0073442	0.0450668	0.474151	TTCAGGATCTTTCAGAAGAGTTACCTTGTACATGCCCACTATGTACCTCAGACAGAGGGA	chr5	RHOBTB3
hsa_circ_0002041	0.0043759	0.473685	CTCTATACTGATGAAGCTGTGGTGATAAAAGGTTAGATGGAGTCAGATTTGAAAATGAAA	chr6	IBTK
hsa_circ_0002266	0.0243173	0.473514	TTGCCTGAAGACCTGTCGCGAAATCGCCTTTCAGAAATTCCTATAGAAGCATGTCACTTT	chr3	LRCH3
hsa_circ_0077367	0.00320195	0.473457	AGTGAAACTGGCTCTAGACTGTTTCACAGCAATGCTTTCTGAGCATACAAGCAAACTGAA	chr6	MDN1
hsa_circ_0033150	0.0040393	0.473309	TGCAGATCCGGACTCTGGTTGAGAAAATACGGAAAAAGCAAAAAGTCAGAAAAATGGGTA	chr14	SETD3
hsa_circ_0054272	0.0457308	0.473212	TCCCAACCTATTTCACGCTATGGATACATTGTATAGACACAGCTATGATTTGAGCAGTGC	chr2	MTA3
hsa_circ_0009587	0.0499375	0.473169	CTGAGACAAGAGGGAAGTGTAACATCTCCCATTTTTCTGACATATTTGCTGCTAGAGAGT	chr1	RERE
hsa_circ_0023876	0.0272536	0.473108	TCATCAGATTCATCAAATGAACTGTCTCATTGTGTTGAGCCTGAGCCATCTCAGGTGCCA	chr11	SYTL2
hsa_circ_0086695	0.0294318	0.472772	GTCACACACATGAGCCTTTGAATACATCTTTATCAATGACCAGTGCAGTACAGAACTCCA	chr9	UBAP2
hsa_circ_0057193	0.0361042	0.472666	GCTTAACTAAGTGTATGGAGATATCGAGTATTGCAGCATTATTAAGAATAAAGTGACTGG	chr2	RBM45
hsa_circ_0005744	0.00366496	0.472546	AGTTATCAAAAAAGAAAGAACTTTCAGCTACCAAGAAAGACCGTGTGAATCATTGTCTGA	chr4	HTT
hsa_circ_0045928	0.00498267	0.472465	GATCACCAAGCAAGCTGCGAATATTGTGCGTGCTCTGGAACTTTTTGTGAAAGCAGATGT	chr17	USP36
hsa_circ_0043169	0.022885	0.472131	GACTCGTGGACCACTTTCATAGGTTGTTTGACTGGCTGGTATCAGTGATCAACAGCAGCA	chr17	MYO19
hsa_circ_0066544	0.0247399	0.471929	GGAGAGAAGAATAGCTGACTTTTTTGAAGATGAGGCGATTGAACAGATTTTGAAGTATAA	chr3	SHQ1
hsa_circ_0082525	0.0147406	0.471906	GCACTTCCTGATACCTATATCATGGCAATACTAATCCAGAATTGGCTTTTGAAAGTGCCA	chr7	NUP205
hsa_circ_0076562	0.031173	0.471835	AATTTGCTTGCGCTTATAAGGCGCAAGCAAACTGTCGAGTAGGAGTTGCAGCACTGAATA	chr6	XPO5
hsa_circ_0078494	0.03329	0.471576	TGCGTGTACCACGGGATTCGTGTCCAGGACCTAAAGTGATCCAGACTTCTGCGGCTAATT	chr6	TMEM181
hsa_circ_0004829	0.00184323	0.471495	ACAGCATTTGGCGCCTCAAGAATCATGTACAGAGAAATGAAGGATTCTGATAAAGAAAAG	chr14	HECTD1
hsa_circ_0001639	0.0123033	0.471438	CTCTTTTAGAAACCTAATCCACCAATAGATCAAGTTATACAGAAACCAGGAGTTGTACAG	chr6	KPNA5
hsa_circ_0005821	0.0293647	0.471436	GACTGCAAAGATCTGGACGTTGGTGGTTGGCTATGTGTTGACTGTTTCATTCAAGTGGAA	chr9	C9orf5
hsa_circ_0034732	0.00354323	0.471304	GCTTATCCAGGATGGGAAGGCCATTGTGACTATGTGGTGATTACAGTTGTCTTACTACTG	chr15	MGA
hsa_circ_0047280	0.0245572	0.471192	CTAGGAAACTCAGAAGATGCTGTTCAGATTAGCTCTGCTCTGGTATCATACTGTAGTCCG	chr18	TTC39C
hsa_circ_0081235	0.0290444	0.471096	AATGCTGAAGAATGTCACGTCATCTCCTCAGTATTCTACATTCCTAGAACATATCATCCC	chr7	TRRAP
hsa_circ_0000258	0.049214	0.470891	TGTTCTTTCGATGTTACATCCTGTCCACTGCAGACAACGTATTGACTTTGTCGCTGCGAT	chr10	PDCD11
hsa_circ_0003314	0.00712688	0.470644	ACCAATACACCATGTGAGTCAGGATCTGGAAGCCTCGTCATGTTCTTCAACACAAGGAAA	chr1	PCNXL2
hsa_circ_0065057	0.0392701	0.470379	TAAGAAGAGGAAATGGCTATTCCACATGGTTCAGCTTTCCAAACAGAAGACCTCCGTGTG	chr3	EXOSC7
hsa_circ_0069618	0.0370122	0.47019	CCCGACTCGGTGATTATAGATTCAGCAGAACTCACAGTTTGGAGATGAAAAAACATTTAG	chr4	ATP8A1
hsa_circ_0005048	0.00851956	0.470148	GTTTTGGTAGTTTCTTCGAGAAATAATGTGTTGTGCTTGTAGGGGTAAGTCTGCTTTTTT	chr10	SYT15
hsa_circ_0034877	0.0499134	0.470134	TACCAATTCCTGTGGTGACGTCAGACCAGGTCGGAATCTGGCAGATCTTCGCCGTAGCCA	chr15	TTBK2
hsa_circ_0077320	0.0144286	0.46991	TTCATTCTTGTTATAAACCGGTGGACCATAAGCTTATTTGGCTACCCTTACGGGAGGCAT	chr6	MDN1
hsa_circ_0064962	0.0366161	0.469844	ACTGGGATATGTGGTTCCTTAAAAACAGTTATTGCTCAAGATGAAAACCTCCCAGAAGAT	chr3	ULK4
hsa_circ_0029103	0.0291298	0.469542	TGACACGGACAACGTGCTGAGTTTATGGGATATTTACACTCTAACTCCTGTATGGAACTG	chr12	KNTC1
hsa_circ_0072990	0.0420617	0.469411	TAAAAACCTTTCCTCCATATAATTATGCTGTCACAGCTTCCTCAAGAATTCACATTTATG	chr5	UTP15
hsa_circ_0012766	0.0427577	0.469389	AGATGGCTCAGATAAACTGCAGGTGCTGCAGGTACTTGATCGCCTGAAAATGAAATTGCA	chr1	INADL
hsa_circ_0052672	0.0247162	0.469081	TTGGGAGTAAAACTCTTCCTAATGATATACCTCCATTCCAAGATGATATTCCTGAGGAAA	chr2	LPIN1
hsa_circ_0024658	0.0126702	0.468921	TTATTCGTTACTATGTGGATGTTCCACAGGAAGAAGTGCCATTCAGATCGCCTCAACCTC	chr11	TBCEL
hsa_circ_0084348	0.0305756	0.468851	GAGAAAAAACTGCATCAGGGTTTAATCAGAATATGTTCTAAACCAGTGGTCCTTCCAAAG	chr8	PRKDC
hsa_circ_0017021	0.0146668	0.468768	AATAAAAGAGCAGGAGAAAACTGCTTTATGCCTGATTGGTTTGAAGCCAAGCTTGTTTCT	chr1	TARBP1
hsa_circ_0067035	0.00946998	0.468515	ATTGAATTTGTTTTATTAGCTCTCTGGGAGTGAGCTACATGATGTTGTGCACTGAAAATT	chr3	SEC22A
hsa_circ_0041393	0.0111585	0.468384	AGTGTATACGGGTAGTGACTTCTTTGATAGTTTGCTTCAGAAGCTGCAGGTTACTTACAA	chr17	SMG6
hsa_circ_0013571	0.0125867	0.468355	ACTGTAAATGGGATTTCAGTCATAATCGGTTGTCTAACTGGAACATCAGCTTGGAATCAC	chr1	LRIG2
hsa_circ_0045365	0.0257664	0.468165	ATAATGATCATTCCGGGGTTTGGGAAACAAGGCTTCCAGTGCCAAGTTTGCTGTTTTGTG	chr17	PRKCA
hsa_circ_0040015	0.0285163	0.468103	TAGACTACATTAGTGTGTTTGATGTCAAATCAGGTCGCATCCTGAGTCTCAGCTGGCATC	chr16	CIRH1A
hsa_circ_0077790	0.0102605	0.468076	TTGATGAAACGGACAGTGTGTGCCAATCACCATTTTGGATTCTTAGCATTCCCTCTGAAG	chr6	TRMT11
hsa_circ_0005579	0.0147257	0.467804	TGTGTTAATGATGAGAACTGGACTGATGACCAACTGCTTGGTTTTAAACCATGCAATGAA	chr2	CRIM1
hsa_circ_0040460	0.0184497	0.46778	CGCAGCAAAGACACAAGCTGGTGAGGGCAGAGTGTATAAGTGCCTCTTTAACCATAAATT	chr16	GLG1
hsa_circ_0046621	0.0343422	0.467706	TGCTAATAAGATACCTTCTCGAAACAAAAGATTTTCCTACCTGCTTATACTTGGTAACCG	chr17_ctg5_hap1	KIAA1267
hsa_circ_0086460	0.00859026	0.467684	TGTTATATGTGTTTAATTTTTAGATATCCAGAAGAGGACTATGAGTCATTTCCACTCTCA	chr9	DENND4C
hsa_circ_0052747	0.0439442	0.467682	ACACATGTCTAGATTCTGATGCCTGCTATGAGGTGGACTGTGCATTGTCACTTATTCGAC	chr2	NBAS
hsa_circ_0084370	0.0227265	0.46757	TCGGAGACGGAGAGATTCTCCCTGAGAAACAAGCAGAATTTTTTGAACCATGGGTGTACT	chr8	PRKDC
hsa_circ_0078438	0.028582	0.467486	TTACGAAACGATTTTACCCAGTGATGGAAAAGATCAATTTTCTTGTGGAAATTCAGTGGC	chr6	SNX9
hsa_circ_0061845	0.0349816	0.467436	TGAGTGTCAGTGATGATGACAGCCTCTTCATCTATGACTGCAGTGCTGCAGAAAAGAAGT	chr21	WDR4
hsa_circ_0047828	0.0315955	0.467215	AAATAAAGAAATATTTTAGTAACTCCCGCCCTCCTCCGCGTTCCAGAATCCAAGATGGCG	chr18	LMAN1
hsa_circ_0090051	0.00805238	0.467177	CCAGTTAGAGGTATCTGGCATAATTTTGTCCTTGCACTCTTGGGTATTTTAGCTCTTGTT	chrX	MBTPS2
hsa_circ_0055078	0.0190124	0.467052	TTTGCTACGACCTCATTTTCTGCTGGAACTGGTCTGCAACCACCACTCCATCAGGCTCTC	chr2	AAK1
hsa_circ_0007955	0.0197933	0.466779	GTTGCATCAGGGATTTGTCTTGGCTGTTACTATGACACGGGAAGCAATTGATGAATTTCG	chr18	ATP9B
hsa_circ_0066541	0.019981	0.46673	GATTCAGAAAGTCAAAGCTGACTTTTTTGAAGATGAGGCGATTGAACAGATTTTGAAGTA	chr3	SHQ1
hsa_circ_0048005	0.0325563	0.466409	GGCTCTGGGGGGATTTGTCTTGGCTGTTACTATGACACGGGAAGCAATTGATGAATTTCG	chr18	ATP9B
hsa_circ_0056099	0.042968	0.466242	GACTAGAAATGTCTTTTTGGTTCATCACGGGTGCAATATGTTGTAGATCATGCAATGAAA	chr2	ANAPC1
hsa_circ_0046017	0.0293863	0.466054	CGTGGGAGAGAGACTTGGGTCATGACCGCGTTCTTGTTGAAGGCATTGTCTGCATTTCCA	chr17	RNF213
hsa_circ_0073453	0.0335662	0.466005	ACAAGTTTAATTTCACCACTCTGATTGCCTTTCAACCTGGCTACTTCATTTCATTGCTAC	chr5	RHOBTB3
hsa_circ_0018996	0.0397999	0.465996	CACCCTGGAGACGAATTCCTGATATTTTGAATAATCTTGAATCATGTGACCTTGAGGATG	chr10	FAM190B
hsa_circ_0000386	0.0311998	0.465979	TTTCCTGCAGGCTTCTAACCCTCCTTTATGTGACTCAGAGAAAGGAGACCTCATTCCAAG	chr12	CCDC91
hsa_circ_0033229	0.0186988	0.465881	GATTCAATAGGTTATGGTAGCATGCTTTGAAGTTTTTCAGACTTGGGATGATGAGTATGA	chr14	DYNC1H1
hsa_circ_0069387	0.0262349	0.465791	ATTCTTGCTGATTTAAGCCTTTTCAGACCTGTTTATGCACCTAAGGATTTTCTTGAGGTA	chr4	TBC1D19
hsa_circ_0083877	0.0364154	0.465756	ATATTAAATTGATATGGAAAGAGTTTGTGCTTCCAGTATCCACCTGTTTATGTAGGCAAG	chr8	WRN
hsa_circ_0029470	0.0305224	0.465738	TCCCTACTGTTACTGAAATTAAAAAGTGTTTGTCTCTGACCTCGCGAGACCGCTGTCTAC	chr12	EP400NL
hsa_circ_0087915	0.020119	0.465569	ACTCTCTCTGCTCCATAAAATTCTAGGAGATAAGGTGAACAATACTGCTGTAATTGAAAA	chr9	C9orf5
hsa_circ_0081234	0.033617	0.465483	AGACTCGAACAAATGTCACGTCATCTCCTCAGTATTCTACATTCCTAGAACATATCATCC	chr7	TRRAP
hsa_circ_0033275	0.0195147	0.465327	CGAGGCAAAAATAAATATGCTGGTGATTGAACTGAAATCCGAAGCACTTAAAGACCGCCA	chr14	DYNC1H1
hsa_circ_0034733	0.00973494	0.465246	TGTAGAAAAGGATGGGAAGGCCATTGTGACTATGTGGTGATTACAGTTGTCTTACTACTG	chr15	MGA
hsa_circ_0006458	0.0211707	0.465077	GAGATAGAAGAGTTCTAGTAACTCATGTTCTGTACTTGAAGCTGCCAAGCACCAGGATAT	chr20	TCFL5
hsa_circ_0002231	0.00485371	0.465009	GAATTTTGAGTGCCTTTACTTTCCCGAATTCTGCCTTCCGATGCATGTAAAATATACAAA	chr1	ANKRD13C
hsa_circ_0002242	0.00752102	0.464883	TTGACTGCAGAAATCATAGCCCACTAATGAGTTTTGGAGCCAGCTTTGTCAGTTTTTTGA	chr18	TTC39C
hsa_circ_0062354	0.0105602	0.464825	CTTCCCTCCGCCTCCTGCTTGCCCGATGGGACTGCCCTAGAGCCTGAGTACTACTTTTCA	chr22	PI4KA
hsa_circ_0082771	0.00653072	0.464815	GCAGATCAAGCAAATCTCTAGAAGATGACGGTGTTCTTTAAAACGCTTCGAAATCACTGG	chr7	AGK
hsa_circ_0032969	0.0173768	0.464705	TCAAATCTTCAGCCAAGGAAGGTTCCAACGATCTGCCAGAGCATCTTTTGGAGATCGAAA	chr14	TC2N
hsa_circ_0022426	0.0219051	0.464501	ATAAAGCTGTTTATTAACCTTGAAGCGGGGATGATGAGGAGTACCAGCGCATCTACACCA	chr11	AHNAK
hsa_circ_0045374	0.00749171	0.464497	GTAGTTTGGAAGCAAGTGTGTATGAATAAAGATAATGATCATTCCCCTGCGATATGAACG	chr17	PRKCA
hsa_circ_0070884	0.0214951	0.464425	TCTAGCTATAAAGGAATTCCTGCCCCTAGAGGAGTGTTACTTTATGGTCCTCCAGGTACT	chr4	SPATA5
hsa_circ_0040470	0.000213657	0.464255	AGTATTTCATCTCCCGGGATTGGAAGATGCACATTCACAAGGTGAGGTGGTATCATGCTT	chr16	GLG1
hsa_circ_0043294	0.00458871	0.464178	TCTGTTCAAGGAGAAAGCTTTGCAGAATTCAGATCTGCAGGAACTGATGATGGTTTCACC	chr17	SYNRG
hsa_circ_0061483	0.0309691	0.464133	GGGAAGAGTCTTCCCAAGAACATACTCACAGCGATTGATCCAGCCATTGCTAATCTAAAA	chr21	C21orf63
hsa_circ_0001661	0.0301475	0.46376	AGCTCCCCATCAAGGGAATGAACTTCACAGACCTAAAGTGATCCAGACTTCTGCGGCTAA	chr6	TMEM181
hsa_circ_0024266	0.0108705	0.463615	CAAAATAGCAGGTGGCAATAAAAATAATCGATAAGTCTCAGCTGGATGCAGTGAACCTTG	chr11	SIK2
hsa_circ_0072628	0.0168107	0.463569	ATCAAGATTTAGTGCTTTTGGACTTCTTGGATCAGCATCCTTTTTCATTTACTCCTCTAA	chr5	IPO11
hsa_circ_0081228	0.0295365	0.463234	TTCAGTTTCTTCAGGAGAAACCAGCACAGGCTGGTTGAACTCATGGACCTGATACTTTTC	chr7	TRRAP
hsa_circ_0022571	0.028662	0.463226	GTGAATACAGGATTTACGCGCACGTTGGAACCGAAGAGAGCTCTGTTGTTGCAATGTTCA	chr11	SNHG1
hsa_circ_0084465	0.00698009	0.463204	CCAGATACAGTTTCGTGAATGTAGAGAAGAAATCCTAAAGTTTTTATGTATTTTCTTAGA	chr8	PRKDC
hsa_circ_0044709	0.017407	0.463183	GAAGATTAAGGTGCATTTGGTGCCAGAAAACAGTACATGATGAGTGCATGAAAAATAGTT	chr17	DGKE
hsa_circ_0030885	0.00317347	0.46308	AAATGTCCAGTTTTAGAAAGAGCGTTTTCGCTACGTAAAGCACATTCGATAAAGGATATG	chr13	CARKD
hsa_circ_0016924	0.0299659	0.462902	GGTGATCAAGGGACACAACCAAATCATAACATATAGCAGACCAATCTATTTTTGTGTGCT	chr1	PCNXL2
hsa_circ_0002236	0.0426985	0.462671	CCTTTACCAGTTTTATTAGCTCTCTGGGAGTGAGCTACATGATGTTGTGCACTGAAAATT	chr3	SEC22A
hsa_circ_0004122	0.0198851	0.462565	GCCCATTCAGGAAATATGATTCCCTGATTCAGGATCAGGCCCGGGAACTGTCTTACCTAC	chr1	PDE4DIP
hsa_circ_0016949	0.025479	0.462504	GAAAAACTACAAGAGTTGTCAGCACAGGAAACTGTAGAAGATCTCAAAGGTGTCATTCTA	chr1	PCNXL2
hsa_circ_0032481	0.0428323	0.462418	ACTGACTATGGTACTGACATTGTGCAGTGGCTTATGAAGAACCTTTCCATTGAGGACCCA	chr14	RGS6
hsa_circ_0016955	0.030011	0.462381	ATTTAGCAAGATGTTGCCCATTTAATGTGGTTCGAAAGACTCTATGTTTGGCTTCAGTGT	chr1	PCNXL2
hsa_circ_0085407	0.034012	0.462366	CATGCATGAGGGATTTGTGGAACTGACTATATTTCCCACAGTTGCAAACTTGAATAGAAT	chr8	TAF2
hsa_circ_0007424	0.0469749	0.46233	TGAGATTAAGATTTTGGGGTAAGTGCGTTCCTAGCAACAGGGGGTGATGTTACCCGAAAT	chr2	STK39
hsa_circ_0048007	0.030338	0.461982	TTCCCATAAGGGATTTGTCTTGGCTGTTACTATGACACGGGAAGCAATTGATGAATTTCG	chr18	ATP9B
hsa_circ_0039458	0.0219342	0.461965	CTTTTGGACGGTTTTTATTCATAATCCTCATACACGGAACCAGCATGTCAGTGCATCCAG	chr16	BBS2
hsa_circ_0039403	0.0124318	0.461669	ATGGCATGCCAGTGCTCAACAGGAACCTTGGATTATATTTTACAACGCTGTCAGTTGGCT	chr16	FTO
hsa_circ_0040792	0.0487963	0.461554	TGCTCACCAGGAAGACCTGGAAGCGCTCATAGCCCATTTCCAGACACTCGATGCCAAGAG	chr16	KLHDC4
hsa_circ_0033227	0.0148941	0.461441	ACACCTGCAAGTCTAAAACAGGCTTTGGAAACTGTGAATGACTACAATCCTCTGATGAAA	chr14	DYNC1H1
hsa_circ_0056097	0.041645	0.461158	ATCTGATGATGTCTTTTTGGTTCATCACGGGTGCAATATGTTGTAGATCATGCAATGAAA	chr2	ANAPC1
hsa_circ_0047475	0.00939225	0.461139	CCCCAAAGAGGTTAAAAGCTCAGGCTCTGTTTAAGTCGAGAGAACTGGTTGCTGAAAAAC	chr18	KIAA1328
hsa_circ_0047979	0.0430082	0.461105	CACCTCTCAGATGGAGTTTTAACATTGAATGCGGAGAACACTAATTATGCCTATCAAGTT	chr18	ZNF236
hsa_circ_0042392	0.00753573	0.46104	ATGGATATAGGCTCCTGAGGTTATTATGTCTCAACATTATGATGCTAAGGCTGACTTGTG	chr17	ULK2
hsa_circ_0032130	0.0486702	0.460928	CCTAAAATCTGATCGTCTGTTTTTTGTGATGGAGTTTGTGAATGGGGGTGACTTGATGTT	chr14	PRKCH
hsa_circ_0071119	0.00809966	0.460701	TAATTTACTACTGTCCCATAGTTTTAATACAGCCATCATCCCAAGACCAGAAGGAAATGC	chr4	ARHGAP10
hsa_circ_0054387	0.049319	0.460583	TTATCATTTTGTATAATTGAAATCCTCAAAGGAATGCAAGAATTGGGAGTACATCCTGAT	chr2	LRPPRC
hsa_circ_0030758	0.04894	0.460547	GTTATTCGAGGTTCTAGGTGATAAACATGGGAATGCTTTATGGCTTAATGAAAGAGAGTG	chr13	PCCA
hsa_circ_0002527	0.0321602	0.460393	TGTGAGGAATCTGGATTGTCACCTTTGCTGCAAAAAATTACGGGCTGCTATATATTGTTT	chr4	SCFD2
hsa_circ_0050207	0.0158206	0.459997	TAAATTATGATTTTTGCCAAAATGCCCGGAGGAACCACCCCCGCCCTCCTCAGCCTGATC	chr19	MEF2BNB
hsa_circ_0040473	0.0242855	0.459958	TTGTGAAAATGATGCACATTCACAAGGTGAGGTGGTATCATGCTTGGAGAAAGGCCTGGT	chr16	GLG1
hsa_circ_0005308	0.0229967	0.459844	GCGACACTAGGTCTCTTTATGAGGACATCTGTAATTCAAGATCCATGGTGTCTGTTAAAC	chr1	PUM1
hsa_circ_0005457	0.0218496	0.459518	ACTAAACAAGAATTTATTCCTTGCATTTTTAGCTCAGGGATAAAGGAAGATAGGATCTCT	chr21	URB1
hsa_circ_0025746	0.0421356	0.459355	AAACTATTCCAAAAGCACAGGCTGCGGAGACTTTTGATGGTGGAAGTGGTGAAACCCAAA	chr12	CCDC91
hsa_circ_0016964	0.0220924	0.459295	AGATTCAGTGAACTGAAGACATCAAGGAGAATGTACTGGCGATTTTACTCATTGTCCTGG	chr1	PCNXL2
hsa_circ_0004975	0.0312874	0.459108	CTCAAAGTTGGGCCTCTGAAAAATGGAACCAAATTCTCTGAGGACTAAAGTCCCAGCTTT	chr2	C2orf42
hsa_circ_0000346	0.0390535	0.458985	CTGGACAGAGGTCTTGGTGACCTTTGGAAGTGACCTTGAAGGGGAAAAATTCGCTGAAGG	chr11	None
hsa_circ_0042221	0.00364078	0.458896	ATAAACTATTTTTGCATCACCCTTTGGCAAAACCCATTTATGGCGGTTGGCTGCTCCTGG	chr17	MPRIP
hsa_circ_0056936	0.0294432	0.458885	TTTTGGAAGGCTTAGACTATCTACACAGAAACGGTCAGATTCACAGGCAGTGGAGCTACT	chr2	STK39
hsa_circ_0052754	0.000852667	0.45876	CTGGCCGGAACCTAGAGGCAACCAAAAACATGGTGCATCCTTTATCATCACGAAAGCAAT	chr2	NBAS
hsa_circ_0079810	0.0246699	0.458621	TTAGGAGGTGCTCGAATTACTGTTCTTGCTTCCAAAACTTCTCCAAGCGACCGATGTTGA	chr7	BBS9
hsa_circ_0006908	0.00490476	0.458568	CCCAAGTATGGTGATGTGGAAACAGCTGTAAAATTTGCAACTCAGCTTATTGACCTGGGA	chr2	CLIP4
hsa_circ_0017649	0.00850757	0.458476	ATTCAAACACGTAATTTTTTCTGCAGGATGAATTAAGAGAAGAGACACTTGCTCATCAGG	chr10	SFMBT2
hsa_circ_0060229	0.0368616	0.458403	GAGTCTTCGAAGAGACTTTGCTGTAAACAGACTAAAGCTGGCAGAAATTTTGTATTATAA	chr20	RBL1
hsa_circ_0047940	0.010888	0.45819	TTATTCAGAGGAATGTTTAGGTGTCCATAATGTCACTAAACCCGTGTCTTCACTTTGCAA	chr18	RTTN
hsa_circ_0026154	0.0302553	0.458045	ATTGGAGAGCTGGATCCATGCTGCAGAATGGTGTCTCTGATTTTGAGACCAAGTCTTTGA	chr12	SPATS2
hsa_circ_0032699	0.0140272	0.457894	GAAACCTCAGAACGTTATCATTTGTCTTATAAGATTGTACGAACGGACAGTCGCCTAGTA	chr14	TTLL5
hsa_circ_0002317	0.0247105	0.457855	GGATGGTCAGGTTGAACCTGCACCAGTCATCCAAAGCAGTGACCCAACGCTTATCTTTAT	chr16	RUNDC2B
hsa_circ_0039961	0.00147644	0.45781	GTAGGTCCAGGTCATCTTATGCAGATATGCTACATGACAAAGACAGAAATGTAAAATACT	chr16	PRMT7
hsa_circ_0030744	0.0399166	0.457231	TCTACCTGGTCATGTTCTGTACTATTCAAGACAGTGCTTAATGGTGTCCCGTAATCTTGG	chr13	PCCA
hsa_circ_0044497	0.00306989	0.457205	TTTGAGCTCTTCAAGATGCCTACGACATGGCTAAGCTCCTGTGTGACAAGTATTACATGG	chr17	PDK2
hsa_circ_0016988	0.00825028	0.457155	TACTTGATCGCATGTGAGTCAGGATCTGGAAGCCTCGTCATGTTCTTCAACACAAGGAAA	chr1	PCNXL2
hsa_circ_0017631	0.0490856	0.457103	CCCTTCTGCTTCCGAAATGTTACTCTGGCCAGGACTTCGACTGGGCAGATTATCACAAGC	chr10	SFMBT2
hsa_circ_0033287	0.00544687	0.457079	AGGAGATCAGATTACAGAGTTGGTTCACCAGAGAGATGTTACAAGGTCCTTGATCAAAAG	chr14	DYNC1H1
hsa_circ_0004504	0.00146747	0.456996	GACTGCAAAGTCTGGATACTCAAAAAGCTTGTCATTCACTTTGGAGTTGTGGATTTCCTA	chr9	C9orf5
hsa_circ_0040268	0.0142948	0.456941	GATGGCAGAGTTACTTATATCAAATTGCACATCTTGGAGATGATGATGAAGAACCTGAGT	chr16	SF3B3
hsa_circ_0083625	0.0173241	0.456855	GGTGCTCTTATTTCTACAGTGTGTGCTGTATTTATGGAGTTTAAAGATTAATCATCCCAA	chr8	PPP3CC
hsa_circ_0087902	0.00751892	0.456732	CATACCATCAGGTACATCAAGAGAGTGTACACATGATTGAAGTCACAAGTAATTTGATTA	chr9	C9orf5
hsa_circ_0071102	0.00813324	0.456704	AGAGCCTCTCATGACCTATGAGTTACATGGAGATTTCATTGTTCCAGCCAGTCTGTCAGT	chr4	ARHGAP10
hsa_circ_0045390	0.036466	0.456428	AATGATCATTCCTGTGGCAAAGGAGCAGAGAACTTTGACAAGTTCTTCACACGAGGACAG	chr17	PRKCA
hsa_circ_0055235	0.0101281	0.456043	CTTGTCCAAGCCAACAAGAGAGTCGGAATATCACTCTTCAGATCTCAGAATGTTGAGGAT	chr2	ALMS1
hsa_circ_0034731	0.0170245	0.455916	TGAATCAAAGGATGGGAAGGCCATTGTGACTATGTGGTGATTACAGTTGTCTTACTACTG	chr15	MGA
hsa_circ_0088936	0.00225946	0.455882	CAGATGATTAGGTTGAATATGCAGACTGTGTTGATAAATTGGAGAAGGAACTAGTTTCAA	chr9	NUP188
hsa_circ_0078491	0.0264011	0.45584	CGGACAAGGACCCTCACATGTGCAGGGGACCTAAAGTGATCCAGACTTCTGCGGCTAATT	chr6	TMEM181
hsa_circ_0048006	0.0396473	0.455816	ATTTACCAGGGGATTTGTCTTGGCTGTTACTATGACACGGGAAGCAATTGATGAATTTCG	chr18	ATP9B
hsa_circ_0063397	0.0457342	0.455383	TCTCTGTCAGCTTCACGTTACAGCATGGAAGCTGTTGCCAAGTTTGATTTCACTGCTTCA	chr22	GRAP2
hsa_circ_0084349	0.0346976	0.455178	TACTTCGATATGTTATGGAGAGAAAAAACGTTCCTGAGGTGTATACTCCAGTTCTGGAGC	chr8	PRKDC
hsa_circ_0001183	0.030127	0.454977	GAAGTGAAAGACGATGTTAATATTTCAAGTTTTCGAGGCCATATTATTGCGGACAGCAAG	chr21	URB1
hsa_circ_0019368	0.0100357	0.454977	ATCCTGTTATTTCCCTATCGATTTTACCCCTGTGGACCGACACACAGTCTACAATATCAT	chr10	MMS19
hsa_circ_0017630	0.0315131	0.454926	CACCTGGAAGGTAATTTTTTCTGCAGGATGAATTAAGAGAAGAGACACTTGCTCATCAGG	chr10	SFMBT2
hsa_circ_0018992	0.0309099	0.454898	GCTATGAGTCCTCTGAAATGAACAGCATAATTCTTTCAACTTTTAAGAACAAATGCACCT	chr10	FAM190B
hsa_circ_0089124	0.00793493	0.454816	GACCTTGAAGGGTTGGTGACTTCCACAGGAAAAGTTCTGGAGGAGTAGCCAAAGACCATC	chr9	ABL1
hsa_circ_0029665	0.0165868	0.454815	TCTCTTGAAGGTACATCGAAAAATCAGAGAAGATTCAGATATGGCACAAGATTCTCTGCA	chr13	XPO4
hsa_circ_0087640	0.0464815	0.454459	GATAGCTGCTATCGCCTTTGTTTTGCCATTCTCTACAGCAGACCAAAGAGTGCATCAAAT	chr9	CDC14B
hsa_circ_0055236	0.0223456	0.454388	TTGCAGATCGCCAACAAGAGAGTCGGAATATCACTCTTCAGATCTCAGAATGTTGAGGAT	chr2	ALMS1
hsa_circ_0020951	0.038619	0.454183	AACTTTCTAGATGTGATGGAAGACCTCTATAACTACATAAATCCACATAATGGCAAACAC	chr11	RRM1
hsa_circ_0001078	0.0380131	0.453845	AGCCAAAAAGGCAGTGGAGCTACTGCTGTGGTTCAGGCAGCCCTATGCAAACCCAGGCAA	chr2	STK39
hsa_circ_0072630	0.0283432	0.453638	CCATCTGATAATAGCTTTTGGACTTCTTGGATCAGCATCCTTTTTCATTTACTCCTCTAA	chr5	IPO11
hsa_circ_0084429	0.0086393	0.453497	AGCTATATTGAGAGATTCTCCCTGAGAAACAAGCAGAATTTTTTGAACCATGGGTGTACT	chr8	PRKDC
hsa_circ_0030604	0.0114681	0.453471	AAGAATCCAGGTGGCTCAATCCCTTGTTTAAAATTGGCCATAAACGGAGATTAGAGGAAG	chr13	ABCC4
hsa_circ_0084399	0.00827322	0.453209	CACCCTCTTGGTTCCTGAGGTGTATACTCCAGTTCTGGAGCACCTCGTGGTGATGCAGAT	chr8	PRKDC
hsa_circ_0045383	0.000377519	0.453126	CGCCCCAGAGGATCGGCTGTACTTCGTCATGGAATATGTCAACGGTGGGGACCTCATGTA	chr17	PRKCA
hsa_circ_0053959	0.0337283	0.453077	CTCCCTAGAGATGAGAACTGGACTGATGACCAACTGCTTGGTTTTAAACCATGCAATGAA	chr2	CRIM1
hsa_circ_0077350	0.0194195	0.45302	CAGGGGCTTGGTATACAGCCAATTGTCTTGCTTTGGTTACCTGTATGAATGAAGAGCACA	chr6	MDN1
hsa_circ_0048016	0.0301804	0.452871	TTCCCATAAGGTACTGTAATAGGTGTTGTCATTTATACCGGAAAAGAGACTCGAAGTGTA	chr18	ATP9B
hsa_circ_0043018	0.0191628	0.452847	GTGAAAACATGCAGTGTCATCATTAGGCTGTCTTTGTGCCTTAACAGTATTGATCAGGTA	chr17	ZNF207
hsa_circ_0088610	0.0121457	0.452832	ACCTTCCCAGGTTGCACAGACAGCAGATGGTGTGGATGCTGACCTCTGGAAAGACGGCTT	chr9	FAM125B
hsa_circ_0017122	0.000140624	0.452439	TCAAATTGAAGATGCTATTTTAGAAGCAGACACTGAATTTTGGTTTTCAGTCTGTTGTGA	chr1	HEATR1
hsa_circ_0006765	0.0232896	0.452279	AGAGCCAGTGCTGGTGATGTGGAAACAGCTGTAAAATTTGCAACTCAGCTTATTGACCTG	chr2	CLIP4
hsa_circ_0091801	0.0445252	0.452214	TTTGAAATAAAAGCCAGACCTGCCGCCCCCACCCAGCAAAGCCCCCATGAAGAAGGAAAA	chrX	HCFC1
hsa_circ_0008288	0.0154894	0.452205	CTGGTATGATCGACTGACCTTGCTGGCATTACTTGATCGATAACTGTTCCCAGGAAAAAA	chr1	PCNXL2
hsa_circ_0039960	0.0212626	0.45214	TGCCATCGAGGTCATCTTATGCAGATATGCTACATGACAAAGACAGAAATGTAAAATACT	chr16	PRMT7
hsa_circ_0012909	0.045605	0.452062	GACAACACAGGAACAATGCCACACAACCAAAGAAGTCTATTAGCTTTTTTGCTACAATGA	chr1	WDR78
hsa_circ_0006345	0.00681369	0.451599	TGACCCTTCAATTTTGAAGCCAGCTTCATAAGGCTATTGGACAAAATAACGAATGGTTCT	chr9	RCL1
hsa_circ_0087897	0.0010566	0.451556	AGCCTCAGCGATCTGGACGTTGGTGGTTGGCTATGTGTTGACTGTTTCATTCAAGTGGAA	chr9	C9orf5
hsa_circ_0085441	0.0196572	0.451433	ACTCTCATAAAATTATAGTGAACATTATTCACAACACTTCCGATTACCATCCAAAAGTTT	chr8	WDR67
hsa_circ_0025745	0.0339159	0.451235	TTGGGCTGCCTTTCCTGCAGGCTGCGGAGACTTTTGATGGTGGAAGTGGTGAAACCCAAA	chr12	CCDC91
hsa_circ_0045368	0.0111414	0.450785	TGATCATTCCTTTGCTGTTTTGTGGTCCACAAGAGGTGCCATGAATTTGTTACTTTTTCT	chr17	PRKCA
hsa_circ_0084443	0.0176156	0.450783	GCCTTGTCAGAGAGATTCTCCCTGAGAAACAAGCAGAATTTTTTGAACCATGGGTGTACT	chr8	PRKDC
hsa_circ_0001662	0.0169439	0.450768	TTCTGTTACGCTAGGAATATGGCAAACGACCTAAAGTGATCCAGACTTCTGCGGCTAATT	chr6	TMEM181
hsa_circ_0023401	0.0193247	0.450641	TTTAAAGATGGAGTAATGTGAGGATTCTTGCTTTTCTGGAAGCTAACACATAGTCAGTGC	chr11	LOC100133315
hsa_circ_0009593	0.0315081	0.450405	TATCAGCATTTGGTTCAGGATCGACATAATGAAAATGGTCCACAACTCCCAGGCCTGTTG	chr1	RERE
hsa_circ_0088929	0.0286538	0.450317	TATCCCCTTGTCCAAGTTCAGCTGAAAAAGTGAAAGCTAATAAAGATGTAGCTTCACCAT	chr9	NUP188
hsa_circ_0056115	0.0266323	0.450047	GTTCACCCAGGTAGCAATGAAGTAGAAAAATGCATATGTATATTGCAAAGCTCATGTATT	chr2	ANAPC1
hsa_circ_0087921	0.0084826	0.449779	ACTCTCTCTGATCTGGACGTTGGTGGTTGGCTATGTGTTGACTGTTTCATTCAAGTGGAA	chr9	C9orf5
hsa_circ_0053865	0.00391226	0.449623	ATTGATCAAGACAACAGTTGATATTTCTACTTGGTGTGAGCAGTTTGCAACTTTTTGTTC	chr2	TTC27
hsa_circ_0090788	0.0269675	0.449615	CTAATCAGCACATTTGACAACTTTATTGGCTTCCTCTGATATGCAAGTGGTGCTGGCAGT	chrX	HUWE1
hsa_circ_0004855	0.000422449	0.449415	CCTTTTATATCATGGCAAAGACTTTGCTGTAAACAGACTAAAGCTGGCAGAAATTTTGTA	chr20	RBL1
hsa_circ_0079817	0.047115	0.449016	GTCATGCCAGGCATTCCGCGAGTTATCCAATGTAAATTTAGACTTCCCCTAAAGTTAATT	chr7	BBS9
hsa_circ_0028022	0.0170152	0.448587	GATGACTAAGCAATGCAGTCAACCTTTTAAGCAATGTTCCAGTCTCTTGTTTGGATGTTC	chr12	RIC8B
hsa_circ_0002814	0.0291389	0.448541	AGCCTGGCCTGGCATAATGGAAACATTGCTTCTCAGACTGTAGCCAGATTGAAAGATGTT	chr15	HERC2
hsa_circ_0033228	0.0306637	0.448459	TGAACAAGAGGTTATGGTAGCATGCTTTGAAGTTTTTCAGACTTGGGATGATGAGTATGA	chr14	DYNC1H1
hsa_circ_0052685	0.0138768	0.448253	AACGATGAGCAAGTTCTCTTGCAACTAGCAAGTGAAGCCTTGCCAAATGACATGACCTTG	chr2	NBAS
hsa_circ_0000627	0.044234	0.447929	ACACAGTTATTGCATATTGGGTACTTCCAGAAGTATGAATTCAGTGATGCAAAGGACAGG	chr15	ARIH1
hsa_circ_0090770	0.0164571	0.447525	CAAGTCAACCAGCAACAACTGCAACAGGCAGCCTTTACTTGCATCAAAAACTTATGGAAC	chrX	HUWE1
hsa_circ_0077357	0.0068812	0.447474	AAACGACAAGGCTCTAGACTGTTTCACAGCAATGCTTTCTGAGCATACAAGCAAACTGAA	chr6	MDN1
hsa_circ_0053088	0.00884968	0.447349	TACACTCTAGGTATTTCCTACTTGGCTGGCGCCCAATCTGATAACTTTTTCTGGCTTTCT	chr2	EPT1
hsa_circ_0000211	0.0248789	0.447039	AGTGTTTAAGCAATCAAAGAGAAGTACACAGACTGGACAGAATTTCTCATACGTGACTTG	chr10	SFMBT2
hsa_circ_0085446	0.0010901	0.446976	AACCTCCCAGGTTTTCTTTCTACCATTAAGTAATACCATCCTCAGCTGTTTTAAAGATAA	chr8	WDR67
hsa_circ_0061648	0.0407226	0.44694	CGAGTATCAGTCCATTGAAGACTTGAACAAGTGGGCCCTATTTCTTGTGTCTCCTTTTAT	chr21	HLCS
hsa_circ_0059861	0.0232064	0.446456	CACAGTCTTGAACTCAACAGTGACAATTGAGGAATTCCACTGTAAGCTCCAAGAAGCCAC	chr20	CBFA2T2
hsa_circ_0006429	0.0332221	0.446344	GAAAAGCCAGATGCAAAAGAAATTGTTTTAAAAGCCCAGATCTTAGCTGGAGGAAGAGGA	chr3	SUCLG2
hsa_circ_0008250	0.0133239	0.446252	AAATGCTCAGTATCTGGAGTCCATCTTTCACCATCTTCTCCTGAGATTGTACTGGACCGT	chr12	CCDC91
hsa_circ_0071104	0.0255004	0.445829	TTTGAGGATGATGCTTCCTTACGTGAATTTTCAAATTTTTTGAAGAATCTGGAGGAACAG	chr4	ARHGAP10
hsa_circ_0055453	0.0425366	0.445675	TTTTTTACAACAAGTGTGCCGGCATGTGAAGAATGGGGACATTCTGCTACTGAACCGACA	chr2	POLR1A
hsa_circ_0067677	0.0374454	0.445589	ACAGATCCAGAGACACTTTTTTCAAAACTTAGGATCTATTTTAACGTATGCCTTCTTGGG	chr3	SLC9A9
hsa_circ_0000839	0.0042611	0.445576	GAATTGTCAGAAATCATAGCCCACTAATGAGTTTTGGAGCCAGCTTTGTCAGTTTTTTGA	chr18	TTC39C
hsa_circ_0035777	0.0497121	0.445372	TTACTATCAGATATCAACCTGGTAAACACTTATCAGAAGTGTACCGTTGTGTATACAAAG	chr15	HERC1
hsa_circ_0086536	0.0414708	0.445308	TGTACATGAGGTGCCAAATCTGATTCCAGTTTTGATGTTCAAATTGGGAAGACCACTGGA	chr9	KIAA1797
hsa_circ_0048009	0.042849	0.445293	AGCCCGGATGAGGGATTTGTCTTGGCTGTTACTATGACACGGGAAGCAATTGATGAATTT	chr18	ATP9B
hsa_circ_0047270	0.0145328	0.44519	ACGACTAGAGAAATCATAGCCCACTAATGAGTTTTGGAGCCAGCTTTGTCAGTTTTTTGA	chr18	TTC39C
hsa_circ_0045382	0.0316621	0.445189	TCATTTATAGGATCGGCTGTACTTCGTCATGGAATATGTCAACGGTGGGGACCTCATGTA	chr17	PRKCA
hsa_circ_0047477	0.00563213	0.444912	ACCTATTAAGGTTAAAAGCTCAGGCTCTGTTTAAGTCGAGAGAACTGGTTGCTGAAAAAC	chr18	KIAA1328
hsa_circ_0087930	0.0111155	0.444864	AAATAAGAAGATCTGGACGTTGGTGGTTGGCTATGTGTTGACTGTTTCATTCAAGTGGAA	chr9	C9orf5
hsa_circ_0005657	0.022696	0.444821	TGATCCTAAGATGCAAAAGAAATTGTTTTAAAAGCCCAGATCTTAGCTGGAGGAAGAGGA	chr3	SUCLG2
hsa_circ_0046016	0.0187476	0.444659	GCGTGCCACGAGACTTGGGTCATGACCGCGTTCTTGTTGAAGGCATTGTCTGCATTTCCA	chr17	RNF213
hsa_circ_0087905	0.000104644	0.444323	TTATTGGCCAGTCTGTGGAAGAAGCTATCAGATCTTGGAGTCTCTGTGGATCGTTATGAG	chr9	C9orf5
hsa_circ_0004010	0.000136974	0.444225	GAAGCTATCAGGTACATCAAGAGAGTGTACACATGATTGAAGTCACAAGTAATTTGATTA	chr9	C9orf5
hsa_circ_0001445	0.0334692	0.444129	CTTCGAAGGAGAAGACTATAGAGAAAAACAAAAGGGAGGCTTGTGGATCAGAATCTGAAC	chr4	SMARCA5
hsa_circ_0038496	0.000296124	0.443815	AGAGACCATGATCATCTAGACAACCACCGGATTGGCCAGTGTTCAGTGACCTCGATAACA	chr16	EEF2K
hsa_circ_0047947	0.0441067	0.443538	AGTCAGCTGCTGAACAGTTAGCTGTGATTATGCAAGAAGGAGAAACTACTCCTGGTGTTG	chr18	RTTN
hsa_circ_0007134	0.0422746	0.443239	GAAAAAGCAGGGATTTGTCTTGGCTGTTACTATGACACGGGAAGCAATTGATGAATTTCG	chr18	ATP9B
hsa_circ_0090736	0.0385215	0.443095	TACTGCAGAGCATTTGACAACTTTATTGGCTTCCTCTGATATGCAAGTGGTGCTGGCAGT	chrX	HUWE1
hsa_circ_0059520	0.00911382	0.44284	TTGTTTCATGCAGCCTCAAAACCAACTTTAGATCCCATCATTACTGTTGAGGGACTTAGA	chr20	CSRP2BP
hsa_circ_0082772	0.000479733	0.44205	TAACTATAGGCAAATCTCTAGAAGATGACGGTGTTCTTTAAAACGCTTCGAAATCACTGG	chr7	AGK
hsa_circ_0007629	0.0057079	0.442015	AAGTACCAAAAACCTCCTCCAGATGACGGATGTGTACTACTCGCCTATCAGCTTATCACT	chr3	HEG1
hsa_circ_0006512	0.000713249	0.441876	AAAGAGAGAGCAATGCAGTCAACCTTTTAAGCAATGTTCCAGTCTCTTGTTTGGATGTTC	chr12	RIC8B
hsa_circ_0088532	0.0349567	0.441804	GATTTTTCGGTATCAGAGGTTCTGGTGATAGCAGTCATTCACAATCTCAAGGGGAAAGAT	chr9	SCAI
hsa_circ_0016940	0.0382931	0.441676	TGGAATTCCGAGGAACCGTGGAGCATGCAACACATCCCGGCACTGTTTTCGGCCTTCTGT	chr1	PCNXL2
hsa_circ_0090761	0.0241414	0.441414	CATGGAAAAGCATTTGACAACTTTATTGGCTTCCTCTGATATGCAAGTGGTGCTGGCAGT	chrX	HUWE1
hsa_circ_0047271	0.00925446	0.441125	TGCTGTTCAGAAATCATAGCCCACTAATGAGTTTTGGAGCCAGCTTTGTCAGTTTTTTGA	chr18	TTC39C
hsa_circ_0005488	0.0105519	0.441063	TTTAAAAGAGGAGAGACAGCGTCTGGAGACCATCCTCAGTCTCTGTGCTGAATACACAAA	chr3	PHLDB2
hsa_circ_0081860	0.00762496	0.440862	CTACCAAGAATGATAACATTCAGCAATATCTGATGACCAATAATGTACCGGAGGCAGCCT	chr7	RINT1
hsa_circ_0008761	0.00245724	0.440561	GAGTACAGAGGTATTCTGAGAGAAGCCTCACAAAGTGTATTGGAATTACTATTGAAACCA	chr8	ELP3
hsa_circ_0015916	0.0454627	0.440356	GTTAGAATAGCAGCTCAAGACTTGTTGCTGAATTTGGTGTTCACTTGGCAGAACTGACTG	chr1	IPO9
hsa_circ_0077372	0.00655453	0.440215	TAGAAAAAAGGGATCTGCTGAATTGGTGTAATAGGATTGCCCATAGCTTTGACAGTTCAT	chr6	MDN1
hsa_circ_0081236	0.0102712	0.4399	CAGCTCTTCGCAACTGCGGAAGCTCGTACTTGAAATAATTCATAGAATACCAACCAACGA	chr7	TRRAP
hsa_circ_0017642	0.0251556	0.439899	TTGATGCTGCCAAATTTCCTCTTCCAATGGAAGTGTTTAAGCGCCTTGTGTGTGCTGGAT	chr10	SFMBT2
hsa_circ_0016801	0.0485915	0.439781	TGCTGATCAGAGTATGATTTTTGAGACCACTACAAAGAATGAAACTATAGCCCAGGAAGA	chr1	NUP133
hsa_circ_0081237	0.00577105	0.439661	CAAAGAGGAGCAACTGCGGAAGCTCGTACTTGAAATAATTCATAGAATACCAACCAACGA	chr7	TRRAP
hsa_circ_0083218	0.0046186	0.439369	TGTACCAAAGCCCCTCAGGATCAATGGTGTTAAGGTATACACTGAAAATGTAGACAAAAG	chr7	ESYT2
hsa_circ_0047929	0.0127418	0.439362	AGAAACAACGAGTGCAAACCCACTGTTAGACCTCTTGGTTCTGACAGAGTCACAGGCACG	chr18	RTTN
hsa_circ_0055075	0.0127273	0.439346	TTCTGATGCTGTAATTGGTTGAAAACATCCTCTTGCATGACCGAGGCCACTATGTCCTGT	chr2	AAK1
hsa_circ_0081230	0.0129051	0.439259	AGACCACTGGATTCGGCTGGTTGAACTCATGGACCTGATACTTTTCTCTTGAGAAGCAAA	chr7	TRRAP
hsa_circ_0054074	0.033522	0.439255	TAGCCTTTGTATTACAAATGTTGGATCACTTTGCTGAATGTGTTAAACAAGCTAAAGGTG	chr2	HEATR5B
hsa_circ_0002310	0.000491896	0.438789	GCCATGGAAGGTCTCTGAAAGAAGATGAATTTGGCTGAGATTTGTGATAATGCAAAGAAA	chr13	KATNAL1
hsa_circ_0017015	0.00272311	0.438742	ATTAGATAAACAGGAGAAAACTGCTTTATGCCTGATTGGTTTGAAGCCAAGCTTGTTTCT	chr1	TARBP1
hsa_circ_0084433	0.0155204	0.438372	TGTTGATCAGAGAGATTCTCCCTGAGAAACAAGCAGAATTTTTTGAACCATGGGTGTACT	chr8	PRKDC
hsa_circ_0040270	0.0244118	0.438091	CTCCCAGAAGTTACTTATATCAAATTGCACATCTTGGAGATGATGATGAAGAACCTGAGT	chr16	SF3B3
hsa_circ_0074586	0.0488212	0.437829	TGTCAGGGATGCATTTGTGGCCATTGTCTTCCAGGAGTTCATCAAGATGACCAACTATGA	chr5	ANXA6
hsa_circ_0041313	0.0239724	0.437802	TCAACTATAAGCTGGCAGATGGATTGCAGTATATATTTGCCCATGTTGGGCAGTTGACGG	chr17	PRPF8
hsa_circ_0090801	0.00613185	0.437704	GTTCCATAGAGATCGTAAAGCTGAAAATTGAAATCATGAAAGTAGACAGGACTAAACTGA	chrX	HUWE1
hsa_circ_0032119	0.0407966	0.437529	TTCTGCTTAGTATGTGTATTCAGACAGGTCATCAGATCAAGTCGACTCGCTCCTCTCCTT	chr14	SLC38A6
hsa_circ_0044710	0.00683505	0.437341	CAGCACGTAAGTGCATTTGGTGCCAGAAAACAGTACATGATGAGTGCATGAAAAATAGTT	chr17	DGKE
hsa_circ_0090758	0.047043	0.43678	TCAGGAACTGATTTCAGAAAGCCCTTCTGAAATCATGGAATCTCTTACCAAAATGTACAG	chrX	HUWE1
hsa_circ_0084439	0.0237279	0.43676	AGGACAAATAAACAAAAATCTTCTGACAGGTTCCTGAGGTGTATACTCCAGTTCTGGAGC	chr8	PRKDC
hsa_circ_0002000	0.0397247	0.436602	TGCAAAAAATTACGGAGCATTGGGGAGTCAGCAATGTCCGTTGTGTTAAATCAGCTGCTG	chr4	SCFD2
hsa_circ_0033212	0.0247476	0.436339	GGGCACAGAGAGGACGTCGGTGATGAAGGAGAAGAAGAAAAAGAATTCATTTCCTATAAC	chr14	DYNC1H1
hsa_circ_0002455	0.0136587	0.436263	CCTGCTGCAGGAGAAAGCTTTGCAGAATTCAGATCTGCAGGAACTGATGATGGTTTCACC	chr17	SYNRG
hsa_circ_0067770	0.0178685	0.436018	TCATTGAGAAAACATCAGCACTGGAATGGCCATAGCTGGAATAATGTTACTTTTGAGAAG	chr3	C3orf33
hsa_circ_0069344	0.0176451	0.435917	TATTGGATATTGATTTTCGGTTGCATGAGCTGATCAAGTTGACAGCATCAGGTGACAAGA	chr4	ZCCHC4
hsa_circ_0033384	0.0228054	0.435917	CTAGTGAAAGGATCCTTTGTTCAGGTTCTTTGAGAGAGAAGTGAAGATGGGCGCAAAGCT	chr14	DYNC1H1
hsa_circ_0007266	0.0298788	0.435815	ATTATTAGAGTGCCTATGTTGAAAAATATCTACTGGAGAAGTCCAGACTCGTTTATCAGG	chr15	MYO9A
hsa_circ_0077369	0.0110252	0.43579	TGCTTGGAGGGCTGAATTCTTTTGTCAACTTTATAAACCAGAAATTGTGATCAATGAGCT	chr6	MDN1
hsa_circ_0087932	0.00234999	0.435582	TGATAGCAAGATCTGGACGTTGGTGGTTGGCTATGTGTTGACTGTTTCATTCAAGTGGAA	chr9	C9orf5
hsa_circ_0000175	0.0296861	0.435539	ATTGCATTTGAACTCATTGCTATGGACAGTGCTATCACCCTGTGGCAGTTCCTTCTTCAG	chr1	ELK4
hsa_circ_0071080	0.0349004	0.435472	AGTAAGGAAACCCTTTCTTTTCAGAAGACACATTTAGACAATCACCATTCACCTCCAATT	chr4	ZNF827
hsa_circ_0043229	0.0119033	0.435411	AGGAAATGAGTCCCTGATCAAACTCTGGGAGTCTATGTCCACTCAAGCATTTCTTCCATC	chr17	ACACA
hsa_circ_0000318	0.0431322	0.435088	GGCTTGAAAGGCCCCAAAGTGGATATTAAGGCACCAGAAGTCAATCTTAATGCACCTGAT	chr11	AHNAK
hsa_circ_0086459	0.00702344	0.435068	TGTTGTAGCTGTTTAATTTTTAGATATCCAGAAGAGGACTATGAGTCATTTCCACTCTCA	chr9	DENND4C
hsa_circ_0007833	0.00258442	0.434954	AACTGCAAAGATTATCTCAGACCTCGAGTCTTGGAATGATGAGCTTTCTCAGCAAATGAA	chr5	TRIO
hsa_circ_0073199	0.0430697	0.434942	ATATCCTCAGGTCATTGGAATTGTTTTTTGCTACCAGCCAGAACAACAGAGGTGAACATT	chr5	RASGRF2
hsa_circ_0008622	0.0240474	0.434858	ATCCCAGTAAGCTCCAACCAGGGAGAAAGAGCAAGAAACACAAGAAGAGGAACGTTTGAT	chr17	TNRC6C
hsa_circ_0085409	0.0365262	0.434751	GAATCAAAACAGGATTTGTGGAACTGACTATATTTCCCACAGTTGCAAACTTGAATAGAA	chr8	TAF2
hsa_circ_0018732	0.0209657	0.434662	TATTTTAAAGGGCATAATTGGAATATCATTTGGAGAAAGTGTCATGGAAGTTCTGCGTCC	chr10	ASCC1
hsa_circ_0090798	0.0443439	0.434568	CTGATATGGATGATCGTAAAGCTGAAAATTGAAATCATGAAAGTAGACAGGACTAAACTG	chrX	HUWE1
hsa_circ_0016984	0.00414924	0.434559	CCTGCTAAAGCATGTGAGTCAGGATCTGGAAGCCTCGTCATGTTCTTCAACACAAGGAAA	chr1	PCNXL2
hsa_circ_0080492	0.029532	0.434527	TTCAGTGACTTTTTACTTGATCCATACAAGCGTTGGCCGGGCCCGGGGGAGGAGGGGAAT	chr7	BAZ1B
hsa_circ_0017008	0.0151285	0.434501	TTGTCTAGAGCAGGAGAAAACTGCTTTATGCCTGATTGGTTTGAAGCCAAGCTTGTTTCT	chr1	TARBP1
hsa_circ_0040006	0.0120794	0.434231	CTTCCTTTAATGATGAAGATGAAGATGAAGCCCTGTACCAGAAGGTATCCTCTGAGCAGG	chr16	TMCO7
hsa_circ_0085444	0.0140094	0.434215	TTCTAATCAGTCACCAAGGAGCTAGTTAGCTGGATGAGAGGACATGAATCATCAGTATTT	chr8	WDR67
hsa_circ_0012784	0.0185712	0.433983	CTTCAAACTGATAAACAATCAGATTCTGTATGGAAGAAGTCACCAAAATGCATCTGCCAT	chr1	INADL
hsa_circ_0065551	0.00820687	0.433956	TAGTTGTTTATTAAGAATGACAAGCACGTCTTTTCAAGGCGCCAACTGCTGCGATTCCAG	chr3	QRICH1
hsa_circ_0069920	0.0136485	0.433909	TTTTGTCCAGTGGTAGTCGCTCTTCTAAAACTTTTAAACCAAAGAAGAACATTCCAGAGG	chr4	MOB1B
hsa_circ_0005442	0.0480777	0.433381	TACTGCATAGATGAGAACTGGACTGATGACCAACTGCTTGGTTTTAAACCATGCAATGAA	chr2	CRIM1
hsa_circ_0007693	0.0457724	0.43323	TAAAAGTCATTTTTAGATGCTTCTGGATGTTCAATGCTAGCACCTTTACAGACTGGAGCA	chr1	ERI3
hsa_circ_0005994	0.0435085	0.433142	TCATCACATCATATGTCAGGCCAGTGAAATTCTGGGAGAAAAACTACAACTCGGGGACCT	chr1	PCNXL2
hsa_circ_0085439	0.00675648	0.433119	AAGTAAAAAGAATTATAGTGAACATTATTCACAACACTTCCGATTACCATCCAAAAGTTT	chr8	WDR67
hsa_circ_0047171	0.0327593	0.432967	TTCCTTACAGGTTCTTGACTTACAAATAGCCATCGAAAACATTACTGCCTCTTATGACAA	chr18	NPC1
hsa_circ_0047925	0.00409964	0.432852	AATTCAGAAGTGGAAGTAGTAGTCATGCTCATGTAAACTCCAGGATATCCGTTCATTCAC	chr18	RTTN
hsa_circ_0040466	0.00576655	0.432775	CTCAAGATCAAAACAGAATTGTGTAAAAAGGTGCAGATGAAGGATTTTCGGTTTTCTTAC	chr16	GLG1
hsa_circ_0029461	0.00363154	0.432753	CACAACCTCGGATTCAGGAATGTCTGGAAGAAAAAGAAAAGCTAGCATATCTTTGACTGA	chr12	EP400
hsa_circ_0008834	0.0490984	0.432552	TGGGATTATTTCACAGCGAAAAGTTGTTCCGTGAGACCTCTTGCATAATGACTCTAAGGG	chr1	SMYD3
hsa_circ_0090757	0.0130805	0.432349	TCAGGAACTGATGAAATTTGTGGAATCTATTCTGAGCAACAATACAACAGATGACCACTG	chrX	HUWE1
hsa_circ_0004649	0.0111161	0.43232	TTACCTTATCCCCTCAACAACTTTTCAGTGGCAAGCTGAGTCATCACTAGAGAGTGGGAA	chr1	AKT3
hsa_circ_0041395	0.0308991	0.432196	ACGCAAGACAAGCTGAACTGCTGCAGCTATATGAGCGCTGTATTCTATTAGATATTGAGT	chr17	SMG6
hsa_circ_0055038	0.0157292	0.432156	TGCTCGGCAGGCAACTTCAGTTCATTTATGCAGAAGGAAATATTTGAGCAGCCAGAGTCT	chr2	GFPT1
hsa_circ_0060394	0.00516175	0.432129	CGTCAGCTCGATTGAATAGGGAAAACCTGCTTTCTGCAAACAACTGAAAAAGCTGCATTT	chr20	ZHX3
hsa_circ_0019101	0.0401618	0.432123	ACTTAATACTTGAGAGAACCACCACCAATTTGCCTTGATGTTAGACAAAAACAGCGTACA	chr10	HECTD2
hsa_circ_0006956	0.033077	0.431952	GGAAAAAGTGACTTGAGCAGGATATTTTGAATAATCTTGAATCATGTGACCTTGAGGATG	chr10	FAM190B
hsa_circ_0084128	0.0402593	0.431841	ATGACGTGAGTTGCTTCTTGGTTTATATCTCCACTGTTGTCTGGTTTCATGTCTGGCCTG	chr8	SLC20A2
hsa_circ_0082514	0.0148119	0.431746	CCGCGGCAAGATATGATTCATCAACTTCCACTGTTGACAGAAAAACAGTACATTGCAACA	chr7	NUP205
hsa_circ_0055071	0.0152114	0.431449	TTAAGTGATTGTTGAAAACATCCTCTTGCATGACCGAGGCCACTATGTCCTGTGTGACTT	chr2	AAK1
hsa_circ_0039930	0.0126702	0.431403	TGTTGTGAAGCACATCTTCATTACCTCCACTAGACTGGCCTTTACCAGCTCATTTTGGAC	chr16	NFATC3
hsa_circ_0057266	0.0158617	0.431395	AGATTATCATTTGGCTTTATTTTGTGCCATGGGATCCTAAATACTGACGCTACAGCACTG	chr2	NCKAP1
hsa_circ_0069017	0.0491516	0.431384	TCGCTCAGAGGTTTCTATTACAACTGGTTGGTATTCTTTTAGAAGACATTGTTACAAAAC	chr4	HTT
hsa_circ_0029467	0.0179667	0.43137	TTTCATAGAGGGAAGTTGGAAGCTTTAGCTATCTTGCTTCAGAAATTGAAATCTGAAGGA	chr12	EP400
hsa_circ_0003345	0.0384684	0.431307	ATGTGCAGGGCTAAAGCCAATTCAAATACTTTCAAATCCACTGTCTACATACAATCAGCA	chr6	TMEM181
hsa_circ_0055070	0.00707071	0.43128	TTAAGTGATTGCTCTTGGATGTTTGTTGTATAAATTATGCTACTTCACTTTGCCATTTGG	chr2	AAK1
hsa_circ_0003060	0.00129105	0.431247	TGATCCTAAGTTGTCTGTTTTGATGCCAAGATAAACTTTGATGACAACGCAGAATTCCGA	chr3	SUCLG2
hsa_circ_0012771	0.00101682	0.431171	TGAGCTGCTTGAGGGGAAGCTTCAGGGATTTATGTGAAAAGTATAATACCTGGCAGTGCT	chr1	INADL
hsa_circ_0047935	0.00355526	0.431116	TCTCCTTGAGGAATGTTTAGGTGTCCATAATGTCACTAAACCCGTGTCTTCACTTTGCAA	chr18	RTTN
hsa_circ_0047863	0.00247728	0.431098	TAATGTTAAGAGATTCACCAACAATAGCAAATTACACACTGGCTTGGAAAGTACTCCCAT	chr18	PIGN
hsa_circ_0073192	0.00234535	0.430798	CATCAGTCAGGTTCTCTTATTCAAGTACCTTCCGTTGAGAGGGGGAAACTTAGTAAAGTT	chr5	RASGRF2
hsa_circ_0071299	0.0152497	0.430573	GCCTTTCCAGAAGATGATTCAGCAGTAAATATGTATATATTACATTCAGGAAACAGCCTT	chr4	KIAA0922
hsa_circ_0005369	0.00547992	0.430435	CCACAATCATTTGTACCAGGACCGTGTATTCTTTGCATTGTGAACAAGACTGGGGTCTGT	chr7	NUDCD3
hsa_circ_0044708	0.00767393	0.430424	TCCAGTCCAGGTGCATTTGGTGCCAGAAAACAGTACATGATGAGTGCATGAAAAATAGTT	chr17	DGKE
hsa_circ_0003315	0.0158266	0.429995	GTGTAAAAAGAGGTTCTGTCCGGAAGCAGATTCTAAAACCATGTTGCAGTGCTTGAAGCA	chr16	GLG1
hsa_circ_0025744	0.00880812	0.429962	TTTCCTGCAGGTGCCACTTGAAGAATGGATGATGATGATTTTGGTGGTTTTGAGGCTGCG	chr12	CCDC91
hsa_circ_0030717	0.00405749	0.429881	CAAAGATGAGGCAAAGCCAAAGCTAATTGAGCCACTCGACTATGAAAATGTCATCGTCCA	chr13	DOCK9
hsa_circ_0055074	0.0103101	0.429778	AAATGAAGTGTTTTCCTTGCTTTTCGGGGTTGAAAACATCCTCTTGCATGACCGAGGCCA	chr2	AAK1
hsa_circ_0065073	0.0350853	0.429674	TTAAACATAGGAAATAACTACGTGTTTGCCAGATTACTACAAGTGGACTCAGTATCTCTT	chr3	LARS2
hsa_circ_0059863	0.00600145	0.429633	GAAAAAAACAGAACTCAACAGTGACAATTGAGGAATTCCACTGTAAGCTCCAAGAAGCCA	chr20	CBFA2T2
hsa_circ_0030746	0.027794	0.429577	TCTACCTGGTACTTTTGATAAAATTCTTGTTGCTAATAGAGGAGAAATTGCATGTCGGGT	chr13	PCCA
hsa_circ_0053086	0.0300856	0.429233	TATGCCTCAGTACAGTGCTGTGGATACCAATCCACTTTCTCTGTATGTCATGCATCCATT	chr2	EPT1
hsa_circ_0008651	0.025751	0.429223	CAGAACACAGGTCTCTGAAAGAAGATGAATTTGGCTGAGATTTGTGATAATGCAAAGAAA	chr13	KATNAL1
hsa_circ_0006154	0.00415003	0.429013	ATAAGCTACAGGCACATCTTAAAGTTCACACAGCACTGGTGCTACCAAGATTGTGCCAGT	chr8	ZFAT
hsa_circ_0047948	0.0131671	0.42869	ATTATGCAAGTGGAAGTAGTAGTCATGCTCATGTAAACTCCAGGATATCCGTTCATTCAC	chr18	RTTN
hsa_circ_0078517	0.00576487	0.428034	TTGTAGCAGAGCTGTCAACTCACTACCAGAATTGGAATGAAGGTCTTCTTCATGGTGGTG	chr6	TMEM181
hsa_circ_0016974	0.00424861	0.42795	TTCTATGCTCCATGTGAGTCAGGATCTGGAAGCCTCGTCATGTTCTTCAACACAAGGAAA	chr1	PCNXL2
hsa_circ_0069734	0.0350295	0.427648	CCTTCTTCAGGGAGAGTCACACCGGGACAGCTCATGTCCTATATTCAGCTCTTCAAGAAC	chr4	SCFD2
hsa_circ_0046483	0.0406208	0.427643	TTGTGTCCAGGTTCGAGGCTATAAAACATTTCTTCGTTTATTTCCTCATGAAGTTGCCGA	chr17	TBCD
hsa_circ_0022551	0.00835239	0.427503	ATAATAAAATGATTGATTACATACTGCCTGGCCAGGGCGACTGGCGGATAAGGTCTTGTG	chr11	SNHG1
hsa_circ_0004576	0.00761993	0.427221	GAAATTCGAGTACGAGATGCAAAAAATCTAATCCCTATGGATCCAAACGGGCTTTCAGAT	chr17	PRKCA
hsa_circ_0006803	0.0152457	0.427139	GAAAAACTACAAACGGATGTCTTAAAATGGGATCTCATCGTCTGCGCAGTGGTTGCTGTC	chr1	PCNXL2
hsa_circ_0071885	0.0382522	0.426751	GGGAGAACACCAACTTCAGATAATAAAATTGTCCTTAAGGGTTTCGAAAAAACGATGAAA	chr5	TRIO
hsa_circ_0079827	0.0254875	0.426513	ATTATGAAGACGCAGGCTTGAGCTGTTTTTGCAGCAGTGTTGCACTGGAGCCATATAACA	chr7	DPY19L1
hsa_circ_0002738	0.0292517	0.425996	TAAAAACACAGCTCGACAGTACGCCTACTTCTATAAAGTCATCCAGAATGCAGCAGTCCG	chr14	SETD3
hsa_circ_0016987	0.00385855	0.425766	CCTGCTAAAGGCTTTTCCTCCAAATGCGATCATTGTATTTTTCTACTGCAGTGCAGTGAC	chr1	PCNXL2
hsa_circ_0087916	0.0216484	0.425592	ACTCTCTCTGGTACATCAAGAGAGTGTACACATGATTGAAGTCACAAGTAATTTGATTAA	chr9	C9orf5
hsa_circ_0087927	0.00504468	0.425125	ATTTCTTTCGATCTGGACGTTGGTGGTTGGCTATGTGTTGACTGTTTCATTCAAGTGGAA	chr9	C9orf5
hsa_circ_0016976	0.0357702	0.424551	TACTTAATAGCATGTGAGTCAGGATCTGGAAGCCTCGTCATGTTCTTCAACACAAGGAAA	chr1	PCNXL2
hsa_circ_0055944	0.027414	0.424395	CCTACATGAAGCAGATGGTTGAACCACTAAGAGAGAAAATCAGAGATTTAGAAAAAAGCT	chr2	UXS1
hsa_circ_0081229	0.0188211	0.424072	CAAAAGTAGTGGCTGGTTGAACTCATGGACCTGATACTTTTCTCTTGAGAAGCAAACCAG	chr7	TRRAP
hsa_circ_0090988	0.0245157	0.423594	TAAAATTGTCTACTTGCTGGAAAATAACCGGATGGTGAACATTTTCACGGACCTTTACTA	chrX	ZMYM3
hsa_circ_0055084	0.00902139	0.422943	TGCCTAATTAGTTGAAAACATCCTCTTGCATGACCGAGGCCACTATGTCCTGTGTGACTT	chr2	AAK1
hsa_circ_0000591	0.0219625	0.42289	TTTCTGAATGGATGGGAAGGCCATTGTGACTATGTGGTGATTACAGTTGTCTTACTACTG	chr15	MGA
hsa_circ_0012772	0.0185735	0.422676	TTATCCTGCAGGGGAAGCTTCAGGGATTTATGTGAAAAGTATAATACCTGGCAGTGCTGC	chr1	INADL
hsa_circ_0033230	0.014607	0.422625	CAACCCCAAGGTTATGGTAGCATGCTTTGAAGTTTTTCAGACTTGGGATGATGAGTATGA	chr14	DYNC1H1
hsa_circ_0060370	0.0015624	0.422161	ATCTTCGATTGATTGTAGCTTCAGCCACTCTGGATGCAGACTGTCATCATGCTGGATGAA	chr20	DHX35
hsa_circ_0007494	0.0236342	0.422063	AGTGCAGTTGAGTTACTTGGCGTTGAGACAATGTATGTGATAGTGTTTTAGAAATCGTGC	chr2	ROCK2
hsa_circ_0073434	0.00543838	0.421657	ACCAGGAAAGGACATATTTGACAGTGATTGGTACACTTCTCGAAATCTAATTGGGGGCGC	chr5	RHOBTB3
hsa_circ_0086492	0.00486415	0.421613	TTCAGATGTGGAGGAGAATATATCCTCTAAATCTGATGACCCTAATAGGAGTATTCATAC	chr9	MLLT3
hsa_circ_0052605	0.0230286	0.421246	TCTGCAAAAGAGGAACATCAAGAAATCATGAACAACTTTGGTAATGAAGAGTTTGACTGC	chr2	ODC1
hsa_circ_0027897	0.0495314	0.420623	TGGATACCAGGATACAGAGGTTGATATTCTGGTGACAGTACAAAACTTGTTAAAGCATTG	chr12	UTP20
hsa_circ_0053870	0.00310535	0.42014	GGCCATTCAGACAACAGTTGATATTTCTACTTGGTGTGAGCAGTTTGCAACTTTTTGTTC	chr2	TTC27
hsa_circ_0040265	0.0121899	0.42007	CACATTGAAGTTACTTATATCAAATTGCACATCTTGGAGATGATGATGAAGAACCTGAGT	chr16	SF3B3
hsa_circ_0040462	0.00495045	0.420064	CGCGGGCGTCGTGCAGATGAAGGATTTTCGGTTTTCTTACAAGTTTAAAATGGCCTGCAA	chr16	GLG1
hsa_circ_0048010	0.0018616	0.419909	GGCTCTGGGGAATCAAAGAATTCCATCGGACATGGTGTTTCTTAGGACTTCAGAAAAAGC	chr18	ATP9B
hsa_circ_0084686	0.0366381	0.419903	ACTAGACATTATTCAGAAACACGAGTTGATCTGAAATTTATGTACCTGGATCCTCCAAGA	chr8	CSPP1
hsa_circ_0031859	0.0111331	0.419757	AGCAGATGACGATGACTTTGAGGTCATCAACATTCCATAATTTTGTCAAAATAGCACTAA	chr14	MAP4K5
hsa_circ_0033211	0.0107593	0.419448	ACACCTGCAAAGGACGTCGGTGATGAAGGAGAAGAAGAAAAAGAATTCATTTCCTATAAC	chr14	DYNC1H1
hsa_circ_0072622	0.00654176	0.419424	GGTGCTCAAGTGCTGCGTAAGTTAACTGTTAATGGATTTGTGGAACCTCATAAGAATATG	chr5	IPO11
hsa_circ_0000701	0.0296961	0.419093	ACAGCGACAGGTCCCTAATATTAAGGAGCTTTGTGGATGATACTATGCATCTTCTAGAGA	chr16	CHD9
hsa_circ_0056932	0.00869639	0.41902	TGAGATTAAGGTTCAATGTTGGATATCATAAAATACATTGTCAACCGAGGAGAACACAAG	chr2	STK39
hsa_circ_0007158	0.0392663	0.418684	ATGTATACAGAGGATGGCATTCCCTGTGGATATGCTGGAAAATTGCAGCCATGAGGAATT	chr5	FAM169A
hsa_circ_0012779	0.00601756	0.418457	GTCTTCTAGATATGCCACTGATACATGGACCCTTTAGATCCTACAAGATCAGTGATTGTG	chr1	INADL
hsa_circ_0073864	0.0483242	0.418361	GCACAACTGGGCCCCGCCCCGCGCGCCGTGGCCGTTTGAAGTGACTAATTTCTGTCATAT	chr5	FNIP1
hsa_circ_0070883	0.0070077	0.418174	AAGTCTTGTGTAATGAAGCAGGAATTCCTGCCCCTAGAGGAGTGTTACTTTATGGTCCTC	chr4	SPATA5
hsa_circ_0039931	0.0152738	0.41747	TTAGATGATGCACATCTTCATTACCTCCACTAGACTGGCCTTTACCAGCTCATTTTGGAC	chr16	NFATC3
hsa_circ_0013007	0.00129769	0.417439	ACTACTCCAGAGAACTTATACTTAATGGGTTCAAGTTGTTCCAGTAGCAGACAGAATTTG	chr1	FAM73A
hsa_circ_0001820	0.045998	0.417415	CCAGAACAACCAACTCATCTGTTTTGAAGTTATTGCTACTCTCATAAAATGAATTACCAG	chr8	WDR67
hsa_circ_0004508	0.00295491	0.417208	TGCAGTGAAGCATGTGAGTCAGGATCTGGAAGCCTCGTCATGTTCTTCAACACAAGGAAA	chr1	PCNXL2
hsa_circ_0073433	0.00657172	0.416864	AGACAAAATGGACATATTTGACAGTGATTGGTACACTTCTCGAAATCTAATTGGGGGCGC	chr5	RHOBTB3
hsa_circ_0005223	0.0067294	0.41669	TGCAGTGAAGGGACACAACCAAATCATAACATATAGCAGACCAATCTATTTTTGTGTGCT	chr1	PCNXL2
hsa_circ_0080965	0.0272044	0.416447	GAGACACTGGACTCGCTCGCTCCCCCCGCCAGCGGAAGCGTCCGCGAAGCACAATGCAGC	chr7	ADAM22
hsa_circ_0025981	0.0269581	0.416221	ATATATATAGAGTGATCGTCTCTGCTTGCTGAGCTAACAGCCTTCGGCCCCGGCGGGGCT	chr12	SLC38A1
hsa_circ_0077501	0.0426648	0.415832	TTACCAACTTCAAGCACATGGCGGAGTACGTCCAGCTTGTTACTGAACTTCGAATGACAA	chr6	HACE1
hsa_circ_0046760	0.0403987	0.415515	GCACCCCAAGATTGCTATGCTATGCCTTGTATGACTAAGACCTCTTACCAAGAATACGTG	chr18	L3MBTL4
hsa_circ_0084412	0.0177688	0.415216	TAAAGCAAAGAAACGACGTTTGCCGCGGTACAATTCAACAGTGTTGTGATGCCATTGATC	chr8	PRKDC
hsa_circ_0062852	0.00596948	0.41506	GGTGCAGGAGAGCACTTAAAGAACCTAAGGAACTGAATTTTGTTTTTGGTGTCAACATTG	chr22	MORC2
hsa_circ_0030177	0.0268408	0.41483	CAAAATTAGATTTTTCTCATGGTTTGCAAAGCTGCAAACTCAGATGGATCAAGATGAAGG	chr13	COG3
hsa_circ_0064785	0.045263	0.414222	TATCATTCGGATTAGAAATGATATTTGCCAAATTTGATGAAGTGCAAAGTTCAGGCGGTA	chr3	CLASP2
hsa_circ_0050567	0.0412684	0.413807	AATCATAAAGTATTTATACTCTCGGCTGCGTGACCTTTGAGGACGTGACCATTTACTTCT	chr19	ZNF792
hsa_circ_0084446	0.0489395	0.413621	GCCTTGTCAGGTTTCTAATATGGTGGCGAAAAATGCAGAAATGCATAAAAATAAACTGCA	chr8	PRKDC
hsa_circ_0016994	0.00530225	0.413555	TATCTGTGGATGCTATGCATGTCTTCATTGATGAACATGATAACTGTTCCCAGGAAAAAA	chr1	PCNXL2
hsa_circ_0079816	0.0334508	0.413262	TCAAGAATTGATCGAAATCCTGATGGCATTCCGCGAGTTATCCAATGTAAATTTAGACTT	chr7	BBS9
hsa_circ_0016986	0.0116079	0.412871	CCTGCTAAAGGGGAAATTAGATCCTGTTATTTAAAATCTGGAAATCAGAAAGAAGGCCCT	chr1	PCNXL2
hsa_circ_0052732	0.01594	0.412801	TGTCGCTGAGCTGCAGCAAAAAATTATTCCTGATCAGGACCAACTGATGGCAATAGCACT	chr2	NBAS
hsa_circ_0083200	0.00630018	0.412661	ATGCCTGCAGGCTTTAGTGTATGAACATCCTGGACAAGAATTAGAGATTGAGCTCTTTGA	chr7	ESYT2
hsa_circ_0007150	0.00808526	0.412653	GACATTTCTTTCGGTACATCAAGAGAGTGTACACATGATTGAAGTCACAAGTAATTTGAT	chr9	C9orf5
hsa_circ_0072641	0.0482299	0.412626	AACACTTATTCATCTTGTTCAGGTATAAGCCATTGCGACGCAGGGTGATTTGGCTCATCG	chr5	IPO11
hsa_circ_0048017	0.00397993	0.412315	CCCGGATGAGGTACTGTAATAGGTGTTGTCATTTATACCGGAAAAGAGACTCGAAGTGTA	chr18	ATP9B
hsa_circ_0055085	0.0157722	0.41221	AAGATGAGATTAAGAAGTTTAAACTTACACGAATCGCTTTCTGGAGGAGGAGGGGACCCG	chr2	AAK1
hsa_circ_0073193	0.012802	0.412095	ATATCCTCAGGTTCTCTTATTCAAGTACCTTCCGTTGAGAGGGGGAAACTTAGTAAAGTT	chr5	RASGRF2
hsa_circ_0018441	0.0136142	0.412004	AGCCACAGAGTCTGATGCCAATGCAAGTTACTTAAGAGCAGCTCGAGCTGGACACCTTGA	chr10	ANK3
hsa_circ_0077751	0.0202723	0.411991	CAAAGATGACATCAGCTGCCCATTCAGAGTTACAAATTTTGTCAAGGAAAATTACAATTG	chr6	C6orf170
hsa_circ_0025930	0.0264778	0.411548	CTCATGTCAGGACCAGACCATGAAACTTGTTGAGAGTTCAGGCTGTCCAGCTTTGGATTG	chr12	NELL2
hsa_circ_0088935	0.013751	0.411399	AGCCTCGAAGATTGCAGATTATTATTATGAAGAAAGAACCTGTATTCTTCGTTGTGTCTT	chr9	NUP188
hsa_circ_0002975	0.00175693	0.411311	AGGAGACAGTATCCTGTGATGTAGGCTGTTACCTCAAGAGCGTTTCCCAAAGTGTATTCT	chr1	CAMTA1
hsa_circ_0016996	0.00272076	0.411177	TGGGCCATTGGCTTTTCCTCCAAATGCGATCATTGTATTTTTCTACTGCAGTGCAGTGAC	chr1	PCNXL2
hsa_circ_0046466	0.00143156	0.410433	CAATCTCGAGAATGGATGATGAACTTGTTGTTGGACATAGTGCAAGATCAGACATCTCCA	chr17	TBCD
hsa_circ_0083212	0.00356766	0.40989	GGAACCTTCCGTTTTGTAGGAAATTGTGAGATTGATTTGGAGATCAAACGATATTTTTGT	chr7	ESYT2
hsa_circ_0024609	0.0257721	0.409496	CAATGCAGATGTTTCCCCTCAAAAAACCTATAAGGCATGGAAGTATTTTGAACCGAGAGT	chr11	ARHGEF12
hsa_circ_0087912	0.00209677	0.408781	AAGCTATCAGATCTGGACGTTGGTGGTTGGCTATGTGTTGACTGTTTCATTCAAGTGGAA	chr9	C9orf5
hsa_circ_0071653	0.0481376	0.408696	CAGCAGCTGGCTGAGCTTCAGTCATTGTCTATTCCTGGAACTTACCAAGAGAAGATCACC	chr5	CEP72
hsa_circ_0008336	0.0289297	0.407998	CTACAAGCAGGCATTCCGCGAGTTATCCAATGTAAATTTAGACTTCCCCTAAAGTTAATT	chr7	BBS9
hsa_circ_0001784	0.0256131	0.407765	GTGATATCAGGTATTCTGAGAGAAGCCTCACAAAGTGTATTGGAATTACTATTGAAACCA	chr8	ELP3
hsa_circ_0007282	0.0149019	0.406478	CGAAGAATCCAGGAAAGTGCCAAAGTAATCCAGCCCATATTTTTGGGAAAAATTATTAAT	chr13	ABCC4
hsa_circ_0029280	0.0161771	0.406414	ATATTTTTAAAGAGAGAGTGGTGCTACAATCCCCTCATTCATGAATATAATCCCCACAAA	chr12	ATP6V0A2
hsa_circ_0016989	0.00268865	0.406275	TTAAAGTCTGGTATGATCGACTGACCTTGCTGGCATTACTTGATCGAGAGATGCAGGTCA	chr1	PCNXL2
hsa_circ_0087938	0.00139524	0.406185	GAGTCTTCTGATCTGGACGTTGGTGGTTGGCTATGTGTTGACTGTTTCATTCAAGTGGAA	chr9	C9orf5
hsa_circ_0077517	0.0195157	0.405813	TTGCTTGCAGATAATGAAACTGCTGTTTATACATTAATGCCAATGGTTATGGCTGATCAA	chr6	HACE1
hsa_circ_0000387	0.0434754	0.405681	TTTCCTGCAGGTGCTATACGTGGATGACCTGCTTAGTTTTAATTTTTGGAGAAATACATT	chr12	CCDC91
hsa_circ_0087904	0.00258953	0.405661	ATACCATCAGATCTGGACGTTGGTGGTTGGCTATGTGTTGACTGTTTCATTCAAGTGGAA	chr9	C9orf5
hsa_circ_0085437	0.00614931	0.405531	TTTGATACAGAATTATAGTGAACATTATTCACAACACTTCCGATTACCATCCAAAAGTTT	chr8	WDR67
hsa_circ_0088611	0.0121455	0.405504	GCCATATCAGGTTGCACAGACAGCAGATGGTGTGGATGCTGACCTCTGGAAAGACGGCTT	chr9	FAM125B
hsa_circ_0016956	0.0425335	0.405381	TTATTTAGCAAGACGGATGTCTTAAAATGGGATCTCATCGTCTGCGCAGTGGTTGCTGTC	chr1	PCNXL2
hsa_circ_0055082	0.0183223	0.405169	ATAAGTCCAAGTTGAAAACATCCTCTTGCATGACCGAGGCCACTATGTCCTGTGTGACTT	chr2	AAK1
hsa_circ_0029125	0.0323715	0.405061	TTCTAAAGAGAGAGTGGTTAGATACATTCTCAAACAAGATGTCCCATCTTCTTTAGAAGA	chr12	KNTC1
hsa_circ_0048011	0.000220254	0.404969	GTTGCATCAGGACCTTTTTTCTATCAGTGCTTATGTTTATGCTCAGAAACCACAAATGGA	chr18	ATP9B
hsa_circ_0083208	0.00562861	0.404966	GAACCTTCCGTCTTATGATTGACCTCATTGAAGTTGAAAAGGAGCGCCTTTTAGATGAAT	chr7	ESYT2
hsa_circ_0019025	0.026213	0.403991	ATTTTATAGAGTTTCATAGCGGCAGACATTAAAGGTACAGGTTCCTGGACTCAGCTCTAT	chr10	BMPR1A
hsa_circ_0048013	0.00810142	0.403321	CCCGGATGAGGACCTTTTTTCTATCAGTGCTTATGTTTATGCTCAGAAACCACAAATGGA	chr18	ATP9B
hsa_circ_0090698	0.0331612	0.402818	CTCTGTAGAGATCGTAAAGCTGAAAATTGAAATCATGAAAGTAGACAGGACTAAACTGAA	chrX	HUWE1
hsa_circ_0040267	0.03234	0.402589	CCAGGAGGCATTACTTATATCAAATTGCACATCTTGGAGATGATGATGAAGAACCTGAGT	chr16	SF3B3
hsa_circ_0072209	0.00804074	0.40212	GTAAAAAAAGACCACAGCAGTTTACGTTTCAAGATTCAAATAATTCTGTTGATTCATCAG	chr5	C5orf42
hsa_circ_0002391	0.0470889	0.401937	TTAATCCTCAACATATGACGATGTTGAACCAGCTCTATCAGCTGCAGCTGATACCGAGTG	chr17	TNRC6C
hsa_circ_0075626	0.0448651	0.401818	GAAAATATGAGACATACCAGAAGGTAGTTTTGCTAAGTCACAACAATCAAGATTGGAAGA	chr6	SYCP2L
hsa_circ_0077021	0.0228731	0.401624	TGTGTGTACAAGCTACCTCTGAACAGTGCAGATGAGATTTATGAGCTACGTGTAACCGGA	chr6	CD109
hsa_circ_0045376	0.00287225	0.400804	TGATCATTCCTACGAGATGCAAAAAATCTAATCCCTATGGATCCAAACGGGCTTTCAGAT	chr17	PRKCA
hsa_circ_0017624	0.017756	0.400735	CAAAACAGTCTCAATCAAAGAGAAGTACACAGACTGGACAGAATTTCTCATACGTGACTT	chr10	SFMBT2
hsa_circ_0025931	0.0288318	0.400602	TGTGAAACGGCGATATGCCAATTTCAAGGACGAACCTACTTTGAAGGAGAAAGAAATACA	chr12	NELL2
hsa_circ_0029279	0.0110155	0.400501	GCTCACGCACAGAGAGAGTGGTGCTACAATCCCCTCATTCATGAATATAATCCCCACAAA	chr12	ATP6V0A2
hsa_circ_0030757	0.00210359	0.400129	TGGTACAGTGGGATGGTTTTAGATTGTCATCTCAAGAAGCTGCTTCTAGTTTTGGCGATG	chr13	PCCA
hsa_circ_0005476	0.0221973	0.399817	CTTTTGCAATGTATATCTGTCAACAGTATCTCATCATGTTTGGTGATTTGGAGGAAGGGG	chr5	TMEM161B
hsa_circ_0047185	0.0334764	0.399692	GTGTTTTCAGGAACTCTGTCCAGGATTCTTCTTTGGCAATGTCAGTCTCTGTTGTGATGT	chr18	NPC1
hsa_circ_0056573	0.023894	0.399277	GTAGAATTTAGCAGTGTAGACAATATTGTCCAGACTCCAAGACGAGGATGCCAGTAGTAC	chr2	R3HDM1
hsa_circ_0059134	0.0315374	0.399237	CCCGAAGGTTCAATTATGTGGTCAAATATCTTAAATAGCGAAGATGGAGAAATACTCAAT	chr2	TCONS_l2_00015637
hsa_circ_0053434	0.0351311	0.399018	TGAAAAATAAAGCTCCAGGATTAGGGAAAGTCAATGTCCCTGCTTCTCCCCCTCTCCCGT	chr2	BIRC6
hsa_circ_0064346	0.0309274	0.398886	GATCTTTGAGTATTTGCAACTCAGCCTAGAAGAGGTATCAGCATAGTGTTGAGTGGGCAG	chr3	TSEN2
hsa_circ_0030608	0.020905	0.398185	TTATCGGAAGGTGGCTCAATCCCTTGTTTAAAATTGGCCATAAACGGAGATTAGAGGAAG	chr13	ABCC4
hsa_circ_0023402	0.00479789	0.397801	ATTGATGTGGGAGTAATGTGAGGATTCTTGCTTTTCTGGAAGCTAACACATAGTCAGTGC	chr11	LOC100133315
hsa_circ_0032127	0.0486486	0.397774	ATTTCTCCAACCTCGTGTGCACCTGTGTCGTCCATAAACGCTGCCATCATCTAATTGTTA	chr14	PRKCH
hsa_circ_0048012	0.000514547	0.397448	GACAAAACAGGACCTTTTTTCTATCAGTGCTTATGTTTATGCTCAGAAACCACAAATGGA	chr18	ATP9B
hsa_circ_0090270	0.046814	0.397203	CCTCCTCCCGATAGCACAACGATAGAAAAATTAAGAGCTATTTGTTTAGACCATGCCAAA	chrX	USP9X
hsa_circ_0056671	0.0348599	0.397144	TCACAAGATGGCCTACCCTCCTGTACTTGTTCCAACTCAAGACTGATTGTGTAGAAAAAA	chr2	ACVR2A
hsa_circ_0069011	0.031977	0.397141	AGACCCCGAAAATGCTATTCATAATCACATTCGTTTGTTTGAACCTCTTGTTATAAAAGC	chr4	HTT
hsa_circ_0027463	0.00845477	0.396924	TCTTGGATACTGCAGGAACGACTGTACAATTTGTTCAAGGAATTTTTGTAGAAAAATACG	chr12	RAP1B
hsa_circ_0004269	0.0267667	0.39655	ATGATTATTGTACAGTGCTGTGGATACCAATCCACTTTCTCTGTATGTCATGCATCCATT	chr2	EPT1
hsa_circ_0084131	0.0438731	0.396246	ACACAGGAGCACCAGTTGCTTCTTGGTTTATATCTCCACTGTTGTCTGGTTTCATGTCTG	chr8	SLC20A2
hsa_circ_0018603	0.00636402	0.396075	GGACTTAATTTCTCATGCGGATGATTTATTCCCATTTTTCTTGAGACATGCCAAACAAAT	chr10	SUPV3L1
hsa_circ_0055083	0.00520665	0.394226	AAATGTACAGAGGGATCTTTCAGGGCACAAGAATATTGTGGGTTACATTGATTCTAGTAT	chr2	AAK1
hsa_circ_0072638	0.0143124	0.393923	TTCACAATAGGACCCACAAATGTGGAAGATATGAATGCACTGTTAATCAAAGATGCTGTG	chr5	IPO11
hsa_circ_0073023	0.00778825	0.393856	TGGTGAAAAGAGGATGGCATTCCCTGTGGATATGCTGGAAAATTGCAGCCATGAGGAATT	chr5	FAM169A
hsa_circ_0043297	0.0330657	0.393471	ATTTACAATGAGAGTTTGGTTCCAGGAAACGATTTGAACAGCAGCAAAAACTCTTAGAAG	chr17	SYNRG
hsa_circ_0047293	0.0194833	0.392324	AGAAACACAGCTGTAGAAAGGACTCAACAAAGAAAGCTTGAAGAATTACTTTTAGCAGCA	chr18	OSBPL1A
hsa_circ_0083216	0.0187688	0.392031	GACCCAGACAAGGATGACTTTTTAGGAAGTGGTTTATCAGATACTATCATTTTGGATATA	chr7	ESYT2
hsa_circ_0052529	0.0293115	0.391498	TGAGGAGCTGATGACAGAACTTACCACTTTCAAGCTGAAGATGAACAGGAATGTCAAATA	chr2	ASAP2
hsa_circ_0025934	0.027071	0.391446	TTTTAGGGCTCTTCGAGAGGATAATGCCTACTGTGAAGGTACCTGGAACTGGAAAGTAGT	chr12	NELL2
hsa_circ_0006146	0.0419331	0.38983	AGCAAATAAGTTGTTCAAACGCAGAAATGTCTATTTGCCCAGAAATGATGAATCTATGCT	chr6	KPNA5
hsa_circ_0047944	0.0410655	0.389786	TTATTCAGAGCTCTTTAAGAAGTAGTAACCACACTTTAATCTGGAACACCTGTGAACTAT	chr18	RTTN
hsa_circ_0003275	0.00235875	0.389718	CCAATCCAAAAAATAAGGACCTTTTTTCTATCAGTGCTTATGTTTATGCTCAGAAACCAC	chr18	ATP9B
hsa_circ_0040698	0.0189894	0.389349	AGGATCCTGTAGCCATAAAGATTGCAGTATATTTTTGGAGATTTTAGCCCTGATGAATTC	chr16	USP10
hsa_circ_0004109	0.00771105	0.389317	TTGTTCACGAGAACATTGAGACATTTCTTTCGTTGGCTTCCTGAGGCTCAGGTAGTCCAA	chr9	C9orf5
hsa_circ_0045375	0.00634185	0.38928	TCATTTATAGTACGAGATGCAAAAAATCTAATCCCTATGGATCCAAACGGGCTTTCAGAT	chr17	PRKCA
hsa_circ_0000615	0.0492156	0.38874	AAAGTCAAGTCTGAAAAGCAATGATGTTGTCCACTGGGCATGTACTGACCAATGTGGCAG	chr15	ZNF609
hsa_circ_0017622	0.0194121	0.388443	GACACCACAGACATCATTCAGTCGAGGTTTCACAAAGAACATGAAACTTGAAGCTGTGAA	chr10	SFMBT2
hsa_circ_0073024	0.021951	0.388411	ATGTATACAGCTGTGGCACTTTACCTTGCTGATCAGTGGTGGGCTATTGATGATATTGTG	chr5	FAM169A
hsa_circ_0024447	0.00110991	0.388337	TGTTTGACTTATGGTGATGACAGTGCTAATCAGCTGCTGGAGTGTAATAAGTGCCGAAAC	chr11	MLL
hsa_circ_0077373	0.00812969	0.387971	TTAAATATTTTTCAAGAGGGATCTGCTGAATTGGTGTAATAGGATTGCCCATAGCTTTGA	chr6	MDN1
hsa_circ_0003672	0.0489502	0.38768	AGTCAAAGAGATTATCATTCTTCCTGTATGATGACCAACTTGCATTGGGACTGGACGTTT	chr16	USP31
hsa_circ_0084555	0.0419061	0.386846	TTGGCATACTCTAGATAAATTCTGATTGGTATGGGGATATTTCCTGTTCCGGGGCGTGTG	chr8	RPS20
hsa_circ_0055072	0.00419247	0.386769	AAACTCCTATACCCTTTATTAAAATGGACCTAATTAAGTGATTCGGTCCCTCGCCGCGCC	chr2	AAK1
hsa_circ_0016993	0.00310644	0.386358	AAACCCCACGGGCTTTTCCTCCAAATGCGATCATTGTATTTTTCTACTGCAGTGCAGTGA	chr1	PCNXL2
hsa_circ_0087907	0.000233619	0.386	GAAGCTATCAGCTCCATAAAATTCTAGGAGATAAGGTGAACAATACTGCTGTAATTGAAA	chr9	C9orf5
hsa_circ_0000212	0.00165546	0.385671	AGGCTTCTTGGTAATTTTTTCTGCAGGATGAATTAAGAGAAGAGACACTTGCTCATCAGG	chr10	SFMBT2
hsa_circ_0008376	0.0161667	0.385409	TTGAAATCAGTGACTTTAGATTGGATTTGGAAGCATTGTACAGAGAAGACCTATTGTTCC	chr6	CDKAL1
hsa_circ_0030756	0.00263096	0.385023	GTTATTCGAGGGATGGTTTTAGATTGTCATCTCAAGAAGCTGCTTCTAGTTTTGGCGATG	chr13	PCCA
hsa_circ_0037112	0.0342891	0.384973	ACTCGTGGAGCACCGACCATGTGCCGAGAGCTAACTGTGTCAAGAAGAGCATGCTTCAGT	chr15	None
hsa_circ_0047966	0.00713528	0.384502	AGCCTACCAGGCCTGGAAACTACAAAGGATTGTGTTAATTTTGTGTTTAGGAAGAAAGAG	chr18	ZNF236
hsa_circ_0024615	0.0364827	0.383853	CGCATCTCAGGTTTCCCCTCAAAAAACCTATAAGGCATGGAAGTATTTTGAACCGAGAGT	chr11	ARHGEF12
hsa_circ_0072214	0.039365	0.383132	CTGGAGATTGCTTGAATCAAACCTTAGAACTTAAATCTATCAATGGAAAAAGAAGCCGTT	chr5	C5orf42
hsa_circ_0004753	0.0354066	0.383044	ACCAGCTAATATCTCAAGAGCCTTAACTTAATCTTCAGCATTGTTTTTTAAGGACTGCAG	chr16	USP10
hsa_circ_0078496	0.0442887	0.382165	GACTGCATTGACTTTCGTAGTACTTGTCATTAGGACCTAAAGTGATCCAGACTTCTGCGG	chr6	TMEM181
hsa_circ_0040004	0.0396059	0.381399	GGTCCATGAGGTTCTGGATTTATTTCACTTTCAAGATAAATTGACAGCACGACAATTTCA	chr16	TMCO7
hsa_circ_0029681	0.0321977	0.380353	CCTCCAAATTGAAGAAGACCTTCGTCAGATCTTCATGTTAACTGTTGAAGTTCTGCAGGA	chr13	XPO4
hsa_circ_0006677	0.0178824	0.380133	AGTTTCACAGGAACAATGCCACACAACCAAAGAAGTCTATTAGCTTTTTTGCTACAATGA	chr1	WDR78
hsa_circ_0080962	0.00763121	0.379921	AGTACTCACTATACTATCTTCATTTACTGATAAAGAACTCTTAGCGTATGCAAAAGCTGG	chr7	ABCB1
hsa_circ_0082846	0.0114853	0.379777	CCTGACTTCTAGTATGTTTAGTTCCAATCGTCAGAAAATTTTGGAAAGAACGGAAATCTT	chr7	EZH2
hsa_circ_0004090	0.0315767	0.379301	GACTTTACCAGATGTGAAAATCACCATGAAAAACTTAGTGTATTTTGCTGGACTTGTAAG	chr17	TRIM37
hsa_circ_0000931	0.00474423	0.379062	ACACAGTTCTATTTGGATTTACAGTGTGAGATAATCAGCTACATAGAAGTACCCACTTAT	chr19	ZNF573
hsa_circ_0029678	0.0186802	0.378923	TTAGTTACAGGAAGAAGACCTTCGTCAGATCTTCATGTTAACTGTTGAAGTTCTGCAGGA	chr13	XPO4
hsa_circ_0040787	0.0497439	0.377589	AAAGTACACGACTTTTTTGTATAACGAGCTCTATGTCTACAATACCAGAAAGGACACCTG	chr16	KLHDC4
hsa_circ_0001801	0.0466178	0.377316	TGGGCTTAATTTTAGGATTAATTTATTTTTGGAAATCAAGTGCAATATTGGAAGCCATTT	chr8	PCMTD1
hsa_circ_0079813	0.0337938	0.37705	CTACAAGCAGCACCAGATTTGACTAGAACAGTAAGCTTTTCTGTTTATCTGAAAAGAAGT	chr7	BBS9
hsa_circ_0032875	0.0408717	0.376849	TTAAGAAAAGCCTTGCATTGCATCCTGAACGAGTGTTGGTAGCAACAGGACAAGTTGGGA	chr14	EML5
hsa_circ_0045777	0.00634891	0.376482	AAACAGAAACAAGTACTACATTCCCAAAGACAACAGCCTCCAGTCGGAGACTGTGCAGTA	chr17	RNF157
hsa_circ_0017311	0.042438	0.376422	GAAAATTTGTGCAACACATCAAGAGACTTTTTTCAGGAGATATTGCACCTTTAATGCAAG	chr1	CNST
hsa_circ_0077711	0.0367405	0.37509	CACTTTACAAATGCCATGGCTAGTCCAGGGAAAGATAACTATAGAATGAAAAGTTATAAG	chr6	KPNA5
hsa_circ_0030606	0.0361436	0.374911	GAACAAGTTTGATCAGGAAAGTGCCAAAGTAATCCAGCCCATATTTTTGGGAAAAATTAT	chr13	ABCC4
hsa_circ_0017638	0.0282939	0.374812	GGTGACTAAGAAATCTATCCTTTGAAGATGGCCTCTGAATGGAAATGTACTCTGGAAAAA	chr10	SFMBT2
hsa_circ_0047186	0.00733847	0.374365	TTCTGTCCAGGAACTCTGTCCAGGATTCTTCTTTGGCAATGTCAGTCTCTGTTGTGATGT	chr18	NPC1
hsa_circ_0031787	0.0254755	0.374248	TTAGCAGAAGAGAGCACGTTTTCAATATCATAGGAGCATTTGATATTCCACGCTTTGTGT	chr14	POLE2
hsa_circ_0020060	0.0124938	0.374214	AACTTCGTGAATAAAGTTGTGTGCTTTATTCGTAGACTGCCTTGGCAGCCCAGAGCAAGT	chr10	ABLIM1
hsa_circ_0040791	0.0264383	0.374101	TGCTCACCAGACTTTTTTGTATAACGAGCTCTATGTCTACAATACCAGAAAGGACACCTG	chr16	KLHDC4
hsa_circ_0073445	0.00628181	0.373543	ACAAGTTTAAAAAAAATGCCTGTCTTAAAGGCTGAAGCGTCACATTATAACTCTGACTTA	chr5	RHOBTB3
hsa_circ_0002506	0.00521944	0.373206	CACTGTACTTGGTTATTTTACCAAGAAAATGGTTTGCACGACTTTGAACATATACTATCC	chr15	MYO9A
hsa_circ_0007517	0.0314381	0.373146	AGCAACACATGTACCAGTATTTTTTGCAAATTAAACAAGACATTCTTACTGGAAGATTAC	chr2	PTPN4
hsa_circ_0031781	0.048805	0.372705	TAGAAGATAGAGAGCACGTTTTCAATATCATAGGAGCATTTGATATTCCACGCTTTGTGT	chr14	POLE2
hsa_circ_0045349	0.009056	0.372193	ACAGCAGTGTGTCCTTCAAGAGGAGCGATCCTGTTAATCCTTATCACATAGGTTCTGGCT	chr17	AXIN2
hsa_circ_0029652	0.0340245	0.371741	TTTGCACCAGGAAGAAGACCTTCGTCAGATCTTCATGTTAACTGTTGAAGTTCTGCAGGA	chr13	XPO4
hsa_circ_0073450	0.0253094	0.371302	GATCTTTCAGATTAATTGCCTAAGGAATTGCAAAACCTATCAAGCCAGAAAACCTTTGTG	chr5	RHOBTB3
hsa_circ_0054928	0.034473	0.370657	GAAGACTAGAGCTCTTCTCACAGACAGTTTTATCATCTTATCATTTTTGGCACAAAACAA	chr2	WDPCP
hsa_circ_0083206	0.00338422	0.370497	TGAAGTTGAGGGTGTTCTAAGGATACATTTTATTGAAGCTCAGGATCTTCAGGGGAAAGA	chr7	ESYT2
hsa_circ_0021544	0.0363696	0.370037	GCATCGTTGCAGATTTGTTTACCTACAAAATGCTTCGGTATCCATATTTTTGTAGAATGT	chr11	METTL15
hsa_circ_0083211	0.00152378	0.369754	TCTGCATTGCTGATCTTGTACTTGGATTCAGCAAGGAACCTTCCGATTCATGGTACCATG	chr7	ESYT2
hsa_circ_0071971	0.00143217	0.36968	CCAGTTCCAGCTTATAGTGATTTAGGATACTACATTATCAATAAACTGCACCATGTGGAC	chr5	ANKH
hsa_circ_0052518	0.0350652	0.369505	CCATGGTACCGATCTGAAAAAGCCTTTTGATAAAGCTTGGAAGGACTATGAAACAAAAAT	chr2	ASAP2
hsa_circ_0053868	0.0172471	0.36864	GCATTTACATCAACAACAGTTGATATTTCTACTTGGTGTGAGCAGTTTGCAACTTTTTGT	chr2	TTC27
hsa_circ_0003317	0.00452693	0.36848	CCGCGGGAGTAATAAAATCAAGTTCGTTGTTAAAAATCAAAGAAGATTGGAATGTCAGAA	chr7	GTF2I
hsa_circ_0040269	0.0160733	0.367797	TTTGCACAAGTTACTTATATCAAATTGCACATCTTGGAGATGATGATGAAGAACCTGAGT	chr16	SF3B3
hsa_circ_0009552	0.0159622	0.36733	GCCTTACAAGATGACCTTGCAGCAGGTCTATGCCAGTGTGAACAAAATTAAAAATCTGGG	chr1	PER3
hsa_circ_0045377	0.0028731	0.367019	TGATCATTCCCAAATTGAAACCTTCAGACAAAGACCGACGACTGTCTGTAGAAATCTGGG	chr17	PRKCA
hsa_circ_0017854	0.0436338	0.366893	ACCTGGATAGAAAAAAGAAATCCTCTTTTTAGAACATCTCTTGGTGGTACCATCAGAAAT	chr10	PTER
hsa_circ_0002927	0.0360857	0.365684	CCTTCCCAAGTAAACAGCTGTTGTGTGACGTGATGATTGTGGCAGAAGATGTCGAGATAG	chr5	KLHL3
hsa_circ_0037807	0.00086353	0.364997	CATCACTTGACACTAATAACAACAGATATGAAAGATGGCAAGTCCAGATAGAAGTAAACG	chr16	ATF7IP2
hsa_circ_0007444	0.000884992	0.364705	ACCAGGAAAGAAAAAATGCCTGTCTTAAAGGCTGAAGCGTCACATTATAACTCTGACTTA	chr5	RHOBTB3
hsa_circ_0004904	0.0354464	0.364624	CAAATTCCAGAGAGCACGTTTTCAATATCATAGGAGCATTTGATATTCCACGCTTTGTGT	chr14	POLE2
hsa_circ_0006736	0.0349023	0.363289	CGCCCCAGAGATTCTATGCGGCAGAGATTTCCATCGGATTGTTCTTTCTTCATAAAAGAG	chr17	PRKCA
hsa_circ_0002333	0.0185609	0.363129	TCAATTATGTGGTCAAATATCTTAAATAGTGAAGATGGAGAAATAGTCAATAATGAAGAG	chr1	TCONS_l2_00000968
hsa_circ_0036695	0.0499765	0.362571	TATGGAAAAGTTCTGTGATATGAGCAACAATGGACCAGAAGATTTTATCTCTAGCAGCAG	chr15	FANCI
hsa_circ_0073028	0.0107061	0.362273	TTGATGATATTGTGAAAACATCTGTTCCTTCAAGAGAGGGGCTTAAGCAGCTTTCCCGGG	chr5	FAM169A
hsa_circ_0071114	0.00118744	0.362237	TAATTGAAAACCATGAAAAGGCCTGGCGTTTCCTTGACCATGCAGGCATTTTCCGAAGAG	chr4	ARHGAP10
hsa_circ_0066725	0.0183488	0.36128	TCTTGCCTTACGGCATGGCAGACGAAATCTCACAAAACTGTCCCTTATCTTCAGTCACAT	chr3	CBLB
hsa_circ_0002898	0.0387032	0.360975	CTGTGTGGAAAGAAGTCATTCAAGAACTGGAAGAATTGGATTCTTTCAAATGAAGAAAAG	chr1	DNAJC16
hsa_circ_0052617	0.0192041	0.360309	CCACAGGAACCATAGAGATTGTCTTCTTACATAATGATAGATACATTGAATTTCATTCGC	chr2	NOL10
hsa_circ_0032126	0.0368014	0.359898	TCGCTCCAGAGGGGAGTGTTTGGGAAACAGGGTTATCAGTGCCAAGTGTGCACCTGTGTC	chr14	PRKCH
hsa_circ_0001074	0.0246437	0.359737	CCCGAGGATCAGGAAAAACTATGGATTTGAATTTGTTGAAATGAGCAGTCGTAAATCAAA	chr2	ORC4
hsa_circ_0028341	0.00203843	0.358895	CTATGCCAGAGTGGGTGAATACAAGAAAATGCAACAGATTATCTTGACAATGGTAATAAT	chr12	NAA25
hsa_circ_0005325	0.0292461	0.357775	GGACAAGTAACTACTATCAAAAAGATTGATCTGGATACTATTGATGTAAGCAACCTCAAC	chr19	UBA2
hsa_circ_0007734	0.0243034	0.357186	GTCACACAGCGTGCTATACTTGGTAGATCAGAAACTCAGGAGTGTCTTTTCTTTAATGCT	chr2	ACVR2A
hsa_circ_0083201	0.00156865	0.356724	ATGCCTGCAGGGTGTTCTAAGGATACATTTTATTGAAGCTCAGGATCTTCAGGGGAAAGA	chr7	ESYT2
hsa_circ_0017627	0.0432875	0.356675	CACCTGGAAGAAATCTATCCTTTGAAGATGGCCTCTGAATGGAAATGTACTCTGGAAAAA	chr10	SFMBT2
hsa_circ_0047969	0.0252964	0.356364	ACAAAATTAGCACATGGTTTAAGAAGCATCATTATGGCTTTTGTGTGTTTTGGTGTGTGT	chr18	ZNF236
hsa_circ_0002348	0.0295385	0.356067	GTGTGCGAAGATGAGAACTGGACTGATGACCAACTGCTTGGTTTTAAACCATGCAATGAA	chr2	CRIM1
hsa_circ_0073029	0.0331309	0.355736	ACATCTGTTCCTTCAAGAGAGGGGCTTAAGCAGCCAATATCTGCAAGGAGATCCAGAAAT	chr5	FAM169A
hsa_circ_0085445	0.00583551	0.355161	GGAAGCTACTCAGAGTATTACAGAGGTTTTCTTTCTACCATTAAGTAATACCATCCTCAG	chr8	WDR67
hsa_circ_0083205	0.00418797	0.354122	TGAAGTTGAGGCTTTAGTGTATGAACATCCTGGACAAGAATTAGAGATTGAGCTCTTTGA	chr7	ESYT2
hsa_circ_0017619	0.00900524	0.35311	TCTTAAAGAGAAATCTATCCTTTGAAGATGGCCTCTGAATGGAAATGTACTCTGGAAAAA	chr10	SFMBT2
hsa_circ_0030546	0.0352613	0.352607	ACAACTTCAGCTTCTTAATGAAGAGGATAACTCAGAATCATCGGCTATAGAGCAGCCACC	chr13	NDFIP2
hsa_circ_0016954	0.00161341	0.352025	AGCCTAGCATGGACACAACCAAATCATAACATATAGCAGACCAATCTATTTTTGTGTGCT	chr1	PCNXL2
hsa_circ_0083217	0.00413371	0.351748	AGTCTATGAGGGTGTTCTAAGGATACATTTTATTGAAGCTCAGGATCTTCAGGGGAAAGA	chr7	ESYT2
hsa_circ_0087937	0.00935962	0.351716	CAGCCTGCAGATCTGGACGTTGGTGGTTGGCTATGTGTTGACTGTTTCATTCAAGTGGAA	chr9	C9orf5
hsa_circ_0077712	0.0349338	0.351112	CTTTAGTAAGATGCCATGGCTAGTCCAGGGAAAGATAACTATAGAATGAAAAGTTATAAG	chr6	KPNA5
hsa_circ_0053874	0.00925998	0.351052	TTTAACCAAGTGATGAAACTACAGAATCTGTTTGTAGATGATTCAGGTCGATATTTGGCT	chr2	TTC27
hsa_circ_0047181	0.00755404	0.350312	GGCTATGATGATGTCCATCCTGTTTTTATAACCTACTGAACCTGTTTTGTGAGCTGACAT	chr18	NPC1
hsa_circ_0047052	0.0426827	0.349644	ATTCATTGTCTGCATTGGATGACGAACTCTTGAGTGTTGCTGCTAAGAACAGCCCTCATG	chr18	ANKRD20A5P
hsa_circ_0025742	0.00383946	0.348648	CAAAAGCACAGGTGGGAAAGGATTGTTTTCCTGTAATGAAGTCCATCTTGTATTACTGAG	chr12	CCDC91
hsa_circ_0053961	0.0358068	0.348223	GTTGAAATCAATGAGAACTGGACTGATGACCAACTGCTTGGTTTTAAACCATGCAATGAA	chr2	CRIM1
hsa_circ_0016975	4.59853e-05	0.346719	TACTTAATAGAACTGAAGACATCAAGGAGAATGTACTGGCGATTTTACTCATTGTCCTGG	chr1	PCNXL2
hsa_circ_0001924	0.0432226	0.345564	ACCATGGCGAGTGGAAGAAATATGGATATGCTGTATTCTGTTTGAAAGGATTCATCATGA	chrX	TCONS_00017186
hsa_circ_0052743	0.00627368	0.344946	CCTTTGCAAGCTGCAGCAAAAAATTATTCCTGATCAGGACCAACTGATGGCAATAGCACT	chr2	NBAS
hsa_circ_0071656	0.035418	0.344146	TTGTTCTGAACTGAGCTTCAGTCATTGTCTATTCCTGGAACTTACCAAGAGAAGATCACC	chr5	CEP72
hsa_circ_0072624	0.0226993	0.344107	CAACATGCAGGGTTTTTTACATGGAATATTTGAACGTCTAAAACAGTTTCTGGAATGCAG	chr5	IPO11
hsa_circ_0083214	0.00423873	0.34385	TTTAGATGAAGGTGTTCTAAGGATACATTTTATTGAAGCTCAGGATCTTCAGGGGAAAGA	chr7	ESYT2
hsa_circ_0047173	0.00648101	0.343513	TTCCTTACAGATGTCCATCCTGTTTTTATAACCTACTGAACCTGTTTTGTGAGCTGACAT	chr18	NPC1
hsa_circ_0017635	0.0141477	0.343046	CCTCCCAAAGAAATCTATCCTTTGAAGATGGCCTCTGAATGGAAATGTACTCTGGAAAAA	chr10	SFMBT2
hsa_circ_0083207	0.00504851	0.34261	GGAGAGCAAGGGTGTTCTAAGGATACATTTTATTGAAGCTCAGGATCTTCAGGGGAAAGA	chr7	ESYT2
hsa_circ_0046756	0.0295758	0.342566	CTCTTCAGAGATTGCTATGCTATGCCTTGTATGACTAAGACCTCTTACCAAGAATACGTG	chr18	L3MBTL4
hsa_circ_0032877	0.0242933	0.342435	TACTTAGAGTAAGCCTTGCATTGCATCCTGAACGAGTGTTGGTAGCAACAGGACAAGTTG	chr14	EML5
hsa_circ_0016983	0.00819723	0.341385	ACCAATACACGCTTTTCCTCCAAATGCGATCATTGTATTTTTCTACTGCAGTGCAGTGAC	chr1	PCNXL2
hsa_circ_0020063	0.0239068	0.34103	TATTCGTAGACTGCCAAACATTCGGCGTTCTTCATCCGATTTCTTTTATTCCAAAAGTCT	chr10	ABLIM1
hsa_circ_0083194	0.00162358	0.340782	ATGTTAGCTCGCTTTAGTGTATGAACATCCTGGACAAGAATTAGAGATTGAGCTCTTTGA	chr7	ESYT2
hsa_circ_0047967	0.038826	0.339693	AGCTATGCTGGCCTGGAAACTACAAAGGATTGTGTTAATTTTGTGTTTAGGAAGAAAGAG	chr18	ZNF236
hsa_circ_0032870	0.00743793	0.339255	CTGAAAAAGGCCTTGCATTGCATCCTGAACGAGTGTTGGTAGCAACAGGACAAGTTGGGA	chr14	EML5
hsa_circ_0047350	0.000591837	0.33905	CAGATGGAAGCCAACACATATCTCTTTATGGTACAAGCTCGAGGTATAATGTTGAGAGAA	chr18	B4GALT6
hsa_circ_0061439	0.0325957	0.338427	ATAGCCTTTTAACATGGATTTTACACATCCTTGAAAGCAACTGCTGCAGGCACAGGGCAG	chr21	URB1
hsa_circ_0056669	0.016063	0.338223	GCTATGACAGGTGCTATACTTGGTAGATCAGAAACTCAGGAGTGTCTTTTCTTTAATGCT	chr2	ACVR2A
hsa_circ_0081240	0.0240597	0.33775	GACTCGAACAATTCATCATTTTCTGGATTTTGTGAAACAGATTTACAAGGAGCTTCCAAA	chr7	TRRAP
hsa_circ_0083202	0.00181933	0.336821	ATTGCCCTGCGGGGTGTTCTAAGGATACATTTTATTGAAGCTCAGGATCTTCAGGGGAAA	chr7	ESYT2
hsa_circ_0016957	0.00307844	0.335842	ATTTCTTCATGGTGTCCATTTTATTTAGCAAGGAACCGTGGAGCATGCAACACATCCCGG	chr1	PCNXL2
hsa_circ_0072690	0.0418933	0.333653	TGTTGGGTTGGTTAAAAAATGGCCATACTTTAGTAACTAATCAGCCTAATGCTTTGCTTA	chr5	ADAMTS6
hsa_circ_0017034	0.00365888	0.333088	CTCAGTATAGTTTATTATTGGACCATTAATGGATGCGCTTTCAGAGAGCTCTCTGTATAG	chr1	TARBP1
hsa_circ_0081949	0.0448796	0.332893	CCCATTACAAGCCTACCCCAATTATTTACTGGGCAAAGGAAGATGGAATGCTACCCAAAA	chr7	NRCAM
hsa_circ_0077713	0.00710349	0.332106	CTTTAGTAAGTTGTTCAAACGCAGAAATGTCTATTTGCCCAGAAATGATGAATCTATGCT	chr6	KPNA5
hsa_circ_0017026	0.000262201	0.329731	TTATGCTCACCCCTTGGAGTGCAGCAGGTAGCTTCCTATTGAAGTTTATTCGGAAGATGA	chr1	TARBP1
hsa_circ_0026867	0.0268173	0.329133	TCTTACATTAAACATCATACTCAAACCAGCCATGTGCTTCGGATCCATGTATTAGAGGCC	chr12	ESYT1
hsa_circ_0007039	0.024323	0.328513	GTGAGTTATAGTTTGCATTTGTTGCTGATTCTGTATTTAGTAGCCATAGGAACCAGGTCT	chr1	ILF2
hsa_circ_0016973	0.0202033	0.328107	ATCTTTTGGAGCAAATTGACATGCTGTTTTTTGGTGGTTCTGAGTGTTCAGCCTGACCCC	chr1	PCNXL2
hsa_circ_0053878	0.0101746	0.325815	CATTTACATCAAATCTTGAGCTCAATGATGACACCATTCTGAATGACATAAAGTTAGCAG	chr2	TTC27
hsa_circ_0053087	0.0386916	0.325463	AGTACGAGTGTACAGTGCTGTGGATACCAATCCACTTTCTCTGTATGTCATGCATCCATT	chr2	EPT1
hsa_circ_0061389	0.0385278	0.324418	AAGGAAATCACCCTGCTTGAGCAAAGGAAATGATACACCCCCTGAAGACTCCATTCCTTT	chr21	C21orf7
hsa_circ_0008849	0.011827	0.324213	GATTTTGGTGGCCAACAGAGATTTTGAGAAACACATTGAAGGATCTGTTAACACTTGATA	chr8	PVT1
hsa_circ_0047178	0.00312102	0.319698	TGTTTCGTGAGTCTCTTGGGGTTAGACATTAAACGTCAAGAGCAATGTACAATGCCTGCC	chr18	NPC1
hsa_circ_0053971	0.0103945	0.319473	AAACTCAAGTCAGACTAACTGCAGATGGTTGCTGTACTTTGCCAACAAGTTTTCGGCGTG	chr2	CRIM1
hsa_circ_0075427	0.00835852	0.3184	CTTGACCTCAAAGTAAATTTTCGCAGAAGGACTTAGAAATGCTATTCCATGGAATGAGTG	chr6	EXOC2
hsa_circ_0005932	0.0473561	0.31685	TCACAAGACGATAATGAAACTGCTGTTTATACATTAATGCCAATGGTTATGGCTGATCAA	chr6	HACE1
hsa_circ_0074147	0.0152672	0.315934	GAAGAGCCAGGATACACACTGGTTGGTGACTGAGTCAGTTTTTTCTTTTTTAGGATAGCT	chr5	HSPA9
hsa_circ_0080830	0.0403917	0.315434	CTCTGTGTGTTTTTACCAACCATACAGATGTTTTAGAAAACGATTATGAGAGCTTACATG	chr7	PION
hsa_circ_0066542	0.0185703	0.313632	CTGGTTTGAGAGCTGACTTTTTTGAAGATGAGGCGATTGAACAGATTTTGAAGTATAATC	chr3	SHQ1
hsa_circ_0008304	0.018892	0.313324	AGAATCTCAGTCCAACAAAAGGTTGTTCTTTTAAAGAATTATTGAAGACGAAGGTTTTTT	chr3	TFDP2
hsa_circ_0064518	0.0221504	0.31327	GCATATATGGTGTGCTGTTCAGAGAATGTTTGTAAGTGTTGTACAGAAGAGGAGGAAAAA	chr3	ANKRD28
hsa_circ_0053875	0.0115563	0.313153	CATTTACATCATGATGAAACTACAGAATCTGTTTGTAGATGATTCAGGTCGATATTTGGC	chr2	TTC27
hsa_circ_0064512	0.0299183	0.312472	CAGATGGCAATGTGCTGTTCAGAGAATGTTTGTAAGTGTTGTACAGAAGAGGAGGAAAAA	chr3	ANKRD28
hsa_circ_0005376	0.00930295	0.312283	TGTGAACTGTGAACAGAAGCAAGAGATCCTGCATATTTTGATGAAAATTGGCTAAACAGA	chr8	HOOK3
hsa_circ_0000367	0.021439	0.311753	TTCTTCCCATTTGGACTTGTCCAGGTCCATTCCATACGATTCTGTAACTGGTCCCAGTAA	chr11	SIAE
hsa_circ_0039927	0.0385636	0.311184	TGTCAGCCAGATCTTGAGCCAGATGATTGTGCATCCATTTACATCTTTAATGTAGATCCA	chr16	NFATC3
hsa_circ_0001776	0.0172382	0.310536	GAACCTTCCGGGTGTTCTAAGGATACATTTTATTGAAGCTCAGGATCTTCAGGGGAAAGA	chr7	ESYT2
hsa_circ_0028125	0.0280756	0.309671	GTTCAGGCAGAAAAATATCCTTGTGGATTATGGACTCCGACGAATCACATTCTTGATTGC	chr12	ACACB
hsa_circ_0081896	0.0472356	0.309315	GCTCAGAGTCTCAATGAACTTGGGTGTTATAGTGACTTTTTAAACGAAGACTTTGATGTA	chr7	COG5
hsa_circ_0030573	0.0192951	0.309114	TATTGACAGCGACAAGATAATGGCACTTCGTCTTAGTAACATGGCCATGGGGAAGACAAC	chr13	ABCC4
hsa_circ_0018440	0.0186141	0.308936	CACCGCAAGGTCTGATGCCAATGCAAGTTACTTAAGAGCAGCTCGAGCTGGACACCTTGA	chr10	ANK3
hsa_circ_0074150	0.0112688	0.308876	GATGCCCAAGGATACACACTGGTTGGTGACTGAGTCAGTTTTTTCTTTTTTAGGATAGCT	chr5	HSPA9
hsa_circ_0001922	0.0350096	0.308746	CTCGGCTACAACATTTGGCAGAGATCGTAAAGCTGAAAATTGAAATCATGAAAGTAGACA	chrX	HUWE1
hsa_circ_0001073	0.0259588	0.305829	TCCAACTCAAGTGCTATACTTGGTAGATCAGAAACTCAGGAGTGTCTTTTCTTTAATGCT	chr2	ACVR2A
hsa_circ_0008687	0.0239696	0.30513	GCCTGTGATGGATAAAATGAAGGTTTTGGACTTAATGACTACTACAGGCTGTTTCAGTGT	chr1	MUTYH
hsa_circ_0073184	0.00830728	0.305053	GTGCCACATATGATTAATTATGCAGACATTTTGATTGAGAGGGAAGTATTAATGCAGAAG	chr5	RASGRF2
hsa_circ_0047949	0.0112976	0.303781	AATACTACAGTAAATCAGACTGTGAAGTGCTTGAAGTTTTCTACATTTCCTTGGCTACCC	chr18	RTTN
hsa_circ_0039929	0.0384189	0.302852	TTAGATGATGATCTTGAGCCAGATGATTGTGCATCCATTTACATCTTTAATGTAGATCCA	chr16	NFATC3
hsa_circ_0047951	0.0170923	0.298126	CGTCCTCTAGGTCATCAGCTGGCCGAGATCAGGGAGCGCGCTCTCAAGAGTATTCTCTGC	chr18	RTTN
hsa_circ_0090080	0.0182805	0.298027	CTCAGTTTAGGATTTCCAGCAGGAGAGCTCCAGAAGCCTTTCTTTTGGGGAACAGAATAT	chrX	PHEX
hsa_circ_0036249	0.00301409	0.295089	AGAGCTTACAGTGCAAGGAGCCAGCATTCGAACGTTCACTCCATTTTATTTTCTGGTGGA	chr15	NEO1
hsa_circ_0000711	0.033788	0.294338	TGTTGTGAAGATCTTGAGCCAGATGATTGTGCATCCATTTACATCTTTAATGTAGATCCA	chr16	NFATC3
hsa_circ_0073197	0.0439035	0.291613	AGTCCACCAGTGTGTGGACAATATACGATGTAATGGTTTAATGACTATAGTGTTTGAAGA	chr5	RASGRF2
hsa_circ_0039928	0.0348478	0.290311	TATACACCAGATCTTGAGCCAGATGATTGTGCATCCATTTACATCTTTAATGTAGATCCA	chr16	NFATC3
hsa_circ_0032874	0.0366461	0.289812	TTAAGAAAAGCGCTTGGTTTCAGTTGGACTTGATTCAAAGAATGCAGTTTGTGTTTGGGA	chr14	EML5
hsa_circ_0020001	0.0270476	0.284621	TGCTCATCAGGGTGAATCACCAGGATTTTCAACTGAGAAATTTAAGAATAATTGAACCTA	chr10	XPNPEP1
hsa_circ_0047462	0.0342974	0.284566	CTATAAAGTTTGTCTTCCTCATCACAATGGTTCAGCATGTATAAACCTATCACCTACAAC	chr18	TPGS2
hsa_circ_0004405	0.0287458	0.284243	ATTCAGTTAAGCCTACAGAGGATGGCATTCCCTGTGGATATGCTGGAAAATTGCAGCCAT	chr5	FAM169A
hsa_circ_0073025	0.0164231	0.276881	ATGTATACAGATTCCTATTAGCCTGTCAAATGTAGGCTTTGTACCTCTTTATGGTGGAGA	chr5	FAM169A
hsa_circ_0043274	0.0170068	0.275187	TTGTTGAAGATGACTCGGACATTTTACATGGGAGTCATCAAGCTTTGGTGTATGTGTTGG	chr17	TADA2A
hsa_circ_0005615	0.0380242	0.274974	CTATATTTCGATCTTGAGCCAGATGATTGTGCATCCATTTACATCTTTAATGTAGATCCA	chr16	NFATC3
hsa_circ_0040002	0.00376121	0.272739	GAGGATGTGTTTAAGGTTCTGGATTTATTTCACTTTCAAGATAAATTGACAGCACGACAA	chr16	TMCO7
hsa_circ_0073576	0.0161387	0.26598	ACCTCTATACGTCACGTTCACGCTGTAACACCAGCAGTGGTAGTGAATCAGAAAATTCTA	chr5	EPB41L4A
hsa_circ_0077523	0.0253112	0.263234	GCAAGAAATGGATAATGAAACTGCTGTTTATACATTAATGCCAATGGTTATGGCTGATCA	chr6	HACE1
hsa_circ_0029674	0.0141086	0.26189	TGGATGAAAAACTGTATGATCAGGTACATCGAAAAATCAGAGAAGATTCAGATATGGCAC	chr13	XPO4
hsa_circ_0047348	0.0397235	0.260701	ACATGTATATCCAACACATATCTCTTTATGGTACAAGCTCGAGGTATAATGTTGAGAGAA	chr18	B4GALT6
hsa_circ_0090078	0.00699079	0.256509	GATAATAATGGATTTCCAGCAGGAGAGCTCCAGAAGCCTTTCTTTTGGGGAACAGAATAT	chrX	PHEX
hsa_circ_0030588	0.00330051	0.254735	TTAGGAATTTATTCAGGCACTTCGTCTTAGTAACATGGCCATGGGGAAGACAACCACAGG	chr13	ABCC4
hsa_circ_0048739	0.0240201	0.251881	TCTACAAGAATCTCGCCCAAGAACTTCAAGGTGAAAATGATCATGAAGACATCAGTTCTG	chr19	PTPRS
hsa_circ_0058796	0.0233903	0.248702	AATTAAACAGTTTGCCATGTGGGTGGACGCTGTTATATTTGTCTTCAGCTTGGAGGATGA	chr2	AGAP1
hsa_circ_0088154	0.0104034	0.239935	TTCAGAAGACCTGAAATTCTGCGTGCTCTATCTAGCAGAGGTGACACTGTTTGCCTATTC	chr9	RGS3
hsa_circ_0080899	0.0495555	0.237941	CTCGGAACAGCACGGCTGTGGGAACTTTGTCCGTGTAATTCAGACTTTCAATCGCACACA	chr7	SEMA3C
hsa_circ_0067736	0.018019	0.235406	CCTAAATTTGGATGAACTTACTGCTGTGAATGTAAAGCAAGGCTTCAATAATCAGCCAGC	chr3	MED12L
hsa_circ_0058809	0.0407248	0.232653	CCCAATTCAGGGCATGCTGTTGAAGCGAAGTGGCAAATCGTTGAATAAAGAGTGGAAAAA	chr2	AGAP1
hsa_circ_0073030	0.0273364	0.230028	TTTGCACCTGAAGATTCACTGACAGAGGATGGCATTCCCTGTGGATATGCTGGAAAATTG	chr5	FAM169A
hsa_circ_0090079	0.0143379	0.229627	TTATGCTCATGATTTCCAGCAGGAGAGCTCCAGAAGCCTTTCTTTTGGGGAACAGAATAT	chrX	PHEX
hsa_circ_0058696	0.0366881	0.225	AATTTTGCCCTGGGACAATGAAATTGAGGCTCAGAGAAGTTCCTGGGCTTATCCAGTATC	chr2	DIS3L2
hsa_circ_0000778	0.0354957	0.221976	CACATTTCCAAAAGTCCAAGGAAGGTGACAAAGTACAATTTGAAGAATTTGCAAAAGTAG	chr17	C17orf57
hsa_circ_0077853	0.0251074	0.214956	TGGCTGTTAGGTTTGACCTGCCACCAGTTATCTTGTTTTCTATGGATGGATTTAGAGCTG	chr6	ENPP3
hsa_circ_0010419	0.0263464	0.209747	CTGTGTCTCATTGTTATTGAAGATGATAGGATTGATGACGTGCTGAAAAATATGACCGAC	chr1	CAMK2N1
hsa_circ_0075020	0.0274723	0.204019	CTTAGCTGCTCAATAAATATTTGAATGCATCAAGGACAAGAATCCTTCAAGAAACAGGAA	chr5	NPM1
hsa_circ_0073026	0.0049188	0.20078	AAGCCTACAGATTCCTATTAGCCTGTCAAATGTAGGCTTTGTACCTCTTTATGGTGGAGA	chr5	FAM169A
hsa_circ_0087270	0.028264	0.196265	CACGCCTCCATGTTTCAGGTGTTGTTAGAGATACAAAAGGAATTATTAGACTACAAAGGA	chr9	PSAT1
hsa_circ_0030584	0.00476158	0.190115	TTTTAGATTTCATCCAGGCACTTCGTCTTAGTAACATGGCCATGGGGAAGACAACCACAG	chr13	ABCC4
hsa_circ_0002515	0.0217673	0.186745	ATCACATCAACAATGGAAGAGTTAATAGTTGAACTTCGTCTCTTTCTTGAACTCCTGGAC	chr4	AFAP1
hsa_circ_0067735	0.0425729	0.150063	CCGAATTTGGGATGAACTTACTGCTGTGAATGTAAAGCAAGGCTTCAATAATCAGCCAGC	chr3	MED12L
hsa_circ_0058810	0.0309989	0.146586	CCCAATTCAGGATTACATGCAGAATGTTCATGGTAAGGAGATTGACCTTCTGAGAACCAC	chr2	AGAP1
hsa_circ_0046702	0.00408922	0.141438	CCAAGTTCATATCCTGCTGGTTTAACAGATTTGATAATGGGCTGCATTAAAAGTAAAGAA	chr18	YES1
hsa_circ_0027275	0.0072346	0.12608	TCTTAATTTAACAGATGAGAATATTTTGAAACTCTGATCCCTCCAGAGCAGCCAGAAGCC	chr12	MBD6
hsa_circ_0052078	0.0375346	0.121505	GAAATAAAGGTCTAGAAGTAGTTGGTCATACCATCTATGATGAAGATGAGGTCCTCCTGG	chr19	PPP2R1A
hsa_circ_0069972	0.0477397	0.113565	CTAAACTTCATGGAAACAAGGAAAACTGATTAAGAGAAATGAGCACGCATGGAAAAGTTT	chr4	CXCL5
hsa_circ_0024749	0.000653949	0.107112	TAATATTCTTTTCTCTTTGCCATGAAGGAGGATAATGAGAAGGTGCCTACTTTGCTAACG	chr11	FEZ1
hsa_circ_0058021	0.00107404	0.0661846	AGTGGAATCGGAAGAAAATGTCAAAACTGTTCTGATGAACCCAAACATTGCATCAGTCCA	chr2	CPS1
