# Supplementary material for: Differential Expression Profiles and Functional Prediction of Circular RNAs in Pediatric Dilated Cardiomyopathy
Source: Front Mol Biosci. 2020 Dec 18;7:600170. doi: 10.3389/fmolb.2020.600170 (PMC7775584; doi:10.3389/fmolb.2020.600170)
Supplement: Supplementary File 2 — Differentially expressed mRNAs in pediatric dilated cardiomyopathy. [file Table_2.XLSX]

## Sheet: Sheet1
GeneSymbol	pvalues	foldchange	ProbeSeq	Chromosome
SIGLEC1	0.0457661	0.451983	GGAAGAGGTGATCACTCTCACACTAAGACTGAGGAAATAAAAAAGGTTTGGTGTTTTCCT	chr20
TMEM55A	0.0392524	2.35497	AAATTTATGGAATCAGCTCTCGCACTGCCCATCTTTGCAGTTTTGAAAAAGAAATTGCTT	chr8
TFEC	0.0261826	3.13987	GGTCATTGCCTTTCTCCATTGTCTAGTAGACATGTCTAAAGTTCAAACTTTATAGGATAA	chr7
MAP3K13	0.0177859	2.21406	TGGACTTCATTTAAAGAAACCCACGGACCATTAATGGACAAAAACATGAGTCAATATGTA	chr3
MAP2K6	0.0367855	2.01374	ACAGCATCAATAGAAAGTCATCTTTGAGATAATTTAACCCTGCCTCTCAGAGGGTTTTCT	chr17
ISPD	0.00255422	0.373794	CAGAGCAAGTGAAATGCCCCAAGCTTTTCTATTTGATGTGATTTATGAAGCATATCAGCA	chr7
HIST1H4A	0.010313	0.451831	AGCGCCAGGGACGCACCCTTTATGGCTTTGGCGGTTAAGGTTGCTGATTTCTCCACAGCT	chr6
ALOX5AP	0.0401129	2.50812	ATTACCTCATCTTCTTTTTCGGAAGTGACTTTGAAAACTACATAAAGACGATCTCCACCA	chr13
PRDM5	0.00112832	3.23578	CAAAGTGCACATGGACAATATCCATGGTGTAGCTGACAGCTAATAGGGGCTGTAAAGGAA	chr4
IL1R1	0.0166627	2.89169	TGGAAAAACAGTGTGGATATAAGCTGTTCATTTATGGAAGGGATGACTACGTTGGGGAAG	chr2
RAB20	0.0182186	2.80701	GTCACACACAGTGGATATATCCAGTCATAAGCCACCCAAGAGGACCAGATCTGGGTGTTG	chr13
FCER1G	0.00686458	2.40578	AGTGGTTCCTCCTCCCTGTTAAAGACTAATGCTCAGATGCTGTTTACGGATATTTATATT	chr1
WASF1	0.012142	2.15681	TTAGCAGTATCCCCTTCCCACTTATATATTGTGTGATATGATTTTGCTTGCCTATAGGAG	chr6
FAM126B	0.00384922	2.79991	TAACTTTTCTGGGTCTCAGGCTCTGATGTTTGAAAAAGAAGGGAATATATTGGGTTTTAA	chr2
ACAP2	0.0190006	2.52383	TGGATTCTCATGGTAGGATTTCTGAGATCTTAATCTAAGCTCCAAAGTTGTCTACTTTTT	chr3
KCNJ15	0.00419903	5.1752	AGGAACTGCATAGGATTATCCCCTGACATTCCAAGAGCAAAATAAAGCTCTTGAGAGTAA	chr21
LIN54	0.00044837	2.04919	CTATTTGGGGAGGGTTGGGTATATAATTTTTTAGCTCTATTTACATCCCAAAGTAGAAAG	chr4
PAX6	0.000876403	3.60121	TGTATGATAAACTAAGGATGTTGAACGGGCAGACCGGAAGCTGGGGCACCCGCCCTGGTT	chr11
FAS	0.00731589	2.76172	GACATTACTAGTGACTCAGAAAATTCAAACTTCAGAAATGAAATCCAAAGCTTGGTCTAG	chr10
ZEB1	0.0145141	2.76079	CATCATGGTCATTTTCTAGTTTTTTACCAGACTCCCATCTCACAATAAAATGCATCAACA	chr10
RPH3A	0.00776174	0.250555	CAATGTGGGCAAACATTACAAATTTGAGGTTGAAGTCAGGCAATCTTCAATGCCCTGTGA	chr12
PACSIN1	0.0284971	0.392488	AACTCCGAGAAGTGCTGTGGTCTCAGCAATGCACCTGTTTTGTACATGATTGTGTAATTT	chr6
PFKFB3	0.00787168	3.68478	AGAGGTCAGAGGATGCAAAGAAGGGACCTAACCCGCTCATGAGACGCAATAGTGTCACCC	chr10
SNX10	0.0138847	3.37698	AAGAGTGGCAGAGGCTACTACAAAAAGCAACCTTTTCATTTTCACTAAGAGTTTAAAAGC	chr7
PRRG1	0.0255124	2.92193	ATCAAAAAGCTGGGTGACTACCTGAGCAACCTGTGCAAGACGTGAGCCCCAGAAGCAGGC	chrX
MYO1B	0.0468095	2.18647	CAAATTGTTTCTTATTTGGGAGGATAATGTATATACATTGGTATTATGTTAAATAATAAA	chr2
SPOPL	0.0458082	2.90271	TCCAGTTGAACAAATATTGAGTGCCTATCATATGCAAGACTAACTCCTTACTAGGAATGA	chr2
CYSTM1	0.0204699	3.84095	TGGGATTCTAGATTAATGGGGGTTGCTACTGTTTAATTCAGTGACTTGATCTTTTTAATG	chr5
DACT1	0.0300408	2.19931	ACCGAAGCGTTGACCTGAACATATTAGTGCAATCCAGTCCAGATTGGACCTTTGATCCTA	chr14
SIRPB2	0.0205416	2.92356	AATCTACCTCTTCCAAAGAGGCAGAATTCACCAGTGAACCTGCAACTGAGATGTCTCCAA	chr20
CCDC144A	0.0354044	2.30119	AATTACAGCAAGACATGCAAAAGTTTAAGAATGAGGTCAACACATTAGAAGAAGAGTTCC	chr17
ENTPD1	0.0169158	2.92867	GGTTATCTTATAGAGTCTCCTAGAATATTTCATTGGCATTGAGAAGGTGGAAAATGCAAA	chr10
RRM2B	0.0324731	2.61009	TGCTCCTTTGTAAAAAGTTAAAGATTTGAAAGAGAATCTCATATTCCCGAGGCATTAGGA	chr8
ASAH1	0.0423314	2.44311	TGTCCACTTCATTTTGTATAATCACAGTTGTGTTCCTGACACTCAATAAACAGTCACTGG	chr8
RNF145	0.0252245	2.22233	AAATGCCACTTTTAAAGCTGTTAATAGACTTTGCACCTTTTCTTTGACAAGGATGTGTCA	chr5
PIK3CA	0.0187017	2.12655	AGGTTTCAGGAGATGTGTTACAAGGCTTATCTAGCTATTCGACAGCATGCCAATCTCTTC	chr3
PNPLA1	0.0457525	2.6408	GCTGAAGACTCAAACTGGGTGAATAAGGTCTTCAAGAAGAACAAGCAAAAGACAAGTGGC	chr6
LRWD1	0.0371726	2.00484	CCTCACACCATCGCAAAGGACCAGGGACACAGCTAACTAACTTATTCAGCTTTGGGCCGA	chr7
CDK14	0.00463899	2.44422	TGTGTATATGACAGCCAGTATAATCAATACCCTAGGTTATGCGTCTATATGATACTCATC	chr7
OSM	0.0236864	2.79041	TGGTGGTGGATCCTGGAATTTTCTCACGCAGGAGCCATTGCTCTCCTAGAGGGGGTCTCA	chr22
CSPG4	0.0245978	2.24816	TGTCGTAGAGGGCTGGGCCACATTGTCAGTTGATGGGTTTCTGAACGCCTCCTCTGCAGT	chr15
GBP1	0.0286872	3.59551	CAAAGATGCATTTACCTCTGTATCAACTCAGGAAATCTCATAAGCTGGTACCACTCAGGA	chr1
BHLHE41	0.0386246	2.33692	ACAACAGTCTGACTATGAGTGAGGAAAATATCTGGGTCTTTTCGTCAGTTTGGTGCATTT	chr12
ACSL1	0.0199328	5.45332	ACTCGGTTCTCCAGGCCTGATTCCCCGACTCCATCCTTTTTCAGGGTTATTTAAAAATCT	chr4
FAR1	0.0164306	3.1414	ACCCATGGAACAATATGCTTAGGATTACAGGAAGCAGTCCTTACTTACACTTCTTGTCTG	chr11
PLA2G7	0.0149585	2.02151	AAAGCATTTAGGACTTCATAAAGATTTTGATCAGTGGGACTGCTTGATTGAAGGAGATGA	chr6
GM2A	0.0043254	2.92203	TTCTTAGGGGTGGGGGATGAGGAGTTAAAGGTGGCATCTTCAATCGCAGGTCAAAGCAGA	chr5
MAN1A1	0.0156534	2.84968	GGACCATCTTTATGACCTGCTTTCTGTTTTTCAATATCATACATTGGTGTATGTCAAAGA	chr6
BEX1	0.0147695	6.3383	TGAACCAGTCTGTAAGATTTTTGTTAGCAGAAGAATTTTACCTATTGCATGGAAAGATGC	chrX
SWT1	0.0281022	2.65783	AGTCTCATTGTAGCTCTAAAAAGCCTAATGTATCCACTGTGGAATAAACTCCATAGACTC	chr1
ANK3	0.0192801	0.384417	CAAAAGGACTGCCTCAAACAGCGGTTTGCAACTTAAATATCACTCTGCCAGCACATAAAA	chr10
FZD5	0.0226363	2.60864	AGCCAAATGAGGCACATACCGAGTCAGTAGTTGAAGTCCAGGGCATTCGATACTGTTTAT	chr2
CARD17	0.0101191	2.93204	GCTGGGACTCTCAGCAGGTCCAACATCTGGAAATCACCTTACTACACAAGATTCTCAAAT	chr11
GFOD1	0.0429752	0.480156	ATTTTGGCAAGTGTACATGGCTAAGAACAAGTGGAATCAGAATTCAACTTAAGTTTGCTT	chr6
SMC1A	0.0488187	0.492308	TTTGAAAAGAACCAACTGAAGGAGGACCAAGATAAAGTACACATGTGGGAGCAGACAGTG	chrX
NPHS2	0.00459173	3.27399	TCCACCCTGAATTCCTCACACCTAACCCTGATAGTTACCTAAAGTGACACTTAAATGTTT	chr1
SLC40A1	0.0462456	2.53812	CTCATGTTATCATCATTAGTGATCTGTGTTGTAGAACATGAGGGTGTAAGCCTTCAGCCT	chr2
PLSCR1	0.00216306	3.06766	GTTTAGCTCTTACACTCTATCCTTCCTAGAAAATGGTAATTGAGATTACTCAGATATTAA	chr3
ZFYVE16	0.0410615	2.61373	GTGTATGTATTCTGCCATGTAAGTAATTGAACAGTCTTAAAATAACCAAATGGTAGAGGG	chr5
MC1R	0.0450815	0.496959	GAGCATGGGGCCAGGAAAGTCTGGTAATAAATGTGACTCAGCATCACCCACCTTAAAAAA	chr16
NXF3	0.0298905	17.118	TCATCCTTCCAAAGGGGCCAGTTGTTCTGTGCACTTGTCCACCCCTGTTACCCCCAGGAT	chrX
TFAP4	0.0264088	0.38349	ATTTGGGTCTCTTTTATGACCTCTTTTTCAATACTGTAAATCGACCTTTGAACGAAGCCA	chr16
MTMR6	0.0472009	2.35393	AGAAACAAAACATAAAAACCCCAAAACTATCACTTGGAATTAGCAATATCACCCAACTGG	chr13
TIFA	0.00320823	2.26637	GAAATTTCCTGTAGTAAGAGGTCCGTATTTTTGTAACAGCCTTTTAAAAATGCTTTTGGG	chr4
ACVRL1	0.0275488	3.4883	GGTGTTCCAGGGTCGAAATTACACTTCTCGTACCTGGAGACGCTGTTTGTGGGAGCACTG	chr12
BCL11B	0.0416821	0.427918	CTCCAACCTAACCTGTGTCTGCGAAGTCCTATGGAAACCCGAGGGTTGATTAAGGCAGTA	chr14
IGF1	0.026024	4.51919	CAAGTAGAGGGAGTGCAGGAAACAAGAACTACAGGATGTAGGAAGACCCTCCTGAGGAGT	chr12
KIAA1598	0.027958	2.53025	GTAATAATTGCAGTAGTTGTATTGTATTGTATTTTTGCACGTGTGGTAAGCATAGGCTTG	chr10
TMEM120B	0.00614098	0.440565	TCTTCTTCTTTATAAACAATTCTTTGTAACTTTTTGTATTGACAGTTTCAAACTTACAGT	chr12
AGAP1	0.0370972	0.324028	CCCTATGATGGTGTGTGTCAAATCAGTTGTAGCTAATCTGTCCAGGGAGAATACTGGCTT	chr2
C2orf76	0.0493233	2.15258	CATCGCAATTTCAAACCTGTAGTGTATCACGGAGTGAATTTGGACCAAACTGTAAAGGAA	chr2
MS4A2	0.0352518	0.308358	AATTGTAGTGATGATGCTGTTTCTCACCATTCTGGGACTTGGTAGTGCTGTGTCACTCAC	chr11
TLR4	0.041848	3.7112	TTACTGAGTGTTTCAGAGTGTGTTTGGTTTGAGCAGGTCTAGGGTGATTGAACATCCCTG	chr9
VNN2	0.00710569	2.93582	AAAGAGCCTGGGTGTTTGGGTCAGATAAATGAAGATCAAACTCCAGCTCCAGCCTCATTT	chr6
EFCAB2	0.00801005	4.07302	TCGAGCTTTTGAGGTTTTAGATTCAGCTAAACGTGGGTTTCTTACTAAGGACGAGCTGAT	chr1
CYGB	0.0302703	0.393796	GCAACCGCCCGTCCTCCTTTTCTAGTTTCTGATGTTTGTAACCAGACCCAGCTGTGTCAT	chr17
BMP7	0.0470225	6.67126	ACTGTGTCTCCATCTTGACTCAGACAGTTCCTGGAAACACCGGGGCTCTGTTTTTATTTT	chr20
SARM1	0.0152225	0.499294	TTAAGCTGCGGCAAGAACATTGTGCCCATCATTGATGGCTTCGAGTGGCCTGAGCCCCAG	chr17
TBC1D31	0.0127863	0.416098	GACGGTACATTGCATCTATTATGGAAAATGGAAGTCTAAACATATATTCAGTTCAGGCTT	chr8
RMI1	0.00484118	2.20627	AAAGAGGGACTGTTTACCATTCTTCCACTGTGCTGTTATAAAGTTGTATTTGAAAGGTAA	chr9
NLRC4	0.0334914	2.97862	ATGGATGGCTTGCCTTCATGGGTGTATTTGAGAATCTTAAGCAATTAGTGTTTTTTGACT	chr2
MCTP2	0.0322445	3.74873	TTATAATCATTTCATTTGCCTGAATGTTTTAAGCAGGAAGTAGAAATACTTTGGCTGCCC	chr15
COMMD8	0.043971	2.56581	TATTGAAATGAGTAGAGAGGAGCTGCAGAATCTAATACAGTCCTTGGAAGCAGCGAATAA	chr4
ARPC2	0.0201844	2.51752	ATTCCACTTGATCAACTTAATTCCTTTTCTTTATCTTCCTTCCGTCACTTCCCTTTTCTC	chr2
BOD1L1	0.0176442	2.74333	ACCAATACTCTTTCCATATTGTCTTTTTCAGTGAAGAGAAATGCATTCAAGATTAGGTCC	chr4
LXN	0.0421729	2.67625	GGCATCTAGCTTATGAGGCCAAATAATCCCAAAGTGTCACTTTATATAAATGTCTTGATT	chr3
ANKRD22	0.0169837	8.68241	CTTCTTCTGTGACTGGGGATAATATCTGTAATAACTTGCTAGATCAAATGACAAAACACA	chr10
ADIPOR1	0.00650475	2.1351	TTACCCCCATCCTTAACTTTGTATCCTGGCTTATAACAGGCCATCCATTTTTGTAGCACA	chr1
CTAGE4	0.0167839	2.20034	AGGTCAATGCCTTCAGAAATGGAATCCAGTAGAAATGATGCCAAAGATGATCTTGGTAAT	chr7
SUN5	0.0267728	2.11581	GCCCAGAGAGCAGCCTCACCAGAACCCCTACCCTAAGAGAGATTAAAATTTATTCTTTAC	chr20
PTPN12	0.0390654	2.09609	ACAGTCTAATTGTTCATCCTAATTGTTCCTGTTTTCATCTAGTCAGAGATTCAGTAAGTG	chr7
MON1B	0.0141037	0.448375	CCTGCATGCTCGTCTCCACAGCACCTCCCGACCCCTGCGCCTCATTTACCACGTGGCTGA	chr16
RAP2C	0.0061315	2.62777	ACCTCAATCATGGCCATACCGAGCAGATAAAACTCAGAGGAAATTTGCACAGATGCTGCT	chrX
CASP5	0.010673	2.32239	ACCGCACAAGGGGCTCCATCTTCATTACGGAACTCATCACATGCTTCCAGAAATATTCTT	chr11
AP3S1	0.0173271	2.54889	CAGTATAAAAGTGCCAAACCTGTCCTCTTTTAAATAAAAATGTAAAAAGGCCACTCCCAG	chr5
PCDH1	0.00673041	0.223805	GGCTTCTGGGGCTGGGTCCCACATGCCCTTGACCCTGACAATAAAGTTCTCTATTTTTGG	chr5
P2RY13	0.0136712	2.5097	ATGCCAGATTTTCTTGGTATCTCCCATAATACGACCTACAGTCCATGGTCTACAGATGTT	chr3
LAPTM4B	0.0109842	2.94944	TTGGTGGTAAAGGATTTTCTCCATGGCCTGAATTAAGACCATTAGAAAGCACCAGGCCGT	chr8
TMEM109	0.0387117	0.476889	GGTTTTAAATAAAGTGCACGCTATTTTATTATCTTGTTCTGAATAAAATGTATTTACTCC	chr11
KCTD18	0.0281495	2.01343	TAATCTCTAGAGAGGTCCACTTTGTTGCTGAAGTAAACGTTACTTGTTGCAACCCGAGGA	chr2
MITF	0.00603609	2.16263	GGGGAAACTTGATTTGAGATTTTTATGCCTGTGACTTCCTTGGAAATCAAATGTAAAGTT	chr3
PRELID2	0.0424276	0.431118	CCAGACCTATGTTGAAGCTAAGCCGTATTTATAACAATGTTTAAGATTCTCAGAAATCAG	chr5
FAM150B	0.0249012	0.165343	GACTCTTCCATAAGTCCTTTGAGTTTTGTATGTTGTTGACAGTTTGCAGATATATATTCG	chr2
STAG2	0.0431319	2.74502	TAATCATTCCATGCCTTAATATGCTTGCAATACAAGAATATCTTCAGATGGGTGAATACC	chrX
B3GNT5	0.0168391	3.88031	AAATGTCAACAAAGGGAAAATAAACTATCAGCTTGGATGGTCACTTGAATAGAAGATGGT	chr3
PRSS33	0.0477337	0.213935	CAAGGCACGCAGTGATGGGCAAACCAATTGCTGCCCATCTGGCCTGTGTGCCCATCTTTT	chr16
AQP9	0.0219531	3.71404	TCTACATCAAGGGATGCACCTTCAGTCAAACTGTCAAAAAGCCCAGAATTCCCAAAGGCA	chr15
DNAJC13	0.00178325	2.26995	AAGTCCACATTCCTCCAGCTGATACGTTGAAGCAAACTCTTACTGCCTTTCTCCTGGTTT	chr3
PTCD3	0.0105639	0.484185	TATGGTGACCAGGAGCCCTCAACTGATTACCATTTTCAACAAACTGGACAGTCAGAAGCA	chr2
RAB38	0.0431947	0.355399	ATGATTTGGACTCCAAGTTAAGTCTCCCTAATGGCAAACCGGTTTCAGTGGTTTTGTTGG	chr11
DDX60L	0.036547	2.43304	AGATTTGTTTAAGTCCCCTACACTTTCTTATTTCTAAATGATCAAGAGTACACTTCCTGG	chr4
MVB12B	0.0114869	0.345192	CTTGTACTTGGCAAGGGAAGTCCACTGTGTGATTGTCTGTATTCTTAATATAATTTGTTA	chr9
LRRC6	0.0170013	3.14706	ACACCCAGAAGACGACCTGAACCCAAAATTATACCAAGTGAGGAAGACCCAACCTTTGAA	chr8
RGPD1	0.0241856	3.52272	CAGTGATATGAAAAAGTGCCAAACAGGGCTATAAAATTGTGGTCTACTGTAAATGGTTTG	chr2
EPHB3	0.0154049	2.07629	AACTGGAGGAGGGGACTCCAGGAATGGGGAAATGTGACACCACCATCCTGAAGCCAGCTT	chr3
MYBPH	0.0198668	8.95463	AAGGCGCAGAGATTGGAGTGCCCTGCGGAGTTGCACACTGGGTGGGAAGCACTCAAATAA	chr1
HSP90B1	0.0203912	2.34128	AAATTACCATGCGAGTCGGAAGAAAACATTTGAAATTAATCCCAGACATCCGCTGATCAG	chr12
RNF141	0.0124582	2.32726	CTATGTACTGAATTTAGAGGTTGAGAATAATAGGATCTGTGTTATTCTTAGTACCCACTG	chr11
CEACAM1	0.0238258	2.47278	ACATCACTGTGAATAATAGTGGATCCTATACCTGCCACGCCAATAACTCAGTCACTGGCT	chr19
CD58	0.0205898	2.57176	AGCAATCCATTATTTAATACAACATCATCAATCATTTTGACAACCTGTATCCCAAGCAGC	chr1
GATA4	0.0193322	2.07415	GCTACAGGGGCACTTAACCCACCACAGCACAGCCTCATCAAAATGCAGCTGGCAACTTCT	chr8
TMEM50A	0.0226598	2.04606	ACGCTGTGAATATTGCCTGGTGATCAAGACTCTCCTCAAAGAAATGACTTGCTGTCATCC	chr1
TFEC	0.0295409	5.81072	AGTTGCTTATGGCATACAAGGCTAAAATTAATTCAGCTATTTAATCTTAATAATTATTAT	chr7
ANTXR2	0.0307654	2.09064	TTGGTGTCCAGGTTTGTGGCACTGTTCCAAGAGGCCTTACACACACACACAAATATACAA	chr4
MAK	0.0091969	2.60833	GAACTTTGGGCTACTCTGTTTAAATCTGCCACTTTCTGGACTGGACCTTAGTACTGTAAA	chr6
CEACAM1	0.0277034	2.4028	CCATGCTGTGCTGTGTTATTTAATTTTTCCTGGCTAAGATCATGTCTGAATTATGTATGA	chr19
RPGR	0.0150996	2.34757	CAGGATACAGCTCTTACTGAAAACGATGATAGTGATGAATATGAAGAAATGTCAGAAATG	chrX
HIST1H4E	0.0269763	0.361915	CTTCGGCGGCTAATGCTACCGCTTAAACGACTCAGCATCTCGACTTCCCAAATCAAAGGC	chr6
ZNF112	0.0413564	2.04039	TGCTGCATTTCTTAACGTTTGGTCTCTATACATTATACCATCTGCTGAAGTTTAGCTTTG	chr19
MUC4	0.038327	2.50237	CAGGACACGCCACCCCTCTTCCTGTCACCGACGCTTCCTCAGTGTCCACAGGTCACGCCA	chr3
PKN2	0.0267267	2.65194	TTGTCCAGAGATCATTTATATTACCTTCCAAATTGTTTATTACCCAAGATCCTTTGGGAG	chr1
RNF125	0.0282621	0.490296	AACTGTATGAAGACAGCTTGCTGGATCATTGTATTACTCATCACAGATCGGAACGGAGGC	chr18
TREML2	0.0389206	2.16907	TAAGATAGCTGTTCTCCCTATCATGACGGTGTAGCCACCATCCTGTTGTATACTAGGAGA	chr6
IRAK3	0.019347	3.42994	TTGTCTCATGACCAAATCCACGCTCAATTAGAGCCATTCAAAATTCCTTAAGATCATGGG	chr12
PDZD8	0.0449031	2.13336	GGCTACAAGCTCTAACACTTCTTATGATTCACTACAGAGCAGGCATTGAAGATATAGAAA	chr10
ERI1	0.0448636	2.02529	AAGCTTCCAAAGCCCGTAAATTTGTTAATCTAGAGCAGGGGTCAGCAAACTACCACCCAT	chr8
NFATC3	0.0160608	0.477374	CCCAAGTATTCAAATTACATCTATCTCTCCTAACTGTCATCAAGAATTAGATGCACATGA	chr16
EVI2A	0.0315823	2.28393	GCTGAATCAGACACTTGGAAAAGAACAAAACAGCTCACAGGACCCAACCTAGTGATGCAA	chr17
CACNA2D2	0.0164251	0.322011	AAACAGACAAAACAATCCCCATCAGGTAGCTGTCTAACCCCCAGCTGGGTCTAATCCTTC	chr3
CXorf23	0.0190399	2.181	TGCATACCTACTATGTGTAAGAGCAAATGGATGGGATTTTTAAATGAAATTTTTAGGCCC	chrX
TLR8	0.0438884	3.08024	GTCGATTCCATTAAGCAATACTAACTGACGTTAAGTCATGATTTCGCGCCATAATAAAGA	chrX
CYB5R4	0.0311976	2.39035	TGCATTTGTGGACCAGTGCCATTTACAGAACAAGGAGTAAGGTTGCTGCATGATCTCAAC	chr6
CREM	0.0266116	2.16513	AGATTGTATTGCTGTCCTTGAATGCCATAGTCAAAGAGAGTTTTTAATAGAACCATGTTG	chr10
ZNF853	0.0187473	0.359276	GAATCAAGACGTGGTGAGACACACGTGGAAAATCTTCGATCCTGGTGAAAATGATCGCAA	chr7
ANKRD32	0.0451254	2.55237	AAACTTCTACAAAACTCTAGTATGGGCTTCTGACTTTTTCCAGGGTGTAGAATTTGACTC	chr5
BEND7	0.0219778	2.64173	AAGGAGCTACTACCCAAGGGAAGGGAGAAGATTAATTGGTGACCTTTCGCCGTGTTAAAA	chr10
ARMC3	0.00365099	0.399357	AATCAGAGCCAGCTTCTGGACGAAATACTGTTCTCAGCAAAAGCGCCACCAAAGAAAAAG	chr10
C10orf120	0.018987	2.01724	GAAAAAATATGGACAGCAAAGGTGATTGCGCCCCTGGAGGCATTTAAAATGCCACAACGA	chr10
ANKRD34A	0.0428617	0.414128	GTCATTTCACATGCATATGGGATTACTTGTGTACCTACAGGCACAGCATATCAATAAACA	chr1
RNF13	0.0167602	2.2294	GCCTTGTATGAGGGGAGTTTGAATGTTAATAAACATGTTTTCCACTTTAAGATCCAGTAA	chr3
GPR68	0.027647	0.331659	TACTGTCAAGAGTTGTATTTTTGTATTGTCCTTTTTGCCAAGTCTACATGTGTTGACTCT	chr14
MYL4	0.042662	2.78004	ACTCCTCTGCCAAAGATCCCAACAAGACAACATGGCTCCCAAGAAGCCTGAGCCTAAGAA	chr17
lnc-POLR3E-2	0.0321162	0.326835	CGGAAACTCTTAAGCAGGATGACAGACCTGAAGGTCAATGTTCTCAACCTTGACGTAAAG	.
MRGPRG	0.0443524	0.386128	CTGGGGGAGGGCGCCGAGCTGGGTGCCAGGGGACAGTCCCTGCCCATGGGTCTCCTATAA	chr11
APBA2	0.0478651	0.373343	TTGGACTTTTATTTTGGCAGGCTTTTTTCCAGACTCTAGGGTTTTCCAATGTGACTAATG	chr15
ATP6V1C1	0.0224283	2.90054	ACCATCTTCAGGTATGGGATTTCTGAACGTTTCAAATTTCAATCAATGAGCACTGTCAAC	chr8
KRT23	0.0184087	2.54885	CTGCAAGCTCCAGGACATGCAAGAGATCATCTCCCACTATGAGGAGGAACTGACGCAGCT	chr17
AIF1L	0.0329385	2.25483	GATGATGGAGAAGCTTGGTGTCCCCAAGACCCACCTGGAGATGAAGAAGATGATCTCAGA	chr9
GDF15	0.0279196	2.07683	TATTGGGGTGACCTTCTTGGGGACTCGGGGGCTGGTCTGATGGAACTGTGTATTTATTTA	chr19
ME2	0.00073963	2.13665	TGCCAGATGTGTATGAATGGCCAGAATCTGCATCAAGCCCTCCTGTGATAACAGAATAGA	chr18
SLK	0.00125314	2.34281	TGTGGTTGCTGGTGTGTGTAATTATTAATGAAATGTTCACTCCTAGTCCCTTATGAGGCT	chr10
QPCT	0.0277579	5.24958	GTGTGGAAACATCTATCCTATAGATCATCCTATTCTTATGTGTCTTTGGTTATCAGATCA	chr2
EPHX2	0.00250852	0.470378	TGGCCTTACACACATCTTGCATGGATGGCAGCATTGTTCTGAAGGGGTTTGCAGAAAAAA	chr8
TLR6	0.0190889	3.1836	AAGACTTAACAAAAACAATGTTTCATCTGGGGAACTGAGCTAGGCGGTGAGGTTAGCCTG	chr4
CCDC102B	0.0323815	0.420116	GATTAAGTGCAAACTCTCAAAGTCCTGATTTCAAGATGTCACAAATTGATCTGCAAGAAA	chr18
HSD17B4	0.0197302	2.11601	TAACCAAAGGCGGAAATATTGGGGCTAAGTGGACTATTGACCTGAAAAGTGGTTCTGGAA	chr5
POC1B	0.0160453	2.52748	ACACATGCTTCAGAAATATTGTTGCTTAGGGTGATTTGGGCAGCTAAATAGTAAGTACTT	chr12
RAP2C	0.0107974	2.4201	ATTGTGTGTGATGTTCAAATAAAGTGGTATCTACATTCATGTGATTTATGGGTCAGCATG	chrX
BMP2K	0.0197078	2.18169	GAATTTGACCTTCTAAGATCAAGTAAGGGACACTTGAAGGCTTATTTTGCTTCACAGTAA	chr4
CHURC1	0.042503	2.46095	CCCAGTTTCACAGAATCCTTATTTTTCTGTTCAAATTAGGAATTAGGGACATGGATGAAA	chr14
CWF19L2	0.0498846	2.17239	CTTCATTTTAGTCACCATGGAGTAAAAACATATATTCGATGATCTGCTCACATTCCTGCT	chr11
NAT8L	0.0259753	0.145532	TTTCTTGCAGCTCAGATTTTGTTAATCTGGAATATACAGACAGACGTAAAGTGTTTTAGC	chr4
SPIDR	0.0335242	2.08547	GAGCTACGAAGTGAAGAGTGTCCTCGGAAAGGAAGTGGGGTTGTTAAATTGTTTTGTCCA	chr8
BCL2A1	0.022901	3.34995	TGTAACCATATTTGCATTTGAAGGTATTCTCATCAAGAAACTTCTACGACAGCAAATTGC	chr15
IFNAR1	0.0418692	2.39827	AGCTTCCCTTTTTTACAGTGGACAAGGACACAAATAATAAATAAATCATCCCTAATGCCC	chr21
SDHD	0.0248935	2.28911	TTAAGCTCACAATAAGGAAGAAATAACAGATAAGTCCATTGGTGGACAGCCTTCTTCTCT	chr11
SCLT1	0.00998273	2.30195	GAACTCATTGCCTTCATCAATGTGTCTGTTTTTTAATTCCTCCTTTTTCCCTTGAAAGGA	chr4
ZNF850	0.0249001	0.304167	GATTGTAAAGAATGTGGAAAATCTTTTACTTCTCGCTCAGCACTAATTCAACATCAGCGA	chr19
MCTP2	0.0137922	3.31918	CAAAACCTGCCTCTCATTTATGTATTAGGAATCTTGTGACAACGGAACAGTTGAAAAATT	chr15
CCDC170	0.0407788	2.61936	GTGACTCTAGTGATCTTTAACATACACAGAATGATCTACAGTGATCTTTAACATACTCAG	chr6
RALB	0.0349828	2.32491	AATTATGATCTGACTGGAAAACAATCCTGTATCCCCTCCCAAAGAATCATGGGCTTTTTT	chr2
MYZAP	0.0310539	5.97049	TTGGACTATTTAACAGAAACCCAGGCCAAGACTGAAGTGGAAACCAGAGAGATAGGAGTG	chr15
GALNT3	0.0147168	3.28553	ATTTCAAATGCAGAATACTTGACTCATTTAAAGCTAAATTTTGTTACTGATTCAATTATA	chr2
NAB1	0.0149915	2.21956	AAGTTTCCTTAACTATCTTATGTTTCTAGTCTTTCAAGCTTAGTGATAAGGTGGAAGCAC	chr2
COPZ2	0.0231288	0.456047	GGTTCTTCAGTCTGCCAAGGAACAAATTAAATGGTCGTTATTGAAATGAAGGCTGTGGAT	chr17
FILIP1L	0.0177969	3.53598	ACCGGCAGTCATCATGGCAGTTTCAGCGTTCAAACAGCAATAGCTCAAGTGTGATAACTA	chr3
SNX10	0.0474342	2.70522	CACATGGATGTAAAGTAAATACAGCTCCGCAGGAATCCTGAAAAATAATTCTAATGTTAC	chr7
CASP4	0.0336659	2.38871	GCCAAAGCTCAAATGCCCACCATAGAACGACTGTCCATGACAAGATATTTCTACCTCTTT	chr11
HPR	0.041245	10.1367	AAGCTTTGATAAGAGCTGTGCTGTGGCTGAGTATGGTGTGTATGTGAAGGTGACTTCCAT	chr16
RPL27A	0.018292	0.202085	TGCTGAAAAGTAATATTTTCTCTTTCGAGAGTTTTCATGGCCTTTTAAATTACACCCCCA	chr11
SNX3	0.0190051	2.01374	GGCACAGAACGAACGTTGTCTTCACATGTTTTTACAAGATGAAATAATAGATAAAAGCTA	chr6
KIAA1033	0.0312491	2.76001	TTTTGTAAAAGATGGCAAGTTTGTTACCTCACTTGAGTGGGGTTTTCCTTTTCCCCCAAT	chr12
HIVEP3	0.0291752	0.477736	GGAAAAGGAAACTTCAAACAATATAGAATTAAATGTAAAAGGAAGCACTCCTGTGTACAG	chr1
USP11	0.000661903	0.482383	TCCCAATTTCTGGGCTACCAGCAGCATGACTCTCAGGAGCTGCTGTCATTCCTCCTGGAC	chrX
LSMEM1	0.0366461	5.20005	GAACCTGCATTAGTTCCAGCAATGAAAGTAAGACACACAGCATATGACATAAGACACAGT	chr7
NME8	0.0120164	2.62548	ATACAACCATTTGGCACAGCTTCCTGGGAGGAATAATAAGAAAAACATGCTTTGGAGGAA	chr7
CCNG2	0.0159438	2.17953	ACACATGCAAATTGTCAGCTTATTGAGACAACCCACTTAGATTCATATATGGACAAGGAC	chr4
GPR160	0.000629727	4.97344	AGGCACAGAATGCTTATTCTCGTCACTGTCCTTTCTATGTCAGCATTCAGAGTTACTGGC	chr3
HOXA7	0.0438884	0.370895	GAAAAGCGTCTTTAAGAGACTCACTGGTTTTACTTACAAAAATGGGAAAAATAAAAGAAA	chr7
EMB	0.029225	2.42154	GCTTGACTAACCCCAGATTATCTTTCAAGACTTTAATCTGATCTTGTGTCTTAGAGAAGC	chr5
FAM200B	0.0461639	2.12907	TTTCAACTTCTGCCTTTCTGTGTACTCCCTTATCCCACTGGGTGATATTATTTGGCATGG	chr4
ZAK	0.0430059	2.37481	GTGAAATGCTTCATGTTTTACAAACCAAAAAGTCGGGTAGCAACAAACTTATTGTATGTC	chr2
IL6	0.0225338	2.34037	ATTGTTGTTGTTAATGGGCATTCCTTCTTCTGGTCAGAAACCTGTCCACTGGGCACAGAA	chr7
KCNA4	9.39378e-05	0.122535	AGCAGTCATTTATCAGTGCTTTAACAGCATATCGTATGTCTTTGGATTCTGTAGTTGTTT	chr11
FABP5	0.0109815	2.05225	GAAGAAAACACAGCTGATGGCAGAAGAACTCAGACTGTTTGCAACTTTACAGATGGTGCA	chr8
DNAJC30	0.0419493	0.378633	GCCATTCCTGCACTCAATGTATTGTGTAAAATCCTTAGGTAAAATGGGATAAACCCACAG	chr7
SOD2	0.0293202	2.38138	TTGATGTGTGGGAGCACGCTTACTACCTTCAGTATAAAAATGTCAGGCCTGATTATCTAA	chr6
PROK2	0.0445652	3.39722	GTTGTAATTTAAACCTTGTTTGTAACTGAAAGGTCGATTGTAATGGATTGCCGTTTGTAC	chr3
XKR6	0.00856435	0.318324	TCTGTCTTCAACATCATTTGATACTATAGACTTATTCATAAGGTCAATTGCCTAGTCAGG	.
TLR2	0.0310982	2.32078	AAGTCCTAGGTTCCCATATTTAAGACCAGTCTTTGTCTAGTTGGGATCTTTATGTCACTA	chr4
HPSE	0.0257503	2.14772	AGTGGATGAAAACTTCGATCCTTTACCTGATTATTGGCTATCTCTTCTGTTCAAGAAATT	chr4
CHI3L1	0.0120411	6.9654	TCCTTATCAAAGGACACCATTTTGGCAAGCTCTATCACCAAGGAGCCAAACATCCTACAA	chr1
RASA1	0.0236869	2.00628	ATGTCTCCTTTGCTCTTGCCAAAAAATAGCACACTTTTCCACATTCCAGTGATGTGTGAG	chr5
TLR5	0.048614	4.46739	AACAGTAGAAAGATCGTTTGTCTTGTGAGCAGACACTTCCTTAGAGATGGCTGGTGCCTT	chr1
MLLT4	0.00594519	3.29721	CAAGCTCATGCTGGAGTGGCAGTTCCAGAAGAGACTCCAGGAGTCGAAGCAGAAGGACGA	chr6
AMOT	0.0474555	0.474522	CAGTCTCCTATTATCTCAATTGCTTATGTGCATATGGAATATGTTACTTAAAACGTGTGC	chrX
DGKQ	0.0105021	0.472461	CTGCCTGAATGCAACAGTAATTTATATCCAGGACAAATACAGTCTGGGCGTCACTATCCT	chr4
CFAP58	0.0282865	2.76266	CAGGCCCGGAATGGGAAAATCTATTCCAAAGAGACACACTAATAAATACTTCATTATAAA	chr10
HRH4	0.0346983	0.294913	GAAATGTACATAATGTTTATATACACTTATGCCTTACATTAAAGTCCAATATGAGAAATA	chr18
PGPEP1	0.0392603	0.444233	CCTGGGGGTTTTGTGTCGTGACACTTTGTCTCAAGGAGATTCCACATAGGGATTTGAATT	chr19
SULT1A4	0.0216319	2.12062	ACTTCATGGTTCAGCACACGTCGTTCAAGGAGATGAAGAAGAACCCTATGACCAACTACA	chr16
GGACT	0.00483224	0.241774	TTTCTGGTCACCCTGTGAAGTGGACTTAACTTTTTCTTGAATCATGTGGAAGGATTCTGA	chr13
INSC	0.0102292	5.17942	AACATGGAGGAGAGTTTTGTGTAGTGAGTGTGGGCGAAGAAATACATTTGGCTGTTCTCA	chr11
ATG3	0.00774211	2.09912	AAGACATCAGTCAGGATCATGTGAAGAAAACAGTGACCATTGAAAATCACCCTCATCTGC	chr3
SENP6	0.0352506	3.44018	GGGAGTATTAACAACAACCAAAAAATATCTATTGAGACACAGTAGAGTCTCAGTAAGAGA	chr6
ANXA8L1	0.0278158	3.71602	GGCAACTGAGACTGGGTACCTGGAGATTCTGAAGTGCCTTTGCTGTGGTTTTCAAAATAA	chr10
HSD17B11	0.0409189	2.25962	GCATGGGATTCTGACTGAGCAGAAGATGATTTTTATTCCATCTTCTATAGCTTTTTTAAC	chr4
SIRPD	0.0447608	2.03864	CTGTCAAAATAATCCAAACAGGGAAGGAACGTACAAGTAAATAACAAAAGCCCCCATACT	chr20
CEP170	0.0211102	3.95453	CTATTCTCCTTGTAAAGCTAAATTCCCCATTCTGTCTAATAAAGGAAGACTGAAAAAAGG	chr1
ST6GALNAC3	0.0348392	3.54964	GACCACAGAGAAGCGCATGAGTTACTGTGATGGAGTTTTTAAGAAGGAAACTGGGAAGGA	chr1
SLPI	0.00683218	3.47863	AAGAGATGTTGTCCTGACACTTGTGGCATCAAATGCCTGGATCCTGTTGACACCCCAAAC	chr20
EML2	0.0122826	2.20212	ACATGGAATGGGCCACAGCTACTTGTGTCCTAGGGTTTGGGGTGTTTGGGATCTGGTCTG	chr19
TSPAN2	0.0461719	2.69604	CCCTTTTGGAGATAAGCTTTCCAAAATATGCGTATGAGTAAAATTAGAGAATTCCACCAC	chr1
SBF2	0.0315984	2.16721	TTCGCTACAACCACTGACACCAGCTGGCGTCATAGGTAGCTAGATCATTGCATTTGTTTT	chr11
PPP1R12A	0.0350554	2.2773	GTATCTAAAACTGAACAGCTACTGTGCTATATTGATTTTATTGGTAGTATTGAGCAGACC	chr12
AFF4	0.00323374	2.51804	TCTATCTAGCCTCCGTTTTGAATGGTTTTAAGAAATTTTGTATATGGAGGATGGAAATGC	chr5
ENTPD1	0.0213127	2.14511	TGGTTACTTCTGTAGACAAAAGAATAATGCTACTTAATCAGGCTTTCTGTGTGACAAGAA	chr10
FAM65B	0.00255148	0.370455	ACTTAACTTCCAGGATAGCTGCAAGACCCTTTTGTTCCTTTGCCATGAGCAGGTTTTAGG	chr6
GALR3	0.00902257	0.440536	CCTTGCGTCGCGTCCGCCCCGCGTCCTCGGGCCCACCCGGCTGCCCCGGAGACGCCCGGC	chr22
ZNF281	0.0049213	2.22586	AGATCCTCAGAAAGACATAGAGCCTAGAACAACGTATCAGATTGAGAACTTTGCACAAGC	chr1
FPR2	0.0201248	2.57028	GTGTTATTTTTTGTTTTTTGACTTCTGCCTATACCCTGGGGTAAGTGGAGTTGGGAAATA	chr19
RNF225	0.00504566	2.31075	GCTGGCCCCGGCTGGGCCCCGTGGCCACGGGGCGCGAGGAGGCTGTGGGGCTCACAATAA	chr19
IWS1	0.0232826	2.12344	GTTATGCACCTTAAGAAGCAGGACCTTAAAGAAACATTCATTGACAGTGGTGTGATGTCT	chr2
TBK1	0.0471763	2.11024	TCTACTCTGAGTGGGGCTAAATAAGTTATTTTCTCTGACCGCCTACTGGAAATATTTTTA	chr12
AMIGO1	0.0289437	0.370781	AAGAACAGATTCCCTAAACTTTCATGAGGTCATCCCTAGCTCCTTAAGAGAAAAACATTT	chr1
CDH1	0.0489025	0.148098	AAATCAACCCTGCAATCACTTTTTGGAATTGTCTTGATTTTTCGGCAGTTCAAGCTATAT	chr16
SKIL	0.0248066	3.28966	AGAACTCCAAGATGAACTCAGACAGGAACGGGAAGCAAGACAGAAGTTAGAGATGATGAT	chr3
NIPBL	0.0423258	2.55563	AATAAGCTGACTAATAAAGTTGTTCAGACTTTACGATCCCTGTATGCCGCCAAGGATGGG	chr5
ST8SIA5	0.00798367	3.63434	ATCCTGCGTTAGCTCTTTTGATGAGAAGGAAATAAACCAAACCAGCCACTTGCACTATGG	chr18
S100A11	0.0472073	2.68929	ATTTCTTAATCTGATTGGTGGCCTAGCTGTGGCTTGCCATGACTCCTTCCTCAAGGCTGT	chr1
ZMAT4	0.0355289	0.122107	CAAACCTCCTGTGATGGTGTTTCTTCGGATGTGTAAAATAAGGCTTTATTTGTCAATTCC	chr8
POMC	0.0141284	2.53069	TGTTCAAAAACGCCATCATCAAGAACGCCTACAAGAAGGGCGAGTGAGGGCACAGCGGGG	chr2
LONRF1	0.021257	2.30479	GGGTCATTTATTGCCCAAGTTTACAAGAGTAGCGATACAAGTTTTTGCAAATTGAATTTG	chr8
SDK2	0.0104665	0.430326	TTTTGATTTAAAAGATATAACAAAAAATTATGGGGAGAGTATTCATTATGGCAGGTGTCT	chr17
STK3	0.0100676	2.97689	CAGTCATTTCCTAAGCTACATATGGCCATCTTGACAGTGTTTTTTCTTTTGTGTGTTTAA	chr8
GALNT7	0.0213633	2.40542	TACTGTAGGCTGCTTTGGAAATAATTCCCATATCCTTGCTTTGTAAGTTGGTAATATCAC	chr4
CCM2L	0.0170664	0.383045	CGCTCGACCCGCAGGACCCCAGCCCCGACGCCTACTGCAACCTGGTCATCCTGGCTGTAG	chr20
PLA2G4A	0.0102279	3.1659	GAAATGGCAGCAGTTTCTGATGCTGAGGCAGTTTGCAATCCCATGACAACTGGATTTAAA	chr1
SEMA7A	0.0303594	0.485211	GCCTTGCATGTTTATTGAAGGATGTTTGCTTTCCGGACGGAAGGACGGAAAAAGCTCTAT	chr15
PTCD3	0.00291411	0.398574	GCTGGTAAAGGAACTACTAAGATTCAGAAGCTTGTAGTCTTCATTATTTTGTTTTACAGG	chr2
RBM26	0.0466041	2.1076	AAACTGGCATGGAATAAACCAGTAACTAATATTTCAGCTGTTGAAACAGAAGAAGTTGAG	chr13
TRMT1L	0.0136986	2.40794	AAAGGTAGATTTTTCAAAGAAAAATTTGGTAGGCGGTAGTTTAGAACTCTGATCAGGTAC	chr1
RPH3A	0.031628	0.271684	ATCATTTAGGACTGTTTTTAGACCCTCCTAGCCTTGAACACACACATGTACACACACACA	chr12
ECT2	0.0339819	3.1917	GAGTAAATAAATTTTATGGGCGGGTGCCAAATACTGCTGTGAATCTATTTGTATAGTATC	chr3
SNX13	0.0242866	2.34803	AATTAGGATATTCCAAATAGTTGCTGAAATCAATTGTGCCATTGACCAATGGATGCACTT	chr7
KIAA0040	0.0301157	2.56298	GACGGGGCAGCAACCAGGAGATTCCCTGGGCCTGCAGGAAGCCCTTCCGCGGACCGAAAG	chr1
CKLF	0.0331739	2.26949	ATTATCAACTCACTGGTAACAACAGTATTCATGCTCATCGTATCTGTGTTGGCACTGATA	chr16
SLC26A8	0.0443175	4.01788	TCCTCTGAGTTAAGCATCGATGAATCCGAGACAGTGATACGGGAAACCTACTCAGAAACA	chr6
AXIN2	0.010553	0.492137	TTCCTGGAGAGGGAGAAATGCGTGGATACCTTAGACTTCTGGTTTGCCTGCAATGGATTC	chr17
EDNRA	0.0410347	5.57957	GGTTGGTTTGATAAAGCAGTATTTGGGGTCATATTGTTTCCTGTGCTGGAGCAAAAGTCA	chr4
VCPKMT	0.0328358	2.18833	TTGGTATTGAGGCGAGGCTGAAATCTGCCAAAAACAGCCAACATGATTTGACTGGACCTT	chr14
HGC6.3	0.0406044	0.477095	TGCCTTCTTCTCCTCCCCCAACACTGCAGGGGGAATGACCCCCACTGCCTCCTCCTCCCA	chr6
MSR1	0.0281193	2.57969	CAATGGGGGACAAGAGCCTGTTCACATTCTGAAGATGCTGGAGTCACTTGCACTTTATAA	chr8
NLRP2	0.00156208	0.352089	GATCTCACAAAGCTTCTCCAAGAAAAATCAAGCCTGTTGTGTTTGGATCTGGGGCTGAAT	chr19
ARFGAP3	0.00998721	2.39778	AAGCTTCTGCCCTGCCAAGGGAATTAATGTTATCTTGTGAAAGGTGTTGCTGTTTGAATT	chr22
SEL1L	0.0421527	2.07161	TTGAAACTTGTGAAATAAAGATTCCACCTCTGGTTATCCTGTATGCTGTAATATACCACA	chr14
PRKCQ	0.0295694	0.463066	ACTGATCAACAGCATGGACCAGAATATGTTCAGGAACTTTTCCTTCATGAACCCCGGGAT	chr10
SLC36A4	0.0030666	2.14764	TCAGTTCTATGTTCCAGCAGAGATCATTATCCCTGGGATCACATCCAAATTTCATACTAA	chr11
NPL	0.0427537	3.16361	AACTCAAAACTCAAAGTTTCAAAGAACCAAAGGACTCTTCCTCTGGGCACCACAAACTTC	chr1
FCGR1B	0.0364791	4.41638	GCTCAGGCAAGGGAAAGCATCACTACACATCAGCAGGAATATCACAATACACTGTGAAAG	chr1
FCGBP	0.0168166	0.291177	TCAGTCATCCACCAGGAACGAAGATTTCCTGAAGAAGACCTGGTCCCTCTGGAGGTTGCG	chr19
FCAR	0.040027	4.61612	CAGGACTGATCGATTTGCACCCACCTTTCTGCACATAAGTTATGGTTTTCCATCTTATCT	chr19
AAK1	0.0152866	0.377882	GCAGATGCAGTTCTGTAACCTTCATACCGTAAAATACATTTTCATTACGGAGTTATGAAA	chr2
ASAP3	0.0112808	2.8852	AACAACATTGTCTCTTTCCCCCTGGACAGTCTGATGAAGGGGCAGCTGAGGGACGGTCGA	chr1
TCF7	0.0168103	0.398572	AGCCAAGGTCATTGCAGAGTGCACACTTAAGGAGAGCGCTGCCATCAACCAGATCCTGGG	chr5
KIAA0040	0.00394656	2.52811	CAATGGATTCCATGTTTCTTTTTCTTGGGGGGAGCAGGGAGGGAGAAAGGTAGAAAAATG	chr1
FAM229A	0.0161944	0.484178	CGCCGCCCCCGAGTCCCAGGACAGCCCGGAGGCGGTAGCGACGGAGCACAACCCGGTCAG	chr1
KCNJ15	0.0331435	3.67634	ATTGACAAAGTGGATGGCATATACCTACTCTACCTGCAAGACCTGTGGACCACAGTTATC	chr21
CHMP2B	0.0280071	2.18614	GCCTAATTGAAATATGTACTCTTATTTTAGACACGCCTCTGTTAAAACAGACCAGGTTTT	chr3
LEFTY1	0.0304665	0.356141	TGGAGATACTGTAACCTGAGGGCAGAAAGCCCAATGTGTCATTGTTTACTTGTCCTGTCA	chr1
UBLCP1	0.0203267	2.11287	GCAGATACGTAATGTGACCACTGTTTTGTGTTGACAATATTGCTTTATACAGTTCTTGTA	chr5
TXLNB	0.0120546	3.26241	GAAACACATTACTCACAGCCATGTATATCTTGGACAGAGTTTCAGATGGAATGACTTGTC	chr6
ZFR2	0.0456036	0.374917	GTGATCTCCAGCCAGTGGCTCAGTTTTGTTTCTCTGTGTTTGAAGGACAGCCTGCATGTG	chr19
ZNF776	0.00217245	2.15287	TTTCTGTAGCCTATCTGGGCTGCATACCAAAAAGCCATCCCTGAATTAGTAGGAGGAAGA	chr19
S100A11	0.0244243	2.88446	CTTGACCGCATGATGAAGAAACTGGACACCAACAGTGATGGTCAGCTAGATTTCTCAGAA	chr1
SCN9A	0.0337753	3.10144	TTTTACAAAGCGTGTTTTGGGTGAGAGTGGGGAGATGGATTCTCTTCGTTCACAGATGGA	chr2
ARVCF	0.0188507	0.354803	GAGAAAAAGCATTAAAAATAAGCCAAAATAAGACTATTGGTAAACACCTAAATTTTTGTA	chr22
SESTD1	0.0112328	2.11448	GGCTGAGGAAGAAGGCATACATAATTACTTCAGTGTAATCCTTTATATCAGAGTAATCTT	chr2
LOC102723390	0.0177783	3.0833	ATTTAAAATAACTTGCCTGTTCCCGTGGACTTTATCCACTAGTGAAGGAGGACAAGTGGA	.
DYNLT3	0.00817674	2.91872	ATACATATAGAGAGCGGAACCATAACTCATTGAATTTTGGAGAGGAATAAGCTTAGCGTT	chrX
GPR20	0.0121663	0.188024	ACTGAAAACTCACAGGGGTAGCCGGGAGCTGCTCCTCACTTTGGCCAGTTTGTCTCCAGA	chr8
SLC16A10	0.0342175	0.379799	AGTGTGGGCAGTTGGAATACCACTTGCACTTTTTGGATACTTTGTGCCTTATGTTCACTT	chr6
NMI	0.00955563	2.01747	CCATGTTTCTGAATCTTCTTTGTTTCAAATGGTGCTGCATGTTTTCAACTACAATAAGTG	chr2
SIRPD	0.027385	3.19951	ATAAAAGGAAGAGCTATCAAGGAGTACCAATCAGGTCGGGGCACTCAGGTGTTTGTTACT	chr20
BTBD10	0.0130716	2.31524	TGTTTACCAGTAGGTTTGTGAAATTGGTTCTTTGTATGGGGGATGGTCCTTTTTCACACA	chr11
FPGT	0.0434241	2.72728	TAAAAATTGGTAAACTAGAAGTAACTTGTCCACAACCCTCAGTTATGATACTTATGTGCG	chr1
ARFIP1	0.0341448	2.42251	TCATTCCTTCCTGTATATTTGTACTCAGAGAGCCTTATTTTATTCTTCCAGCAGAATTAC	chr4
DCAF12	0.0347452	2.05117	CACCAGTTCCTCTAAGCACATACTCTGCTTTTCTGTCAACATCCCATTTTGGGGAAAGGA	chr9
ELK4	0.0219993	0.416371	AACAAGCCTAACATGAATTATGACAAACTCAGCCGAGCCCTCAGATACTATTATGTAAAG	chr1
KDELC2	0.0232244	0.408227	CTACATGGCACTAGAACCTTGGAAGCATTATGTTCCAATTAAAAGAAATCTGAGTGATTT	chr11
ST6GALNAC3	0.0132662	3.40991	AATAAACAGAGACAAATGTTAAAATTGCCATACAGACTGTTTTTCCCCCTGTTGTTTCAC	chr1
AZGP1	0.0288775	2.10496	GAGTTACGGGGAGATGTTCTTCACAATGGAAATGGCACTTACCAGTCCTGGGTGGTGGTG	chr7
RPP30	0.0266499	0.44856	CCTACGTAAGGTCTTTGAAATAGGATTCCTTACTTTTAGTTAGAAACCCCTAAAACGCTA	chr10
TOX2	0.012911	0.455934	AAGTTACAGCTTATCCTACCGTGTGTGTGGTTTTGGGGTTTCGTTTGGGTTTGGGTTCTT	chr20
NF1	0.0235672	2.05386	AATCGATCATTGTAGGGGAAAATCATAGAAATCCATTTCAGATCTTTATTGTTCCTCACC	chr17
RGS16	0.0199418	2.68616	CTCTGAATGTGCTGGGAACCTCTTGGAGCCTGTCAGGAACTCCTCACTGTTTAAATATTT	chr1
SEZ6L	0.028803	0.32924	CTCATCATCTCCTTACTGCTGGGAGGAGCCTACATTTACATCACAAGATGTCGCTACTAT	chr22
ZNF182	0.0289895	2.5094	GTGGCTGGGGGGATGGAATTGAGAGGGAGACAACTGTATCCTTTCATAGCTTTTGAAAAT	chrX
OLAH	0.0494873	45.8901	GGATCTGAAGACATAGCAAAGGACATGGAAGCCTGGAAAGATGTAACCAGTGGAAATGCT	chr10
ZMAT4	0.019086	0.220387	TCTCCCTAAACTCAATAGAACAGTATCATGCCCATCTGAAAGGATCTAAACACCAGACCA	chr8
DPYD	0.0188518	2.96192	GTAAAATCCCCTTCGCTGAAATTGCTTATTTTTGGTGTTGGATAGAGGATAGGGAGAATA	chr1
MLLT4	0.0053281	3.40627	ATGAAACGACGGAGGCAGCAAAAATTGGAAAAGAGAATGCAGGAATTTCGGAGCTCAGAT	chr6
lnc-SPATC1-1	0.016008	3.91759	AGTACCGCCCTGGAGGGGCTCACGGACCACCGGGCAGTGCGCCTGCAGCTCCGAGTCTCA	.
RNF216	0.017845	0.498916	CTGATGCCATTAAAAAATGGCAGGAGCTATCACCAGAAACCAGTGGAAAAAGGAAAAAGA	chr7
TRIM6	0.0104877	3.81374	GGTAGAGAGGTGCAATATGTTTTTTGAACCAGCTATAAAAGAAATTAAGAGGTACATGTG	chr11
VAV3	0.0296913	2.14791	CATATACTTTGTCTTGCCTGTATGCAGCCCTTGTGTAATATGGTGAATTAGAGTGGTATT	chr1
ZNF567	0.0435524	2.15707	ACCTAAGAGTTACCACTTCCGTAGCCTATAACATCAAAACGTAGTTTTTGCATGTTTTCA	chr19
LTBP3	0.0322698	0.457566	CTGCTGTTGGGGAAGCCCCCAAGAGATGAGGACAGTTCAGAGGAGGATTCAGACGAGTGT	chr11
CLK1	0.0343979	2.29976	ATGGAAAGGATTCTTGGACCTCTACCAAAACATATGATACAGAAAACCAGGAAACGTAAA	chr2
MTHFS	0.0368105	2.31123	GTTGGCTTTCAAAGAACAGATTTGCCTCCAGGTCCCAGTGAATGAAAACGACATGAAGGT	chr15
LRRC70	0.00754407	4.1643	TGGCTTGGAGCAGATTCGACTTCATAAACAAATTGTTCCTGAAAATGAGGCACAGGTCAT	chr5
TMF1	0.0419738	2.83989	TTCATTAAAGTGAATCCAATTTTCCATATTCTAGGTCCATTTTAAACCATGAAAACTTTA	chr3
LAMC1	0.00919776	3.50971	ACCTTAATTACACTCCCGCAACACAGCCATTATTTTATTGTCTAGCTCCAGTTATCTGTA	chr1
PCMT1	0.0142213	2.00988	CAAAATGTAACCCATACATGGATTCTCCACAATCAATAGGTTTCCAAGCAACAATCAGTG	chr6
TMEM240	0.0227137	3.01413	GCGAGGGGAGCACCCGCGTGTGCACAGCCACAGGGTGGGGTGCAGGTGGCTGGGCCCAGG	chr1
CCDC144A	0.0255861	2.0761	GAGAGTGAAAAGCAGATTCTTTCACTACAAGAGAAGAACAAGGAGCTGATGGATGAATAT	chr17
NT5DC2	0.00876582	2.28771	GTGGGACCGGATCACCCGCTTGGAAAAGGGCAAGATCTATCGGCAGGGAAACCTGTTTGA	chr3
MCL1	0.0225225	2.32478	TATCGTTCTTGATCATAAGCCGCTTATTTATATCATGTATCTCTAAGGACCTAAAAGCAC	chr1
RILPL1	0.0469932	2.12199	AGATGCACCCTGAAAACTGACCCCTCAAACAGACTGTCTGATTTGAGGATGGACATTGAA	chr12
TMEM135	0.04043	0.481424	GTATATGGCTTTCTTTTGCATTTTAAGGAAGATACTTGGAAAATTCTACTCATGGACTCC	chr11
USP8	0.0231188	2.0083	CTCAGCAACACAACTCTTGAAATGCTTATCAGGATAATGGTAGCTATAGCTGGCCATTTA	chr15
CLIC2	0.0252297	2.95781	CACCTCATGGTCAGAGATGAGAATGTAGCCTTTGTGACCAGATTATATTATTTTTAAATG	chrX
RBM47	0.0250095	2.53886	CACGGGATTTTTGTTGATGGCTGAATTCTTGTGGATTCATAAGAGGATCATGCCCTTAGC	chr4
CFAP70	0.0126422	2.1615	GGAGAACGAAAGAATCTTCACTATAAACAGAGACCCATTCATTTATTTCCATTGGCTGTG	chr10
MSRB2	0.0449704	2.55396	CACGTGTTTCCTGATGGACCTGGGCCCAATGGTCAGAGGTTTTGCATCAACAGTGTGGCT	chr10
CTNNBIP1	0.0401938	2.1064	TAGCTGCAAAGCCCTTGGAACACCCTGGATGCTGTTGAGGGCCAAGAGATCTGTGTGGCT	chr1
ZNF267	0.0380928	2.17051	TGTGATGAATGTGGTAAAGCCTTCAGCTATAGGTCATACCTCACTACACATCGGAGAAGT	chr16
UBE2C	0.0114979	2.20208	TTGTCTTTTAAATTAAGCCTCGGTTGAGCCCTTGTATATTAAATAAATGCATTTTTGTCC	chr20
FAM76A	0.0151583	0.495533	CAAATGATTTTAGAGAAAGAGAAGAAGATTACAGAGTTGAAGGCTGATTTTCAGTACCAG	chr1
CLIC4	0.0198291	2.32822	ATGACTGGCATCTGGAGATACCTAACTAATGCATATAGTAGGGACGAGTTCATCAATACC	chr1
AAK1	0.0367774	0.442686	GCACTCTCGGTGTGATTTATCGTATGTATCTGATAGGTTTTATGAATTGTTTTGAGTTGT	chr2
CD177	0.00945602	11.3633	AAGCAGAAAGAGATTACCAGCCACAGACGGGTCATGAGCGCGGTATTACTGCTGGCCCTC	chr19
BUB1	0.0426277	2.58989	AGCCTGAAGGTCTTTTTAGAAGGCTTCCTCATTTGGATATGTGGAATGAATTTTTTCATG	chr2
FEZ1	0.0021826	0.147296	TGCTGACAAACATTCTCTTTGCCATGAAGGAGGATAATGAGAAGGTGCCTACTTTGCTAA	chr11
DFNB31	0.048765	2.00834	AGATGGGGCCAACAAACCGCCTGGACTTCTGGAGCCCACGTCCACTCTGGTCCGTGTGAA	chr9
FBXO36	0.0409034	0.206284	ATATAGCCTTATAATTTCTTCTTTCCTGCAACCTTCACTTTCCTACCTAGGAAAACTCAC	chr2
RAB27A	0.044243	2.64146	ATGAAGTATTCTGTAGCCTATATTTTTCATAGAGCTCATGAGCATTTACTGTACTTGCTG	chr15
NAMPT	0.0180465	4.07515	GGAGAATGTCAGCTTTTCTCCCAAGTTGTATGTTAAGTCTATTCTAATATGTACTCAACA	chr7
ACSL3	0.0142443	2.20648	GTATTTGATGATAGCATTCTCACTAAGACACATGAGAATTTAACTTTATAACCGCGTGAG	chr2
HIST1H4H	0.00439006	0.405808	GTTCTGAAGGTGTTCCTGGAGAACGTGATTCGTGACGCTGTCACTTACACAGAGCACGCC	chr6
SCD5	0.0486129	0.469923	AGAACATCGTCTGGAGGAATGTCGTCCTGATGAGCTTGCTCCACTTGGGGGCCGTGTACT	chr4
OLFM1	0.0398122	0.270361	TCAAAGGAATTACTCTCTTCTTGTTAAATTAGCTAAATCATGTAACCGCAGATAGGAAGG	chr9
FOXP4	0.0311355	0.474258	CCGCCGCCCCACCAGTTAAACGGATGACCAAAGACCTTTCTTATGCCGGAAGCAAAAACC	chr6
TOP2A	0.0301135	4.2798	TGTGAGGCGATTATTTTAAGTAATTATCTTACCAAGCCCAAGACTGGTTTTAAAGTTACC	chr17
GPR150	0.00859926	0.456977	GGGAACCGCTGGACGAGGGCGGCTTGCGCCCACCCCCTCCGCGCCCCAGACCCCTGCCTT	chr5
GCA	0.0306913	3.07102	TGGTGGTGTTTGAGGGTTGGCTAGAAATGAAAGCCTGGATTTTGTGCCATGTTTGTAATA	chr2
WBP4	0.0188386	2.46565	TTTGTACATGCTTTTAGGACAGAATGGAGACTTATACACCCAAAGTTTATCTGTGTTTGT	chr13
C12orf57	0.0447539	0.4133	AGTTGGCCCTCCCTTGTGCCACTGCCAGGGGAGGAAAGGCCTTGATGTTCCAGACAATAA	chr12
PDE2A	0.0367043	2.22639	ACCTGCCTTACCTTTCTGAGTTGCCTTTAGAGAGATGCGTTTTTCTAGGACTCTGTGCAA	chr11
BASP1	0.0352055	3.20354	TCAATGCCAATCCTCCATTCTTCCTCTCCAGATATTTTTGGGAGTGACAAACATTCTCTC	chr5
GPN3	0.000633023	2.02612	GCTGCAAGGATATATATAAGACCACTGCTTATCTGTATCTTCCCATTTTCCTATATTGAA	chr12
GM2A	0.0427531	2.23712	GAGTTCTGGGCTCATTTGAAGCCTGGAATAGCAATAAATCTTTTTAACTTGCGGACAGTT	chr5
CLIC4	0.00330338	2.465	CTTCCCTTTTTTGATGTAGATGCAGATATTCTATACAGTTCTGTTGTCTTTTACTAGGAC	chr1
GNG10	0.0155017	3.09769	AGAATTCTTAACTTCACAAGTGTTTTACTTCGACGATGTGCCTTTGATTTAATTTGGGAC	chr9
DHRS13	0.048908	2.20996	GTGAACTGATCCCTTTGCAACCGTCTAGCTAGGTAGTTAAATTACCCCCATGTTAATGAA	chr17
TNFSF13B	0.00571214	2.16233	TGAACCACCAGCTCCAGGAGAAGGCAACTCCAGTCAGAACAGCAGAAATAAGCGTGCCGT	chr13
BACH1	0.0426824	2.08399	ATGTTAGATGCAGTAGACGATACAGGTTGCATGTGGACACTCAGTCACATTAACAACTTG	chr21
EAF2	0.0404373	2.27358	CAGGATTCCTGATATAGATGCCAGTCATAATAGATTTCGAGACAACAGTGGCCTTCTGAT	chr3
SOCS3	0.00450015	3.70938	GCAACTAAACAAACACAAAGTATTCTGTGTCAGGTATTGGGCTGGACAGGGCAGTTGTGT	chr17
PFKFB2	0.045334	3.37574	TCAAATGGTTCTTTTATACTGTGGATGATACAGGACTCTGTTACCTAAGATGTGATAAGC	chr1
FCGR2A	0.010543	2.58076	ATGGAGACTGGAAAAATCCTGAGCAAACAAAACCACCTGGCCCTTAGAAATAGCTTTAAC	chr1
SOS2	0.0375094	2.02066	GCAGACTATGACGTCTTTAGCTAATGAATTGCCTATTGTTATGGAAAACAGTTAATATGC	chr14
C2orf40	0.0225432	0.384812	CTGATTTGCTCTATTTCAGCAGATCTTTTCTACCTACTTTGTGTGATCAAAAAAGAAGAG	chr2
MLLT4	0.0089074	4.33801	CTATGAGAAAACATCAAAACTGCTGTAGTTTTCCATTTCTACTGTATTTCAGTTGCAACC	chr6
MAN1C1	0.0195314	0.494362	GGGGTTTCCCTTTGGGCCTCAGTGTTACAAATTACTAGTGCTATTTTCATTATTATTGTA	chr1
COL13A1	0.0125329	0.189962	GAGGTCCATGATATTTGCTAAGCTAGGTGTGTCTAAGAGTATTTTAAACCCTTATGGATT	chr10
CLEC1A	0.0252736	6.1347	GCACCTGTAATAGTTTCAGTTCCTATTTTCTTCCATTGACCCATATTTATACCTTTCAGG	chr12
PIP5K1B	0.0112373	3.14986	TTCCTATGGACTTTTGCATTATTTCATTGTGCATGCATCCAGTGATTATACATAAGCAAC	chr9
GRB10	0.00431938	2.84449	GAAAATAAACTGGAATGATCATCTATGGCTTGGGCCGCTTAGGAACAAGAACCGGAGAGA	chr7
lnc-AC040934.1-3	0.0462222	2.61136	AGTGAAAGCTACAGCTGCCATATACTTGCAGTGGAATCACAGGAGCAATCACAGGTCTTT	.
DCBLD1	0.0496991	0.341361	TATTGTGCAAAGCTGCCATCCATGCAGGAATAATTGCTGATGAACTAGGTGGCCAGATCA	chr6
FAM126B	0.0207388	2.91476	TTATTGGTGCATGTAAGCCATTATCCTGTCTTAATGAACCGATTAATGCTGTTGATTGTT	chr2
ARID4A	0.044906	2.30908	TTACAACCACAGAAAGCACTCAACTGGTTTGACATTGCTAAGTATATCCTGTATACTTTT	chr14
COLQ	0.00574393	0.225061	CATCACCATTTTTCCTGAGTAGGGCTTAGTTTTATTCTGGAAAGACATCTCCAAGGTGAG	chr3
CD1A	0.00269648	2.35902	ATCTTGGCGGTGATAGTGCCTTTACTTCTTCTGATAGGTCTTGCGCTTTGGTTCAGGAAA	chr1
CARD16	0.0192138	2.10763	ACCAGGAAGAGATGGAGAAAGTAAAACGTGAAAATGCTACAGTTATGGATAAGACCCGAG	chr11
ERGIC2	0.0425021	2.04411	AGAAAGGGAACGTATCATTAACCATGCTGCAGGCAGCCATGGAGTCTCTGGGATATTTAT	chr12
ELK4	0.0300072	0.427539	TTCTCAGCCAATGGAACTTCCAGAGAATTTGTCACTGGAGCCTAAAGACCAGGATTCAGT	chr1
FAM206A	0.0449353	2.4773	CGGGAAGCTAATTCTTGAAATATGCACATTATAGTTACTCAGTCTCACATACTCTAGTTA	chr9
KIAA1671	0.0308026	0.220589	CCCAGAAACGTCCATGTGGGTGGTTTTGCTTTTTATGTAAAAATTTGCATTTCTACCTAT	chr22
XKR6	0.00915619	0.3252	CAAAGTATTGTTCCTTTAAAGAATATTTCTGTTCTAGGGCATCGTTTCAATCGCATCGTA	chr8
KMT2A	7.74547e-05	0.467627	TCCATTCCAAATGTGAGAATCTTTCAGATGAGATGTATGAGATTCTATCTAATCTGCCAG	chr11
NBN	0.00400947	3.19442	TGATGAAATGGAGTCATTTGAGTCTCTTAATAGCCATGTATCATAATTACCAAGTGAAGC	chr8
ABHD3	0.0210361	2.61947	AGTCCTAGACTGAAGTCAGTAGGAATTCCAGTATTGTGTCTAAATTCTGTGGATGATGTT	chr18
PRKCA	0.0342908	0.428797	AACCTCTAATCTCCGTTTGCATGATACGCTTTGTTAGAAACATTAATTGTAGTTTGGAAG	chr17
GUCY2C	0.0478554	2.14416	CAGCTGAATACCACAGACAAGGAGAGCACCTATTTTTAAACCTAAATGAGGTATAAGGAC	chr12
FEM1C	0.0487385	2.0401	GCCAGCTAATAAATTGTCACACAATGGAAAATCATATGCCACAACATTCATTGTAAGGTT	chr5
N4BP2L2	0.0205672	3.92451	AGCCAAGACTTAACAAGCACTGACTACCGTTCCCTTGAGCTACCATTATCACAAGGGTTT	chr13
LILRA5	0.0115056	3.2091	AGCCACAGGTGGATGCTCAGATGCTATGGCTCTCGCAGGCATATCCTGCAGGTATGGTCA	chr19
DAZAP1	0.0132045	0.410309	GGCTGCGGCCCACACTTTGTTTACAGTCTTATGGTCAGGCTGAGCAGTGATGTGGCCTAG	chr19
LAPTM4B	0.0369917	2.91218	TTTTCCCTGCAAGCTACATCCTACTGCTTTGAACTTCCAAGTATGTCTAGTCACCTTTTA	chr8
MYZAP	0.0260086	8.53601	CGAATGAATCATCTGTTCATGCATGCTCTACTTTGATATTATAACCTATGTCACATGTGT	chr15
PTAR1	0.0326605	2.00528	CCATTAGATTTGTTCTTATGTGACCATGTACCAAGCCAGCTATAAAGTATTGTATTTCTG	chr9
SFRP1	0.00509514	2.9448	AGAGAGGAGGTTTGCCTGTGATTTCCTAATTATCGCTAGGGCCAAGGTGGGATTTGTAAA	chr8
SF3B3	0.0299533	0.497547	GCACCAAAGACTACATTGTAGTTGGCAGTGACTCTGGTCGAATTGTTATTTTGGAATACC	chr16
CEP135	0.0423864	2.33656	GTGTATTAGGATGTGGGCTGGTTTGCTTTTCTACCACCTTTGTAATTTTATGTATCCCAT	chr4
DMXL2	0.0183968	3.36199	CAGTTGTATTGAAAACAGAGAATCTCTGTGTAGATTTGAATATGACCCAAGCTGAGTATT	chr15
KAZN	0.0204324	3.68215	CATGAAAGCTGATCGGAAGCGCTTAAAGGGCGAGAAGACAGACCTGGTGAGCCAGATGCA	chr1
WBSCR17	0.00597697	5.42652	AGGGCTGAAGCAAAGGCTGCCAGGACCCTTGAAGATGCTTTTGGCTCACCTCATTTCACC	chr7
GNG10	0.0205765	2.58472	CTAGATCCTGTGCTTTACTCTGAAGACTCTAGGAGAGAAGTTTGCTGAGGAATGCCTTCA	chr9
TLR1	0.0412539	3.22028	ATATTCCTCCTGTTGATATTGCTGCTTTTGGAAGTTCCAACAATGACTTTATTTTGCATC	chr4
TXN	0.0214986	2.49024	GGACAAAAGGTGGGTGAATTTTCTGGAGCCAATAAGGAAAAGCTTGAAGCCACCATTAAT	chr9
STX11	0.0210374	2.09715	GGAGCTCTGCCCTGCAGGGAGTTGCCCCAACCCTTTCCGGAACTCAGTCTTTAGAAAAGA	chr6
MMRN1	0.0198899	2.03646	GGTGAACATGCTTAAAAATACATTCCTTGGATATCTGACAACGTGTTTCTGAAAAACAGA	chr4
COL7A1	0.0396142	2.46003	TTCTGTGGAGGAGTACCAGGACCCTGAAGCTCCTTGGGATAGTGATGACCCCTGTTCCCT	chr3
BIN2	0.0471345	2.13497	TGAACCTCAAGAAGAGGTATCCACAAGTGAAAATCCACAACTCTGAAGAGAAACTACCAA	chr12
HMGB3	0.0049088	2.01702	GTATTTGGGGACGTTGGATGCATTCATTTTCTGTAATAAAGTTTCTTAATCACTCTTCCC	chrX
GBP3	0.0300943	2.2014	AATCCTAAAGCATAAGTTAGTCTTTTCCTGATTCTTAAAGGTCATACTTGAAATCCTGCC	chr1
BMPR1A	0.0426578	0.35524	CGTTTGTATTCTACCTTTGTAAAACAGCCTATAGATGATGATGTGTTTGGGATACTGCTT	chr10
BEGAIN	0.0260879	0.0911535	TGATGCATGCCCTGCCAGTTAGTACTGTATTTTGCATTCATTAATAAAAGACACCGGTGG	chr14
JAK2	0.0115215	3.21046	GGCCAGCATTATAAGCAGGTGTATACTTTTAGCTTGTAGTTCCATGTACTGTAAATATTT	chr9
SALL2	0.0293446	0.484674	CTAGTAAAATGTCAAGAACAGACGGGAGATATTAGTGTCTTTCCCTCTATCATTAAAGGT	chr14
ALOX5	0.0468997	2.2118	GATGTCTATTCTTGTTGGAGACATGGGATGATTATTTTCTGTTCTATTTGTGCTTAGTCC	chr10
ORM2	0.0321418	9.34361	GTTTGGTTCCTACCTGGACGATGAGAAGAACTGGGGGCTGTCTTTCTATGCTGACAAGCC	chr9
KLHL2	0.0130242	4.0376	TTTTTGATATTTAACAATGCTTAACACTTTAAATGCCACTTCTGAGGAATGGACCTGGTG	chr4
HOXA10	0.0483812	0.449186	GCTCTCCCCGGCCCCTTCCGAGAGCAGCAAAGCCTCGCCGGAGAAGGATTCCCTGGGTAA	chr7
ANXA1	0.0322366	2.5973	GGCTCTTTGTGGAGGAAACTAAACATTCCCTTGATGGTCTCAAGCTATGATCAGAAGACT	chr9
KIAA0226L	0.0477686	2.03371	TGTGTCAAGGAAAGGGCTTTATTTGTGAATTTTGCCAGAATACGACTGTCATCTTCCCAT	chr13
MBP	0.00576367	2.1038	AAGGCCAGAGACCAGGATTTGGCTACGGAGGCAGAGCGTCCGACTATAAATCGGCTCACA	chr18
CAND2	0.0304079	0.272468	GAAGGTTTCAAATGTGTCTAGTGTTCAGTATTGAGGACAAAGAAATACAAGTGGCAGGCC	chr3
DDX11	0.0119796	0.441337	CTTCCCCAACATCAGGTCTGCAGAGCTGCAGGAGAAGATGGCCTACTTGGATCAAACCCT	chr12
PDE4A	0.0117083	0.482569	TCCACTTTGACGATCAGTCATTCGGTCCGTTGATCAATAATCCTTCGATCTTGTCTCCAA	chr19
ZNF608	0.0431804	2.71339	AAACAACCACTGAATCTAAAGCACTGGATTTGCTCCAGCAGCATGCTAACCAATACCGCA	chr5
LOC100996273	0.00635352	0.357764	TTTCTCAGCTTTGAGATGAGTCTCTGTGGATGTGGGAAGTTCACTATCTCAAGAGCAGCA	.
BOD1L1	0.03984	2.38563	CTCAAAATACTATAGTGATTCTGATGATGAGCTTACTGTAGAACAACGACGACAGTCCAT	chr4
LOC650293	0.00741241	0.412958	TCTCAAACTTGCCTGTTCTGACAGCGTCATCAATAACATATTCATATATTTCGATAGTAC	.
ZC3H12B	0.0024843	0.493159	GCTGACAACAATGAACTGTAACCACAGTTATTTACTGCATAAACTATTTGTGTACTAACC	chrX
CLEC4D	0.0369493	3.57261	TATTTTCCTCTTACTGACAACAAGACGTGGGCTGAGAGTGAAAGGAACTGTTCAGGGATG	chr12
QPCT	0.0197556	5.973	CATATTCCATTTTTAAGAAGAGGTGTTCCAGTTCTGCATCTGATACCGTCTCCTTTCCCT	chr2
SPRY4	0.0026746	2.31289	TGAAGACCAGCCATGTGGAGAATGACTACATAGACAACCCTAGCCTGGCCCTGACCACCG	chr5
CREG1	0.021725	3.22998	CTGAAAACTGCAAAGTGAACTTAACTGAGATCCAGCAAACAGGTTCTGTTTAAGAAAAAT	chr1
AMOT	0.0138692	0.158939	TCTAAACGGCCAAATCAAGAGCTGCAGATTATCAGCAAAAATGCTTTTAATCATTTTCCC	chrX
USP25	0.0344799	2.25162	CAATATACAGCAAGGTGATTATTTCAAGAGAATCCCAAAGTACTTGAATAAGGGCTATTG	chr21
AMN1	0.0278012	2.21554	TCTTCAAAGAATTTAGGTATTTGTTTCACCGAAATGAAGTGACTTATTAGCCATTCAGCG	chr12
HIST1H4B	0.0284347	0.497067	CAAGCGTCAAGGACGCACTCTGTACGGCTTCGGCGGTTAATCTTTTCGTCAGTTTTCTTC	chr6
FBXO32	0.0416112	0.377464	GACTGGGAATTTAAGAATGTGAACTTCTCACTAGAATTGGTATGGAAAAGCAAAATACTG	chr8
RNF216	0.00277583	0.467146	GACAAAGTTGCCTAAAATAAGACTTTTTTGACTATTCTAAATTGACTCCTCTTGACCAGC	chr7
TBCD	0.0424354	0.492582	AAGTTGCTTGCGCTCTGTAAGAAAGAAATCAAGAATTCAAAAGATATCCAGAAGCTCCTG	chr17
RP2	0.0375997	2.4412	TTATTTCTCTTGCATTAATAGTACTGCTGTTTTTGTTTTGCTTCTTTATATTTATGTCTA	chrX
ZNF124	0.0155389	0.392315	AATCCTGTGAGATTGGGATCCATCTAGTACTCTTCACCATTTGGAACAACTGCCTCCAGA	chr1
TLR10	0.0384395	3.97421	AGAAACACCTTCACAAGTTTATAAGGGCTTATGGAAAAAGGTGTTCATCCCAGGATTGTT	chr4
SLC22A4	0.0185124	7.06882	AAACAAGAGACTCAATGGAGACAGAAGAAAATCCCAAGGTTCTAATAACTGCATTCTGAA	chr5
SIPA1L2	0.0160814	2.15145	GGGCTTACCTCAAGAGGGAAGATAGTTGAGTTTTATTTCCTGTATATCAGGTGACCTGGT	chr1
SFMBT2	0.00483281	0.487513	CAACTGGATGGTTTTTGATTGAAGCCTAGAACATCTGTAGAGACAAACTCTACCCAGTCT	chr10
ADCY4	0.0428963	2.15766	CTACAGCCGGGGTGTCATCAAGGTGAAAGGCAAAGGGCAGCTCTGCACCTACTTCCTGAA	chr14
ZNF654	0.0252401	2.22427	GGTACTGTAAAACACCTTTTCAGAATGAGTAAATGCTGCATATGCATTTTGGAGTTGTTA	chr3
KLHL14	0.0317749	4.15926	TCCTTCAACAAATGTGTCATTCAAAACAGTAATTAGGGAAATCCCACAGATGAAAAATGC	chr18
DYNC1LI1	0.0171989	2.65166	ACATGTAAAAGGATTTGGGGACGGCAGAAAACATGCAGTTTGGGCATTGACTGACTTGGA	chr3
DDIAS	0.0421154	3.77714	GCTTGGTCACCTGAATTGTTTTCATAAAAAGTCACCTGAACCCAATTCCTGAACTTTTAA	chr11
ZNF608	0.0410859	3.16767	CGCTTTATACAGACATCAGTTCCATGGTGTTAATTTGAAATGCCTTAATGGCAGGCAAAA	chr5
GPSM2	0.0331398	2.14155	GCCAGTCGGTACTTAGCCACCTGATGACTAATGACAACAAAGAGGCTGATGAAGATTTCT	chr1
PRSS33	0.025068	0.161202	AACCGTCCAGGGGTCTACACCAGTGTGGCCACATATAGCCCCTGGATTCAGGCTCGCGTC	chr16
PLBD1	0.0317609	3.36658	GACTAGAAGACTGTAAATAAGATACCAAAGGCACTATTTTAGCTATGTTTTTCCCATCAG	chr12
USP15	0.0457989	2.04747	GACCAGGATAAATGAGGTATGTTGATCATGGCTTTGCTTTATATCTTGATATTAAAGCTG	chr12
E2F1	0.031881	2.79829	CTGGGCGTGTAGGACGGTGAGAGCACTTCTGTCTTAAAGGTTTTTTCTGATTGAAGCTTT	chr20
LOXHD1	0.0199625	10.1633	CTCAAGAGGAAGAGGAAGTACTTCAAGGTATTCGAGGTTACCAAGACGACAGAGAGCTTT	chr18
SLC22A7	0.0395095	2.38421	AGTGAACTTCTCCTATTACGGCCTGAGTCTGGATGTGTCGGGGCTGGGGCTGAACGTGTA	chr6
GK	0.0303422	2.67561	TTAATGCGATGACACTATTCATAGACTTTGATTTTATTTATAAGCCACTTGCTGCGTGAC	chrX
TANK	0.019466	2.54544	AGTTTTCCCACCATCCATTACATCCAGGGGGGATTTCCTTCGGCATCTTAATTCACACTT	chr2
PYGL	0.0436244	3.60342	TTCTCCAGTGACCGAACAATTAAAGAATATGCCCAAAACATCTGGAACGTGGAACCTTCA	chr14
GYG2	0.00435973	6.03085	AGTCACTGAGGAGACACAGGCTGACGAGGAAGCTGGTGGTGTTGATCACTCCTCAGGTGT	chrX
ROPN1L	0.0472454	3.05208	ACGGAATCCTACCTTGCCTCTCTAAAGGAAAATATAGACGCCAGGAAGAACGGCATGATA	chr5
IVNS1ABP	0.0160581	2.00861	ATGGATAAATATTGGTTGGGATGACTTGGTGTCTAATGTGTAGTGCTACACACCTAACTT	chr1
TMEM154	0.0422443	2.12182	GCATTTTCGTACATTTTAAGCAAACTAGGTTAACAACAACATAGCCTAGTCAAACTTCTC	chr4
RBPJ	0.0424116	2.1512	AAAGGAGAAAAAATGAACAATCGTTTGTGGTTTCTTGGGAAAACTTTTCATACCAGGTGA	chr4
CAPZA2	0.0397921	2.3754	TAAAAAACTATTGCAAAAGTATTCTGAACTGTCAAGCTGCCCAGTCTGATGGGCTGTTGC	chr7
KIF11	0.0247719	2.6082	ACACTCCAAGACCTGTGCCTTTTAGAGAAGCTCACAATGATTTAAGGACTGTTTGAAACT	chr10
SRGN	0.0489435	2.2734	AGGACTTGGGTCAACATGGATTAGAAGAGGATTTTATGTTATAAAAGAGGATTTTCCCAC	chr10
U2AF1	0.0413048	2.3618	AGTCAGTATGAGATGGGAGAATGCACACAAGGCAGCTTCTGCAACTTCATGCATTTGAAG	chr21
WDR33	0.0326736	0.460987	CCCAACTGGTATAGCTTAAAGAGAGAGAAACTGTAATCAAATTTCATGAAGCTAAAACCG	chr2
ZNF792	0.0193797	0.43316	ATGTGGGAAATTCTTCAGCCACATTGCCAGCCTCATTCAACATCAGATAGTTCACACTGG	chr19
DSE	0.0389774	2.39019	GCAGTTCTTCTCATAGATAGCTGTATTTTATTATGGTTGTACTCTTCTTGTTCCCAATCA	chr6
RBM7	0.0206524	2.01111	GATTCACTTTACTAACATTCTATTTGAGAAGGCTTATTGGTAAAGTTTGGGGATAAAGGC	chr11
LPCAT2	0.0262128	2.58084	GAAGAATTCGCCAAGTATTTAAAGTTGCCTGTTTCAGATGTCTTGAGACAACTTTTTGCA	chr16
CCDC170	0.0102946	2.7185	TGCTGGTGGGAATTGTTTGCATAGAGGAAGGACAATAACCCTGCCATCGTGAGTTAATGT	chr6
SAMD9	0.0362745	2.1814	CAACCAGCGATACGTAATCAAAATGTAATTTTCCCCTAATAAAATTATGGATATGGGCAG	chr7
DNAI2	0.0271375	0.478502	CTGTTCTGCTGCACCTGAATGCTTTCTGTTATCCTAATTCTTGTAAAATTAAATGAATCG	chr17
ABCC2	0.0434453	2.3484	CCCTGGACCCTTTTACTTTATGGCTAAGGAAGCTGGCATTGAGAATGTGAACAGCACAAA	chr10
KIAA0040	0.0304513	2.34108	AAGAAGTAACGTGGAAGGAGGCTCCCCAAGCTGGCTGGCCATTTTGCTGCTGTGTGTGGA	chr1
TANC1	0.0353872	0.431391	AAATAGGAACCTCTGATGTCATTCTTCAACGTTTGTTCCTGTGTGTACAATTGTACTTTG	chr2
C11orf95	0.0121202	2.33316	AGCAACAGCTGGGATGCACACCTGGGGCTGGGGGCCTGCGGAGAGGCCGAGGGCCTGGGG	chr11
ACSL4	0.0181562	2.95493	GTTATAGGTCCTTTAGAAACACATAATTAACACTTAAGGTTGGGTGCTGCTAATTCTTTG	chrX
FBXO30	0.0324949	2.0471	GCCTTTTAAAGTTTTGCTGAAGAATGTGTCTGTGGTTAGGATAGCACAAGCATTAACTTT	chr6
PTEN	0.0487935	2.04563	CATGTTTGCCATACTTTTAAAAGGGTAGTTGAATAAATAGCATCACCATTCTTTGCTGTG	chr10
NPC1L1	0.00561676	2.29049	GGCCCAGGAAGGATGCTCTCATAAGCACCTTGGTCATGGATTAGCCCCTCCTGGAAAATG	chr7
RNF13	0.0154163	2.31445	TATGGCCTTGTATGAGGGGAGTTTGAATGTTAATAAACATGTTTTCCACTTTAAGATCCA	chr3
ZHX3	0.000490733	0.307165	ATTCCTGTAAATACTGCGATTTCAGATCCCATGACATGACCCAATTTGTGGGACATATGA	chr20
PXMP4	0.047879	0.494982	GGTTTAACCTCTACTTACTAAACACCTGCTACAATCCTGTTAATTCTTTTGACATGTAAG	chr20
SQRDL	0.0221553	2.00206	TCCCTTTTCAGTACCTTTGAACAGCAACCATGTGGGCTACTCATGATGGGCTTGATTCTT	chr15
ERBB2IP	0.0339099	2.09164	TAGTTGAGGCTAGTCTGGAACCTTTCATTAGAGCAATATTTGGTTATTGCACTTCATTTT	chr5
LACTB	0.0133241	2.10449	GAGCTTCAGGATGTAAATATTTGGACTATATGCAGAAAATATTCCATGACTTGGATATGC	chr15
IL1RAP	0.0144263	2.12447	AATTAATGGTTTTAAATATATGCTATAGGGACGTTCCATGCCCAGGTTAACAAAGAACTG	chr3
STAG3	0.0147064	3.08121	CTACTCTTCCACCAGTGAGCGCGGGCTGGACCTCTTAGATTCTACAGAGCTGGATATTGA	chr7
PITPNM3	0.0206587	0.354225	GATGTGAGCTGGTTTTTAGCTCTCAAATGTTGTCACTTAAATAAAAACCTTCTTTGCCTT	chr17
RBPJ	0.0291345	2.36155	AAATGATGGAATCATATATTCCACCAGCCTTACCTTTACCTACACACCAGAAGCAGGGCC	chr4
CCDC144A	0.0121208	2.40681	AGAACGAGAAAAGATGGACACTGGAGTTGTACTTCTCTCAGGGAATGATACTCTCCATGA	chr17
RNF146	0.0237094	2.23198	AGTGAGTGTCAGTGTCAGATCTAGAAGGCCTGATGGACAGTGCACAGTAACTGAAGTTTA	chr6
BAMBI	0.0364165	2.84394	AAGACTTTGTACACACTGTCACCAGGGTTATTTGCATCCAAGGGAGCTGGAATTGAGTAC	chr10
STAMBP	0.0241709	2.09878	ACAGACCTTCGATGAGCGTTTGAGTCCAACACCTTCCAAGAACAACAAAACCATATCAGT	chr2
DHRS7	0.00377102	2.09608	CTGGAGAAGTCACAAAGACTATAGGCAATAATGGAGACCAGTCCCACAAGATGACAACCA	chr14
FAM209B	0.0377726	2.0291	CAAAATGCTTCTCTTTACAAAGACTGTGTATTCAATACCTTAAACGAACTTGAAGTGGAG	chr20
CKLF	0.0332266	2.05543	GCACAAGCCCCTGAACCATATATTGTTATCACTGGATTTGAAGTCACCGTTATCTTATTT	chr16
ADRB2	0.0350468	0.413345	CTCTTATTTGCTCACACGGGGTATTTTAGGCAGGGATTTGAGGAGCAGCTTCAGTTGTTT	chr5
RPAP3	0.01964	2.25518	AAGGTTTGATATGGCAGTGATGTTTATGTCAGAAACAGAGAAAAAGATTGCACGTGCATT	chr12
CCPG1	0.0416808	2.54058	TATGGTCGCACTAATGGAAGACAAATGGCAAATCTTGAAATAGAATTGGGGCAATTACCT	chr15
SHOC2	0.0279191	2.06264	ATGGAAAAGAGGCACATTGCATAGAAGCCATTGGGGAGTTCAGTGGAAGTTCTGTAAGAT	chr10
ARID4B	0.0274277	2.1264	ATGTTTACAGGTTTGAATTAGGCTAAAAGGTCTTGCAGTGGCTTTTCATGGCCCTTCAAA	chr1
SNX13	0.0253331	2.32518	ATTAGCCAGGTGAATGATCCTTGAAACATCTCTTTCAGGTCTGGAGAAAGAGACAGAATG	chr7
TREM1	0.0139737	3.32593	AACCTTACAAATGTGACAGATATCATCAGGGTTCCGGTGTTCAACATTGTCATTCTCCTG	chr6
RNF13	0.0278224	2.12411	CTGTCTCATCTTGATAGTCATTTTCATGATCACAAAATTTTTCCAGGATAGACATAGAGC	chr3
DHRS3	0.0240841	0.418449	AGGCAGGAAAACAGCCAGAAGCCACCTTGACACTTTTGAACATTTCCAGTTCTGTAGAGT	chr1
MYBL2	0.0124617	2.46563	CTTCCAGCCTCACCCTGTCAGGTATCAAAGAAGACAACAGCTTGCTCAACCAGGGCTTCT	chr20
KLRG1	0.0344048	0.349536	GTGTCCCTTTGCAGATCAAGCTTTATTCTGAAGAATAAACCTAGCTGGCATGCTGGTGTG	chr12
GABRR2	0.0390061	3.03522	AGCGCAAGGAACGGAAGCTGCGGGAGAAGTTCCCGTGCATGTGTGGAATGCTTCACTCAA	chr6
AFAP1L2	0.0347282	2.17634	AAGCTGAAGCACTAATCCCACTAAGTTAAAGACTTCTTTCCAGTCCAAGGCAGGCCTGAA	chr10
LYRM1	0.0122951	2.43507	CCCCTGTGATGTAAACTTAGATATCCCTAGAGTTTCTCAGCATCTTTCTTCCTGAGTGGA	chr16
FAS	0.0100648	2.87412	TGAATGTAATCAGTGTATGTTAGTACAAATGTCTATCCACAGGCTAACCCCACTCTATGA	chr10
P3H4	0.0200249	0.485047	AGAGTCTAGTGGTTCCAGGGCCCTGACCAGTAGGTGCTCAATAAATGTTTGTTGTTGAAT	chr17
ATRX	0.0482495	2.26357	GTTCTGTATTGAGTATCTTAAGTACTGTAGAAAAGATGTCACTTCTTCCTTTAAGGCTGT	chrX
CAPN5	0.00522072	0.384833	CCACCACAGGGTTAGGGGACAGGAAGCCTGTTCTATTCTCAATAAATCTTACAAAATTCC	chr11
CTBS	0.0382679	2.44322	GCCCCTGTAAATTGGAATACATGATGATTGAACCATCTGTTATGAGAATATTACATTTCC	chr1
HIST1H4K	0.0115349	0.446021	TCTACGGTTTCGGTGGTTGAGCGTCCCTTTCTATCAACAAAAGGCCCTTTTTAGGGCCCC	chr6
SUCLG2	0.00726989	0.366017	AAATGGAAGGGCATGGCTTATAGCTGTTCATTCACCAAAAATATTTTAGAATTGTGTCCA	chr3
FAS	0.0117534	2.76371	ATGTCTATCCACAGGCTAACCCCACTCTATGAATCAATAGAAGAAGCTATGACCTTTTGC	chr10
CCDC151	0.030946	2.65729	AGGACAACGAGGTAGTGACCCGCGCATCACTCAAGATCCGTTCCCAGAAATTAATCGAAA	chr19
WDR26	0.00713125	2.14769	GGGAATAGATCCACAAAAGCATGTATGTACTTACAAACCAAGCTGTAGAGATCAAGAAAA	chr1
TNFAIP6	0.0268975	2.68156	AAATGAGTACGAAGATAACCAAATCTGCTACTGGCACATTAGACTCAAGTATGGTCAGCG	chr2
LY6G6C	0.00498921	2.79704	CTACTTGAGGAGGGATTGGGATCTGGGCCTGAAATGGGGCTTCTGTGTTGTCCCCAGTGA	chr6
ELL3	0.0379677	2.24455	GAGAAGAAAAGCGTCGCTGTGAGTACCTTCACCAGAAATTGTCCCACATTAAAGGTCTCA	chr15
BAZ1A	0.0134212	2.51964	TACACATGAATGAATCCAATCTTATAACCTTGAAGTGCTGTACCAGTGCTGGCTGCAGGT	chr14
CPQ	0.0116047	2.74961	CTGTTTGGGCTGTTGTTTCTTATGTTGTTGCAGACATGGAAGAAATGCTGCCTAGGTCCT	chr8
GABPA	0.020214	2.52751	GGCAGAATTGCTATGTGTGGTTGATCTTCAGATAAATTGACTGATCACAGTTATTTTTGT	chr21
JMJD1C	0.0164673	3.50578	TCCAGAACATCTTGTAGAGTCATTTCATTTAACACAGGAACTGAGACTTTTGAAGGAAGA	chr10
TMLHE	0.0168668	2.22594	TCTAGTAAGGGAGACTTGTTGGAGAGGCGGGACTCTGAGTTATCTAATGTCAGACATCTA	chrX
CA4	0.0432704	4.16987	TAATATCCCCAAACCTGAGATGAGCACTACGATGGCAGAGAGCAGCCTGTTGGACCTGCT	chr17
ZNF493	0.0206962	3.8884	AAAGACGTCAATATCTGCTCACATCTTACTAAACACCAGAGAGTTCATGCTTAATAAAAG	chr19
CYP1A1	0.0252396	5.4931	GGTAAAACAGGGCCACATAGATGCTGATGGAGCCTTCCCAAGTTGTGCTTGAGCCAGGAG	chr15
CASP1	0.0129001	2.15874	CTGTTCCTGTGATGTGGAGGAAATTTTCCGCAAGGTTCGATTTTCATTTGAGCAGCCAGA	chr11
SLC25A37	0.0318291	2.74333	TAGTATTACGGCTGGGACTCTCCAGCTGTTTTTGTTGTTGTTATGTTTTTAAGAGGGTTG	chr8
L1TD1	0.0142526	2.76668	TTCTACCCAGAAGGATGGACAGCTAATAGCGTACTTGGGGATGAGGAGCAAGGAATATTA	chr1
AIM1L	0.00219379	2.09507	ATGGGAGCCGGATGAGGACAGGGCATCCCAGATCTGGACTATCCACGTGCTTTGAAACTT	chr1
SCGB3A1	0.00803929	0.49909	CCGCGGGGAGGACCGTCCATCCCCTTCCCCCGGCCCCTCTCAATAAACGTGGTTAAGAGC	chr5
NEURL3	0.0383255	0.134205	CTGAAGATGATTTAAAACATGAAAGTGTATTGTTGTCACTGTGGTAATTTCCTTGCCAGT	chr2
CLCN4	0.0418541	2.16167	TTGATGAGATATATTCACATTTGGTGTTGGAACGACCACATAGCAACGTGTTGGTTTTTT	chrX
MCTP1	0.0100472	3.9007	AGCAACCCAGTAAGTACAGTTATCAAAAATACTAGGAAACTATATCCATATCGCTTTTGG	chr5
DOCK7	0.0172483	2.07719	GTGACCCAAAGCTCTTCAGACATCATAATAAACTGCGACTCTGCTTTAAAGATTTTACTA	chr1
MS4A18	0.0411142	2.45947	AGTTGTGTCAATGCTATCCACACCAGCAATGTACCCCCGAACCCTCGTACCAAGAAATAG	.
TMEM174	0.0492827	2.07659	CAGATTGGTAAAAATTAGGCTGGGCTGGGGAAATTCTCCTCCGGAACAGTTTCAAATTCC	chr5
DEK	0.0390129	2.00788	TTTTTTATTAACTGCTTTTGCCCATATAACATGCTGATATTTACTGGAAACCTAGCCAGC	chr6
BRCA1	0.042329	2.61278	AAGTGTTTTTCATAAACCCATTATCCAGGACTGTTTATAGCTGTTGGAAGGACTAGGTCT	chr17
MBOAT2	0.00563695	3.47527	GACAAGGCAACCATCTGGCTTATGCTATATAATACTTCATTTAAAGAAGAAAGGAAAAGC	chr2
USP32	0.017347	2.20132	TCCATTACCCTTTCTTCCTCATAGGTAGTAATTACCAATGTAACTAAGCATTTGTGTTCT	chr17
OPN3	0.0160067	2.31458	TAGGAATGAAGGATGGCAACGAAAGGTGGGGCCTTAAATTGGATGCCACTTTTGGACTTT	chr1
AAK1	0.00802422	0.417582	AAGTTTCAGCCAAGTCTGTGACAATCTCACCAAATAAGAATGAAATGGGCGGGGTGTGGT	chr2
SGMS1	0.00587979	2.40764	GAATGAAGAAGTATATATATCCATTCTGTATTTTACGTGCAGCAGAATTATCTTCCGTAG	chr10
AHNAK	0.028481	0.438243	GAAAAGTAACATTCCCTAAAATGAAGATCCCCAAATTTACCTTCTCTGGCCGTGAGCTGG	chr11
PARP9	0.0148942	2.21766	TTTTTAGTGGCATGCAGGCTATACCTCAGTATTTGTGGACATGCACCCAGGAATATGTAC	chr3
KLF6	0.0337527	2.06965	GGTTGGGTTGATTGTATGTTGAGGATCTATTACTGACCGTATGATGAGGCCAACTTTTTT	chr10
GALNT14	0.0176446	7.56108	AAGCCTTCTTTTTCACTAGGCCAGGACTACATTGAGAGATGAAGAATGGAGGTTGTTTCC	chr2
MAL	0.0216577	0.454066	GCCCCATCTTGTGCCATGTTTTAAGTCTTCATGGATGTTCTGCATGTCATGGGGACTAAA	chr2
HIATL1	0.0213002	3.34731	AAACAACTCAAGCATTCTGGTGGCAACATAGAGATTGTAGGCTGCTTCTAAGAAAGTTAT	chr9
TLR3	0.0320633	0.4735	CTGAACCATGCACTCTGTTTGCGAAGAGGAATGTTTAAATCTCACTGCATCTTGAACTGG	chr4
BBS9	0.0232928	0.413217	TCAGTCTACGTGCAACCACCATTAGAATTGACTTGTGATCAGTTCACCTTTGAATTTATG	chr7
MLLT4	0.00830394	2.95485	TTTCAGTTGAAGAGGAGGCCACCAGACCACATCCCAAAGAAAACCAAGAAACACTTGGAA	chr6
HP	0.0228556	17.4861	GATAAGATGTGGTTTGAAGCTGATGGGTGCCAGCCCTGCATTGCTGAGTCAATCAATAAA	chr16
CEP19	0.0464261	2.80473	GGTGCATGAGGAGTATGGGAAAAACAGAATAAAGGAATCTGCCTTTAAGGAGCTTACAAT	chr3
SSFA2	0.0493695	2.50627	GTATCATCCAAATAATGGGGCCTATGACTTGAATGAATAGAAATGAATAAGCTGGTGTTT	chr2
ZNF608	0.0348318	2.26316	AACAGCTTTTGGTTCGGACTCGTTCTGTGGGTGTCAATACATGTGAAGTTGGAGTAGTGA	chr5
ANXA3	0.0163843	9.07799	TGGACATTCGAACAGAGTTCAAGAAGCATTATGGCTATTCCCTATATTCAGCAATTAAAT	chr4
MCEMP1	0.0228167	9.48912	CTGTCTCCCTGTTTGTGTAAACATACTAGAGTATACTGCGGCGTGTTTTCTGTCTACCCA	chr19
MAP3K2	0.046858	2.53382	GATGGGGGAGAAAAAAGACAAGAGGGAAAGTATTTCTCTTGATTCTTGGTTAAATTTGTT	chr2
FPGT	0.0451735	2.279	GGCATTTGGAGTGCAAGACAACTTGAAAAAGAGTGTGAAAACATTGTCAGATATAAAGTT	chr1
STXBP3	0.0293245	2.43777	ATTCAGTCATTAATAGAAATGGAGTGATTTCACAGTGTGTACTGTTTTGCCACATACTTC	chr1
PRDX3	0.0181141	2.3051	AACATCGCACTCTTGTCAGACTTAACTAAGCAGATTTCCCGAGACTACGGTGTGCTGTTA	chr10
SAMSN1	0.000565478	3.66493	CTCTGGTTGCTATATCTCATCAGGAAATTCAGATAATGGCAAAGAGGATCTGGAGTCTGA	chr21
LGR6	0.0356798	0.409653	CTTGGCCTTCCTCAGCTTCACCTTGATACTGGGCCTCTTCCTTGTCATGTCTGAAGCTGT	chr1
ORM1	0.0245878	11.2686	TTGCTTTTGACGTGAACGATGAGAAGAACTGGGGGCTGTCTGTCTATGCTGACAAGCCAG	chr9
SPN	0.0101287	0.356093	GGAGGAAAAAGCAAAGCAAAAGAAGCAGTGGATATTTTAAGACTAAAAAGGAAAACAAAA	chr16
EXOC6	0.00736237	2.19578	ATGCTGAATCTTCCCTTTGCCTTTTCAGGATTTAGGCCTGTAAGAAACTATGCCTGATTC	chr10
RPGR	0.00704588	2.51485	GACCAGAACCACATGAGTCAGAATCATCAGAATATCCCACCAACAAATACAGAGAGAAGA	chrX
OR2D3	0.0454512	5.18774	AACAAAGATGTCAAAGGGGCTCTCAGGAAACTAGTTGGGAGAAAGTGCTTCTCTCATAGG	chr11
CUL4B	0.0176034	2.38596	TGGCCAGGTATTTTAAAAAGTCGTCTATTTCTTTCTAGTTGCATCAACTTGCACACTGGT	chrX
TOP1	0.000429281	2.0308	TGGATGGGAATTTGTCAGCGTTCTACCAGGCAAATTCACTGTTTCACTGAAATGTTTGGA	chr20
FGFR1OP2	0.03066	2.88088	CCACCAGATACAGAAATGTGCTTTAACATCAGTTGAAACCTAAATTTTCTTATGTTGTGG	chr12
MAP2	0.00144178	2.81493	GTTACCATAGAAAGGCATTTCTTCAATGGCTGGTTGTAGTTAGTTCATGTTTTTCAATCA	chr2
SPNS3	0.0439389	0.418329	TGCCTCGGTTCCTCTTTGGCTGTCCTCGGGGACTCCGGCTGAGGCACATCTGCCACTTTT	chr17
BOD1L1	0.0352155	2.59487	GGTCATGGAAGAAAAAGATGAATATAGCAGCAGTGAAACTACTGGTGAAAAGCCAGAGCA	chr4
ARL17B	0.00669012	0.440396	AGTCGGCGGTGTTGTAGGTAGCGGTACCTTGAGTGGCAACAGAATTCGATTAAATTACAA	chr17
ZNF350	0.0315749	2.14859	CCAGTGTGGAGGATTAATTGAAAACCAGGACCATAAACTTTCAGAACTTTGTATTATGCA	chr19
ARHGAP24	0.0139034	3.85225	TACAAAAGGCATAATCGGAAATAGAGACTACATACTTGAGTTTATGGGGTTTGTGTTGTT	chr4
CTAGE4	0.0272464	2.30659	CTTCAAAGGAGCCTGCTACTGGACATCCAGAACCACAGCAAGAAACCTGACAATATTGTT	chr7
ADAMTS4	0.0286517	0.400099	AAATTGAATTCTACTATTTATGTGATCCTTTTGGAGTCAGACAGATGTGGTTGCATCCTA	chr1
ZCCHC6	0.026236	2.11609	TTGAAGAGGGGAAATTATACTTATTGTTGTTTACTGAATCCTGGTGTGAAAGCATATCAG	chr9
FAM8A1	0.0279126	2.78379	ACTTCGCCCGAATTACAAAATGAGTGTTTTTAGATTCAAGTGACGGTAAAAGGATTTGTT	chr6
SMC3	0.0212365	2.47642	GGTAGCCCTTGCTCTGATTTTTGCCATTCAGAAATGTGACCCGGCTCCATTTTACTTGTT	chr10
EMC2	0.00286311	2.25257	ACCCAGTCTTAAGGTTTCAAAAACTCTTTGACATTAGATTTCACAACTGCACAATTGAAC	chr8
LPCAT2	0.0254379	3.71624	TGTAACTCTTGTTTCTAGGTAATCGTTCTCTCTCAACAAACTTCTCAAGCGTCTGTGTAA	chr16
ASPH	0.0353824	2.65116	AAAGCACAGCCTTGGTGGACCCCAAAAGAAACGGGCTACACAGAGTTAGTAAAGTCTTTA	chr8
IL1B	0.00982472	2.99063	GGAATCAATTCAATTTGGACTGGTGTGCTCTCTTTAAATCAAGTCCTTTAATTAAGACTG	chr2
CADM4	0.0310097	3.58089	TCTGACCCACGAAGCCAGTGGCTTGGATGAACAGGGAGAAGCAAGAGAAGCCTTCCTCAA	chr19
HIST1H4A	0.018898	0.447312	TTTGGCGGTTAAGGTTGCTGATTTCTCCACAGCTTGCATTTCTGAACCAAAGGCCCTTTT	chr6
TMEM45B	0.0287153	4.55196	CGTGCTGCTTTTGGTAACTTATCCCTTTTTCTCTTAAGAAAGCAGGTACTTTCTTATTAG	chr11
CLEC4D	0.0245223	3.97627	GCATGAAACATTAATTGCAAAGGGCAGTCACATCCAACTTTAATAAAATATGGTGGTCTT	chr12
BCL9L	0.0327052	0.37664	CTCCCTGCAGGCGGCTGGCCAGGTGGGCAGGTGCCAGCCGGAGCTGTAAATAGAGCGCTG	chr11
GGH	0.018342	3.51531	CACAGATTCTTTTCTATAATGTGCCTGGCTCTGATTCTTCATTCTGTATGTGACTATTTA	chr8
CD6	0.0412137	0.453052	ACCAGTTCTGCAGTGACTGTCCCTGGACAATGGGTCTTTATTCTGAGTTTCCTATGGTTT	chr11
ABCA3	0.0164927	0.395951	CCCAGTGACTTGTCCAAGTTTACACACGACACTAATCTCCCCTGGGGAGGAAGCGGGAAG	chr16
GADD45A	0.011726	2.31569	CCTGCCTTAAGTCAACTTATTTGTTTTTGCCGGGAAAGTCGCTACATGGATCAATGGGTT	chr1
CATIP	0.0228446	2.06371	GAAGAAGCCCCTGGTATGGGAGGAGGATATGGAGCTCTATTCGAAGTTCCTGGACCGGAA	chr2
BCL11B	0.0486805	0.415444	AAACCCGTGATTTTGGTGCTCCTTGTAACTCAGCCCTGCAAAGCAAAGTCCCATTGATTT	chr14
GPIHBP1	0.00155714	2.20961	TCGCTGCCGACAGAAGTCACTGCCTACCTCAGGGTCCCCTTACCTGGGTGGGAAATAAAT	chr8
SUPT3H	0.032681	0.481016	CTTAGAAGACTGCTAAAATACATGTTTATCCGAGACTACAAATCAAAGATTGTCAAAGGC	chr6
PTEN	0.0204256	2.25301	ACAGCAACAATGACTTAACCATATAAATGTGGAGGCTATCAACAAAGAATGGGCTTGAAA	chr10
TAB3	0.024575	2.10185	AGGCATAGAAGAATTGTCCTCTAAAAATATCAATGATGTATCCTGGAATGTGAAGATGTC	chrX
KIAA1598	0.0299951	2.20211	CAACTCAACACAAGGAGGATGAAGGCGAAATTCAACCAGAAAACAAAGAAGACAGCATTG	chr10
KBTBD7	0.0495351	2.87738	GAAATACTACAAGGTTTAGACAGTCCATGAAATCGACCTGTTTAATAATTTACCATCCTG	chr13
CD58	0.0232432	2.34738	GCACTTATACCCATACCATTAGCAGTAATTACAACATGTATTGTGCTGTATATGAATGGT	chr1
HERC2	0.0456549	0.49626	AATGCATGCTGGCTGTTGATATCGAAGACAGACTGAGTCCAAATCCGTGGCAAGAAAAGA	chr15
MYZAP	0.0195672	5.00474	TAGATGACATGGTGCATTGCCAGCAGAAGAAAGTCAAGCAGATGGTCGAGGAGATTGAAT	chr15
PTX3	0.00607105	2.48489	ATGTTACTAGACTTTATGCCATGGTGCTTTCAGTTTAATGCTGTGTCTCTGTCAGATAAA	chr3
WDFY3	0.0304146	3.53338	ATAGCAGCCATCCGTCTGGATAATAGCAAAACACTCTAGATAAGTTATTTTGCACTTTCT	chr4
