# Supplementary material for: Differential Expression Profiles and Functional Prediction of Circular RNAs in Pediatric Dilated Cardiomyopathy
Source: Front Mol Biosci. 2020 Dec 18;7:600170. doi: 10.3389/fmolb.2020.600170 (PMC7775584; doi:10.3389/fmolb.2020.600170)
Supplement: Supplementary File 3 — miRNA binding sites for circRNAs. [file Table_3.XLSX]

## Sheet: Sheet1
Accession	pvalues	foldchange	MRE1	MRE2	MRE3	MRE4	MRE5
hsa_circ_0081245	0.01964	0.475993	hsa-miR-4769-3p	hsa-miR-6887-3p	hsa-miR-4756-3p	hsa-miR-6738-3p	hsa-miR-3919
hsa_circ_0007282	0.0149019	0.406478	hsa-miR-7977	hsa-miR-6879-5p	hsa-miR-4436b-3p	hsa-miR-7843-5p	hsa-miR-6890-3p
hsa_circ_0001044	0.0371068	3.18143	hsa-miR-4695-3p	hsa-miR-6511b-3p	hsa-miR-6129	hsa-miR-20a-5p	hsa-miR-548e-5p
hsa_circ_0084874	0.0412826	2.87131	hsa-miR-6862-5p	hsa-miR-4253	hsa-miR-3945	hsa-miR-140-3p.1	hsa-miR-3657
hsa_circ_0018603	0.00636402	0.396075	hsa-miR-96-5p	hsa-miR-514b-5p	hsa-miR-6716-5p	hsa-miR-4642	hsa-miR-3622b-5p
hsa_circ_0047948	0.0131671	0.42869	hsa-miR-887-3p	hsa-miR-6797-3p	hsa-miR-4653-3p	hsa-miR-6076	hsa-miR-1257
hsa_circ_0058021	0.00107404	0.0661846	hsa-miR-4436b-5p	hsa-miR-1228-3p	hsa-miR-6509-3p	hsa-miR-378e	hsa-miR-6753-3p
hsa_circ_0087904	0.00258953	0.405661	hsa-miR-132-3p	hsa-miR-505-3p.2	hsa-miR-6776-3p	hsa-miR-505-3p.1	hsa-miR-212-3p
hsa_circ_0056669	0.016063	0.338223	hsa-miR-3653-5p	hsa-miR-138-2-3p	hsa-miR-4324	hsa-miR-6888-3p	hsa-miR-6720-5p
hsa_circ_0078687	0.0167305	2.57929	hsa-miR-764	hsa-miR-5588-5p	hsa-miR-4720-5p	hsa-miR-1184	hsa-miR-216a-3p
hsa_circ_0056099	0.042968	0.466242	hsa-miR-500a-3p	hsa-miR-4317	hsa-miR-92b-3p	hsa-miR-32-5p	hsa-miR-92a-3p
hsa_circ_0007266	0.0298788	0.435815	hsa-miR-3925-3p	hsa-miR-378f	hsa-miR-505-3p.2	hsa-miR-3935	hsa-miR-6505-3p
hsa_circ_0040002	0.00376121	0.272739	hsa-miR-4653-5p	hsa-miR-301b-5p	hsa-miR-146a-3p	hsa-miR-6817-3p	hsa-miR-301a-5p
hsa_circ_0033238	0.0169113	0.486029	hsa-miR-6772-3p	hsa-miR-548b-3p	hsa-miR-3121-5p	hsa-miR-4327	hsa-miR-3912-5p
hsa_circ_0081244	0.0201298	0.483571	hsa-miR-582-3p	hsa-miR-143-5p	hsa-miR-6751-3p	hsa-miR-3692-5p	hsa-miR-3944-5p
hsa_circ_0003000	0.0429721	0.48515	hsa-miR-4519	hsa-miR-4429	hsa-miR-320c	hsa-miR-6834-3p	hsa-miR-320a
hsa_circ_0034879	0.00137304	0.479196	hsa-miR-6749-3p	hsa-miR-4446-5p	hsa-miR-4755-5p	hsa-miR-891b	hsa-miR-301a-3p
hsa_circ_0057193	0.0361042	0.472666	hsa-miR-4704-3p	hsa-miR-155-5p	hsa-miR-136-5p
hsa_circ_0024157	0.046738	0.480108	hsa-miR-3124-3p	hsa-miR-6836-3p	hsa-miR-7112-3p	hsa-miR-3152-5p	hsa-miR-624-3p
hsa_circ_0007000	0.00799626	2.68348	hsa-miR-6500-3p	hsa-miR-107	hsa-miR-3661	hsa-miR-509-3-5p	hsa-miR-6516-5p
hsa_circ_0056566	0.023926	0.486935	hsa-miR-193b-3p	hsa-miR-487b-5p	hsa-miR-193a-3p	hsa-miR-4743-3p	hsa-miR-761
hsa_circ_0085036	0.0118409	2.76427	hsa-miR-6891-3p	hsa-miR-612	hsa-miR-412-3p	hsa-miR-4793-5p	hsa-miR-133a-3p.1
hsa_circ_0084396	0.0422533	0.481687	hsa-miR-6844	hsa-miR-1972	hsa-miR-6808-5p	hsa-miR-670-5p	hsa-miR-5001-5p
hsa_circ_0090801	0.00613185	0.437704	hsa-miR-4421	hsa-miR-6838-3p	hsa-miR-433-3p	hsa-miR-934	hsa-miR-3618
hsa_circ_0048013	0.00810142	0.403321	hsa-miR-670-5p	hsa-miR-873-3p	hsa-miR-6864-3p	hsa-miR-4314	hsa-miR-6870-3p
hsa_circ_0072622	0.00654176	0.419424	hsa-miR-377-5p	hsa-miR-212-3p	hsa-miR-3692-3p	hsa-miR-655-5p	hsa-miR-6086
hsa_circ_0033960	0.000723187	2.36756	hsa-miR-1255b-5p	hsa-miR-1255a	hsa-miR-6889-3p	hsa-miR-1827	hsa-miR-192-5p
hsa_circ_0030604	0.0114681	0.453471	hsa-miR-3605-3p	hsa-miR-1468-5p	hsa-miR-8074	hsa-miR-6881-3p	hsa-miR-7111-3p
hsa_circ_0006765	0.0232896	0.452279	hsa-miR-219a-1-3p	hsa-miR-4682	hsa-miR-571	hsa-miR-8077	hsa-miR-3692-3p
hsa_circ_0087930	0.0111155	0.444864	hsa-miR-653-5p	hsa-miR-5189-3p	hsa-miR-4662a-5p	hsa-miR-6509-3p	hsa-miR-103b
hsa_circ_0054387	0.049319	0.460583	hsa-miR-3121-5p	hsa-miR-1304-5p	hsa-miR-1185-5p	hsa-miR-3915	hsa-miR-3679-5p
hsa_circ_0009959	0.0227838	0.475407	hsa-miR-4448	hsa-miR-4267	hsa-miR-6772-3p	hsa-miR-6791-3p	hsa-miR-647
hsa_circ_0029665	0.0165868	0.454815	hsa-miR-301b-5p	hsa-miR-1227-3p	hsa-miR-4653-5p	hsa-miR-3919	hsa-miR-146a-3p
hsa_circ_0052747	0.0439442	0.467682	hsa-miR-6781-3p	hsa-miR-3127-5p	hsa-miR-3660	hsa-miR-3692-5p	hsa-miR-2682-3p
hsa_circ_0007719	0.046998	3.56624	hsa-miR-6081	hsa-miR-660-3p	hsa-miR-663b	hsa-miR-5693	hsa-miR-1291
hsa_circ_0073433	0.00657172	0.416864	hsa-miR-4760-5p	hsa-miR-1231	hsa-miR-219b-5p	hsa-miR-1243	hsa-miR-3942-5p
hsa_circ_0081235	0.0290444	0.471096	hsa-miR-6868-5p	hsa-miR-613	hsa-miR-206	hsa-miR-1-3p	hsa-miR-6751-3p
hsa_circ_0074239	0.0286563	4.10679	hsa-miR-526b-3p	hsa-miR-4325	hsa-miR-542-5p	hsa-miR-17-5p	hsa-miR-106b-5p
hsa_circ_0014207	0.0300047	2.85088	hsa-miR-127-5p	hsa-miR-4306	hsa-miR-4264	hsa-miR-6806-3p	hsa-miR-6754-5p
hsa_circ_0073184	0.00830728	0.305053	hsa-miR-20a-3p	hsa-miR-632	hsa-miR-4698	hsa-miR-544a	hsa-miR-654-3p
hsa_circ_0024749	0.000653949	0.107112	hsa-miR-660-3p	hsa-miR-6723-5p	hsa-miR-4445-3p	hsa-miR-3173-5p	hsa-miR-4758-3p
hsa_circ_0085016	0.0208599	2.66514	hsa-miR-128-3p	hsa-miR-3681-3p	hsa-miR-216a-3p	hsa-miR-27b-3p	hsa-miR-4764-5p
hsa_circ_0016994	0.00530225	0.413555	hsa-miR-101-5p	hsa-miR-641	hsa-miR-96-3p	hsa-miR-1343-3p	hsa-miR-6742-3p
hsa_circ_0053050	0.0366507	2.20392	hsa-miR-103a-3p	hsa-miR-497-5p	hsa-miR-15b-5p	hsa-miR-6838-5p	hsa-miR-15a-5p
hsa_circ_0039929	0.0384189	0.302852	hsa-miR-24-3p	hsa-miR-3064-5p	hsa-miR-4284	hsa-miR-3126-3p	hsa-miR-452-3p
hsa_circ_0000386	0.0311998	0.465979	hsa-miR-146a-3p	hsa-miR-5702	hsa-miR-4653-5p	hsa-miR-3921	hsa-miR-6891-5p
hsa_circ_0006677	0.0178824	0.380133	hsa-miR-147a	hsa-miR-3688-5p	hsa-miR-9-5p	hsa-miR-323b-5p	hsa-miR-6505-3p
hsa_circ_0090090	0.00277677	2.17181	hsa-miR-876-3p	hsa-miR-6776-3p	hsa-miR-323a-5p	hsa-miR-6866-5p	hsa-miR-4422
hsa_circ_0038072	0.0175806	0.476919	hsa-miR-4328	hsa-miR-6131	hsa-miR-138-5p	hsa-miR-4774-5p	hsa-miR-133a-5p
hsa_circ_0071122	0.0130614	0.489148	hsa-miR-4721	hsa-miR-3064-3p	hsa-miR-3191-5p	hsa-miR-6879-5p	hsa-miR-942-5p
hsa_circ_0001078	0.0380131	0.453845	hsa-miR-6784-3p	hsa-miR-367-5p	hsa-miR-6772-3p	hsa-miR-4265	hsa-miR-6514-3p
hsa_circ_0057266	0.0158617	0.431395	hsa-miR-4718	hsa-miR-1537-5p	hsa-miR-16-1-3p	hsa-miR-512-3p	hsa-miR-183-5p.1
hsa_circ_0073713	0.048249	2.10723	hsa-miR-3620-5p	hsa-miR-133a-5p	hsa-miR-4691-3p	hsa-miR-5787	hsa-miR-1273d
hsa_circ_0047938	0.0229032	0.49282	hsa-miR-520g-3p	hsa-miR-527	hsa-miR-518a-5p	hsa-miR-4462	hsa-miR-520h
hsa_circ_0016976	0.0357702	0.424551	hsa-miR-488-5p	hsa-miR-581	hsa-miR-345-5p	hsa-miR-3188	hsa-miR-525-5p
hsa_circ_0073450	0.0253094	0.371302	hsa-miR-329-5p	hsa-miR-942-3p	hsa-miR-1207-3p	hsa-miR-4794	hsa-miR-4417
hsa_circ_0034257	0.00951099	0.489445	hsa-miR-6780b-3p	hsa-miR-3614-3p	hsa-miR-6866-3p	hsa-miR-623	hsa-miR-6841-3p
hsa_circ_0070194	0.031552	2.0725	hsa-miR-323a-5p	hsa-miR-876-3p	hsa-miR-367-5p	hsa-miR-183-5p.2	hsa-miR-3934-5p
hsa_circ_0089339	0.00872435	0.494366	hsa-miR-6762-5p	hsa-miR-623	hsa-miR-1976	hsa-miR-31-5p	hsa-miR-5006-3p
hsa_circ_0033063	0.0168594	38.3807	hsa-miR-4691-3p	hsa-miR-3157-5p
hsa_circ_0047940	0.010888	0.45819	hsa-miR-3182	hsa-miR-197-3p	hsa-miR-514a-5p	hsa-miR-6744-5p	hsa-miR-215-3p
hsa_circ_0017854	0.0436338	0.366893	hsa-miR-4762-3p	hsa-miR-3192-3p	hsa-miR-583	hsa-miR-4502	hsa-miR-8069
hsa_circ_0003801	0.0476656	2.39965	hsa-miR-3680-3p	hsa-miR-4793-5p	hsa-miR-19b-2-5p	hsa-miR-3928-3p	hsa-miR-19a-5p
hsa_circ_0073030	0.0273364	0.230028	hsa-miR-4438	hsa-miR-6072	hsa-miR-5706	hsa-miR-889-5p	hsa-miR-518c-5p
hsa_circ_0051325	0.00685809	2.79301	hsa-miR-1243	hsa-miR-422a	hsa-miR-378c	hsa-miR-378d	hsa-miR-378b
hsa_circ_0043229	0.0119033	0.435411	hsa-miR-3138	hsa-miR-4723-5p	hsa-miR-4276	hsa-miR-3714	hsa-miR-7157-5p
hsa_circ_0075020	0.0274723	0.204019	hsa-miR-1252-5p	hsa-miR-676-3p	hsa-miR-4635	hsa-miR-541-5p	hsa-miR-6126
hsa_circ_0042357	0.0176115	0.485955	hsa-miR-6719-3p	hsa-miR-301a-5p	hsa-miR-549a	hsa-miR-4526	hsa-miR-6730-3p
hsa_circ_0000100	0.027749	2.19533	hsa-miR-486-3p	hsa-miR-3675-5p	hsa-miR-6861-5p	hsa-miR-5589-5p	hsa-miR-1207-3p
hsa_circ_0048739	0.0240201	0.251881	hsa-miR-635	hsa-miR-219b-5p	hsa-miR-433-3p	hsa-miR-5096	hsa-miR-6740-3p
hsa_circ_0017311	0.042438	0.376422	hsa-miR-18a-5p	hsa-miR-3184-3p	hsa-miR-4735-3p	hsa-miR-3140-5p	hsa-miR-1976
hsa_circ_0090758	0.047043	0.43678	hsa-miR-6735-3p	hsa-miR-584-3p	hsa-miR-634	hsa-miR-1910-3p	hsa-miR-483-3p.1
hsa_circ_0020171	0.0170996	2.355	hsa-miR-7108-5p	hsa-miR-3136-3p	hsa-miR-7155-3p	hsa-miR-1264	hsa-miR-3184-3p
hsa_circ_0002333	0.0185609	0.363129	hsa-miR-519e-5p	hsa-miR-6754-3p	hsa-miR-6837-3p	hsa-miR-136-5p	hsa-miR-6515-3p
hsa_circ_0000591	0.0219625	0.42289	hsa-miR-5006-3p	hsa-miR-623	hsa-miR-1260a	hsa-miR-5088-3p	hsa-miR-4496
hsa_circ_0000175	0.0296861	0.435539	hsa-miR-3912-5p	hsa-miR-3064-3p	hsa-miR-3908	hsa-miR-140-3p.1	hsa-miR-3185
hsa_circ_0013937	0.0330935	0.49628	hsa-miR-6825-5p	hsa-miR-371b-3p	hsa-miR-6756-3p	hsa-miR-3127-3p	hsa-miR-4716-3p
hsa_circ_0071119	0.00809966	0.460701	hsa-miR-3191-5p	hsa-miR-6815-5p	hsa-miR-6865-5p	hsa-miR-518c-5p	hsa-miR-4632-5p
hsa_circ_0024150	0.0493364	2.62615	hsa-miR-4498	hsa-miR-6736-3p	hsa-miR-762	hsa-miR-2355-3p	hsa-miR-6817-5p
hsa_circ_0079816	0.0334508	0.413262	hsa-miR-6864-5p	hsa-miR-6126	hsa-miR-4493	hsa-miR-605-3p	hsa-miR-6855-3p
hsa_circ_0066896	0.0169418	2.23399	hsa-miR-6891-3p	hsa-miR-7854-3p	hsa-miR-718	hsa-miR-1200	hsa-miR-7162-3p
hsa_circ_0059863	0.00600145	0.429633	hsa-miR-668-3p	hsa-miR-4633-3p	hsa-miR-6500-5p	hsa-miR-6815-3p	hsa-miR-1267
hsa_circ_0039403	0.0124318	0.461669	hsa-miR-7152-5p	hsa-miR-1267	hsa-miR-2277-3p	hsa-miR-888-3p	hsa-miR-1266-3p
hsa_circ_0030546	0.0352613	0.352607	hsa-miR-647	hsa-miR-6881-3p	hsa-miR-6762-3p	hsa-miR-3651	hsa-miR-604
hsa_circ_0055085	0.0157722	0.41221	hsa-miR-6799-3p	hsa-miR-5193	hsa-miR-4739	hsa-miR-6511b-5p	hsa-miR-376c-5p
hsa_circ_0054009	0.036506	0.48562	hsa-miR-7156-3p	hsa-miR-4312	hsa-miR-4539	hsa-miR-18b-5p	hsa-miR-4761-5p
hsa_circ_0002859	0.0257648	2.13845	hsa-miR-766-3p	hsa-miR-3616-3p	hsa-miR-1226-5p	hsa-miR-6792-5p	hsa-miR-4684-5p
hsa_circ_0056107	0.0163281	0.475037	hsa-miR-4531	hsa-miR-1296-3p	hsa-miR-1262	hsa-miR-6776-5p	hsa-miR-500a-3p
hsa_circ_0047947	0.0441067	0.443538	hsa-miR-8075	hsa-miR-4728-3p	hsa-miR-3182	hsa-miR-4519	hsa-miR-15a-3p
hsa_circ_0060534	0.00842268	2.83406	hsa-miR-4480	hsa-miR-183-5p.2	hsa-miR-6792-3p	hsa-miR-539-5p	hsa-miR-4311
hsa_circ_0072628	0.0168107	0.463569	hsa-miR-181a-2-3p	hsa-miR-148b-3p	hsa-miR-7641	hsa-miR-193a-5p	hsa-miR-1273g-3p
hsa_circ_0043274	0.0170068	0.275187	hsa-miR-100-3p	hsa-miR-2116-3p
hsa_circ_0004975	0.0312874	0.459108	hsa-miR-218-1-3p	hsa-miR-659-3p	hsa-miR-365a-5p	hsa-miR-4540	hsa-miR-3919
hsa_circ_0018459	0.0199847	2.80167	hsa-miR-4645-5p	hsa-miR-3183	hsa-miR-4673	hsa-miR-1304-3p	hsa-miR-4723-3p
hsa_circ_0040270	0.0244118	0.438091	hsa-miR-576-3p	hsa-miR-510-5p	hsa-miR-519e-5p	hsa-miR-5695	hsa-miR-22-5p
hsa_circ_0075626	0.0448651	0.401818	hsa-miR-3128	hsa-miR-5588-5p	hsa-miR-4720-5p	hsa-miR-6868-5p	hsa-miR-4799-3p
hsa_circ_0005376	0.00930295	0.312283	hsa-miR-3977	hsa-miR-4722-5p	hsa-miR-4662a-5p	hsa-miR-103a-2-5p	hsa-miR-1286
hsa_circ_0030085	0.00767698	0.479183	hsa-miR-7156-5p	hsa-miR-6884-3p	hsa-miR-4291	hsa-miR-519d-5p	hsa-miR-2117
hsa_circ_0046976	0.0052327	0.495676	hsa-miR-7153-3p	hsa-miR-876-5p	hsa-miR-545-3p	hsa-miR-6809-3p	hsa-miR-3167
hsa_circ_0040265	0.0121899	0.42007	hsa-miR-4306	hsa-miR-30c-2-3p	hsa-miR-4457	hsa-miR-3660	hsa-miR-7847-3p
hsa_circ_0084451	0.035866	0.498994	hsa-miR-3127-5p	hsa-miR-7160-3p	hsa-miR-3918	hsa-miR-6793-3p	hsa-miR-642b-5p
hsa_circ_0053878	0.0101746	0.325815	hsa-miR-892c-5p	hsa-miR-3670	hsa-miR-616-3p	hsa-miR-4790-3p
hsa_circ_0061439	0.0325957	0.338427	hsa-miR-4446-3p	hsa-miR-4741	hsa-miR-4675	hsa-miR-6882-3p	hsa-miR-1184
hsa_circ_0073436	0.0127537	0.490779	hsa-miR-3140-5p	hsa-miR-942-3p	hsa-miR-450b-5p	hsa-miR-6861-5p	hsa-miR-424-5p
hsa_circ_0029461	0.00363154	0.432753	hsa-miR-7111-3p	hsa-miR-6515-3p	hsa-miR-516a-3p	hsa-miR-6815-3p	hsa-miR-146a-5p
hsa_circ_0004090	0.0315767	0.379301	hsa-miR-541-5p	hsa-miR-548q	hsa-miR-6509-3p	hsa-miR-6738-3p	hsa-miR-4639-3p
hsa_circ_0063397	0.0457342	0.455383	hsa-miR-1825	hsa-miR-6504-5p	hsa-miR-3913-5p	hsa-miR-3185	hsa-miR-1538
hsa_circ_0088849	0.00739179	0.488667	hsa-miR-4793-5p	hsa-miR-4254	hsa-miR-4315	hsa-miR-4790-5p	hsa-miR-485-5p
hsa_circ_0033214	0.0127499	0.484662	hsa-miR-4711-5p	hsa-miR-602	hsa-miR-4686	hsa-miR-629-5p	hsa-miR-7112-3p
hsa_circ_0018440	0.0186141	0.308936	hsa-miR-4327	hsa-miR-107	hsa-miR-6728-3p	hsa-miR-4786-3p	hsa-miR-646
hsa_circ_0073445	0.00628181	0.373543	hsa-miR-224-5p	hsa-miR-8066	hsa-miR-4524b-3p	hsa-miR-3157-5p	hsa-miR-4501
hsa_circ_0087938	0.00139524	0.406185	hsa-miR-6776-3p	hsa-miR-505-3p.2	hsa-miR-132-3p	hsa-miR-4436b-5p	hsa-miR-212-3p
hsa_circ_0084528	0.0191811	2.03469	hsa-miR-671-5p	hsa-miR-147a	hsa-miR-93-3p	hsa-miR-1909-5p	hsa-miR-4786-3p
hsa_circ_0079010	0.028321	2.00392	hsa-miR-454-3p	hsa-miR-4297	hsa-miR-301a-3p	hsa-miR-2355-5p	hsa-miR-3614-3p
hsa_circ_0083625	0.0173241	0.456855	hsa-miR-769-3p	hsa-miR-6513-5p	hsa-miR-6728-5p	hsa-miR-450b-3p	hsa-miR-603
hsa_circ_0039414	0.0215358	2.62781	hsa-miR-4533	hsa-miR-3202	hsa-miR-4705	hsa-miR-619-3p	hsa-miR-7641
hsa_circ_0006536	0.0101891	2.30851	hsa-miR-6772-5p	hsa-miR-520a-5p	hsa-miR-4471	hsa-miR-5195-3p	hsa-miR-640
hsa_circ_0078679	0.00695486	3.19104	hsa-miR-1180-3p	hsa-miR-4676-5p	hsa-miR-214-3p	hsa-miR-3619-5p	hsa-miR-4664-3p
hsa_circ_0013256	0.0350508	2.63237	hsa-miR-450a-2-3p	hsa-miR-3912-5p	hsa-miR-7113-5p	hsa-miR-6837-5p	hsa-miR-6828-3p
hsa_circ_0007444	0.000884992	0.364705	hsa-miR-8066	hsa-miR-4524b-3p	hsa-miR-224-5p	hsa-miR-208b-3p	hsa-miR-759
hsa_circ_0087907	0.000233619	0.386	hsa-miR-3120-3p	hsa-miR-4275	hsa-miR-16-1-3p
hsa_circ_0058809	0.0407248	0.232653	hsa-miR-6741-5p	hsa-miR-27a-3p	hsa-miR-1262	hsa-miR-1296-5p	hsa-miR-4717-5p
hsa_circ_0008249	0.0210525	2.31415	hsa-miR-146a-3p	hsa-miR-133b	hsa-miR-6768-5p	hsa-miR-4761-5p	hsa-miR-6852-3p
hsa_circ_0034733	0.00973494	0.465246	hsa-miR-6846-3p	hsa-miR-4328	hsa-miR-1260a	hsa-miR-4685-5p	hsa-miR-1915-5p
hsa_circ_0041338	0.0440132	0.4887	hsa-miR-6789-3p	hsa-miR-764	hsa-miR-3934-5p	hsa-miR-506-5p	hsa-miR-125a-3p
hsa_circ_0071653	0.0481376	0.408696	hsa-miR-6769b-5p	hsa-miR-665	hsa-miR-5001-3p	hsa-miR-6810-5p	hsa-miR-6857-5p
hsa_circ_0087915	0.020119	0.465569	hsa-miR-148a-5p	hsa-miR-6888-3p	hsa-miR-4513	hsa-miR-651-3p	hsa-miR-6715a-3p
hsa_circ_0072280	0.0139138	0.491004	hsa-miR-553	hsa-miR-527	hsa-miR-3200-5p	hsa-miR-518a-5p	hsa-miR-3660
hsa_circ_0056076	0.00195239	0.485731	hsa-miR-4685-5p	hsa-miR-6891-3p	hsa-miR-6758-5p	hsa-miR-4318	hsa-miR-6882-5p
hsa_circ_0048000	0.0452054	0.479727	hsa-miR-6870-3p	hsa-miR-6767-5p	hsa-miR-105-5p	hsa-miR-1256	hsa-miR-4460
hsa_circ_0059186	0.0197066	2.0851	hsa-miR-6852-3p	hsa-miR-3909	hsa-miR-7978	hsa-miR-6845-3p	hsa-miR-5193
hsa_circ_0070185	0.0270181	11.0528	hsa-miR-4728-3p	hsa-miR-4727-5p	hsa-miR-4797-3p	hsa-miR-4448	hsa-miR-1226-3p
hsa_circ_0075441	0.00857165	0.482309	hsa-miR-1238-5p	hsa-miR-4758-5p	hsa-miR-4658	hsa-miR-6790-5p	hsa-miR-6868-3p
hsa_circ_0016964	0.0220924	0.459295	hsa-miR-6165	hsa-miR-24-3p	hsa-miR-4779	hsa-miR-922	hsa-miR-6510-5p
hsa_circ_0065551	0.00820687	0.433956	hsa-miR-8089	hsa-miR-4327	hsa-miR-6848-5p	hsa-miR-6842-3p	hsa-miR-5787
hsa_circ_0070818	0.00259889	2.44203	hsa-miR-7978	hsa-miR-6716-3p	hsa-miR-6802-3p	hsa-miR-3650	hsa-miR-331-3p
hsa_circ_0083213	0.0110421	0.485651	hsa-miR-198	hsa-miR-29c-3p	hsa-miR-519e-5p	hsa-miR-1200	hsa-miR-1283
hsa_circ_0046461	0.00937249	0.488791	hsa-miR-6834-3p	hsa-miR-7973	hsa-miR-624-3p	hsa-miR-6819-3p	hsa-miR-654-3p
hsa_circ_0071971	0.00143217	0.36968	hsa-miR-599	hsa-miR-34c-3p	hsa-miR-7852-3p	hsa-miR-4717-3p	hsa-miR-5009-3p
hsa_circ_0016944	0.0142042	0.47464	hsa-miR-3928-5p	hsa-miR-6806-3p	hsa-miR-150-5p	hsa-miR-4713-5p	hsa-miR-4420
hsa_circ_0072690	0.0418933	0.333653	hsa-miR-1273g-3p	hsa-miR-4419b	hsa-miR-181a-2-3p	hsa-miR-4478	hsa-miR-3929
hsa_circ_0089881	0.0329016	2.69971	hsa-miR-204-3p	hsa-miR-5196-5p	hsa-miR-3192-5p	hsa-miR-6828-3p	hsa-miR-6071
hsa_circ_0090754	0.0186428	0.488968	hsa-miR-6859-5p	hsa-miR-1255b-2-3p	hsa-miR-7853-5p	hsa-miR-3065-3p	hsa-miR-105-5p
hsa_circ_0005646	0.0018106	0.489512	hsa-miR-4685-3p	hsa-miR-339-5p	hsa-miR-6867-3p	hsa-miR-4693-3p	hsa-miR-4287
hsa_circ_0030556	0.0223605	0.497343	hsa-miR-548q	hsa-miR-520a-5p	hsa-miR-545-3p	hsa-miR-4291	hsa-miR-4330
hsa_circ_0090757	0.0130805	0.432349	hsa-miR-6721-5p	hsa-miR-6861-5p	hsa-miR-212-3p	hsa-miR-6868-5p	hsa-miR-548s
hsa_circ_0052529	0.0293115	0.391498	hsa-miR-1266-3p	hsa-miR-489-3p	hsa-miR-514a-3p	hsa-miR-148a-5p	hsa-miR-7152-5p
hsa_circ_0025518	0.0198867	4.14807	hsa-miR-520a-5p	hsa-miR-6509-3p	hsa-miR-1273g-3p	hsa-miR-519d-5p	hsa-miR-3145-5p
hsa_circ_0033149	0.00243674	0.497934	hsa-miR-4446-3p	hsa-miR-3158-3p	hsa-miR-5088-5p	hsa-miR-6818-5p	hsa-miR-1269b
hsa_circ_0031619	0.0219446	2.16675	hsa-miR-7978	hsa-miR-5691	hsa-miR-4778-3p	hsa-miR-877-3p	hsa-miR-3128
hsa_circ_0032877	0.0242933	0.342435	hsa-miR-106a-3p	hsa-miR-5089-3p	hsa-miR-367-5p	hsa-miR-2355-3p	hsa-miR-1266-3p
hsa_circ_0001801	0.0466178	0.377316	hsa-miR-2115-5p	hsa-miR-516a-3p	hsa-miR-7162-5p	hsa-miR-516b-3p	hsa-miR-135a-5p
hsa_circ_0067687	0.000418368	2.53167	hsa-miR-892b	hsa-miR-6504-5p	hsa-miR-3714	hsa-miR-3064-5p	hsa-miR-1227-5p
hsa_circ_0080899	0.0495555	0.237941	hsa-miR-188-3p	hsa-miR-3156-3p	hsa-miR-1260b	hsa-miR-1260a	hsa-miR-4680-3p
hsa_circ_0046853	0.0275944	2.70148	hsa-miR-4793-5p	hsa-miR-4318	hsa-miR-200b-3p	hsa-miR-200c-3p	hsa-miR-3681-5p
hsa_circ_0000800	0.0498267	2.10615	hsa-miR-6514-3p	hsa-miR-5590-5p	hsa-miR-203a-5p	hsa-miR-656-5p	hsa-miR-214-5p
hsa_circ_0027462	0.0248217	0.488464	hsa-miR-1322	hsa-miR-624-5p	hsa-miR-3143	hsa-miR-4729	hsa-miR-4777-3p
hsa_circ_0081240	0.0240597	0.33775	hsa-miR-6828-5p	hsa-miR-3928-5p	hsa-miR-6079	hsa-miR-671-5p	hsa-miR-4668-3p
hsa_circ_0071175	0.0478438	0.499488	hsa-miR-6864-3p	hsa-miR-4772-3p	hsa-miR-873-3p	hsa-miR-129-5p	hsa-miR-4533
hsa_circ_0059520	0.00911382	0.44284	hsa-miR-450b-3p	hsa-miR-638	hsa-miR-2114-5p	hsa-miR-769-3p	hsa-miR-421
hsa_circ_0070819	0.0304817	2.47078	hsa-miR-4724-5p	hsa-miR-92a-3p	hsa-miR-367-3p	hsa-miR-32-5p	hsa-miR-137
hsa_circ_0064346	0.0309274	0.398886	hsa-miR-3605-5p	hsa-miR-486-3p	hsa-miR-3180-5p	hsa-miR-6894-5p	hsa-miR-520a-5p
hsa_circ_0000778	0.0354957	0.221976	hsa-miR-502-5p	hsa-miR-676-5p	hsa-miR-3667-3p	hsa-miR-6879-3p	hsa-miR-450b-5p
hsa_circ_0016987	0.00385855	0.425766	hsa-miR-7154-3p	hsa-miR-17-3p	hsa-miR-6890-3p	hsa-miR-765	hsa-miR-509-5p
hsa_circ_0006458	0.0211707	0.465077	hsa-miR-6867-3p	hsa-miR-636	hsa-miR-7113-3p	hsa-miR-611	hsa-miR-26a-5p
hsa_circ_0081896	0.0472356	0.309315	hsa-miR-224-5p	hsa-miR-1264	hsa-miR-499b-3p	hsa-miR-3591-3p	hsa-miR-21-3p
hsa_circ_0001073	0.0259588	0.305829	hsa-miR-3192-3p	hsa-miR-4762-3p	hsa-miR-3151-3p	hsa-miR-1200	hsa-miR-544b
hsa_circ_0044082	0.0232151	0.475522	hsa-miR-6891-3p	hsa-miR-6513-3p	hsa-miR-1295b-3p	hsa-miR-6072	hsa-miR-3667-3p
hsa_circ_0006473	0.036458	0.495668	hsa-miR-766-3p	hsa-miR-17-3p	hsa-miR-5011-3p	hsa-miR-4666b	hsa-miR-298
hsa_circ_0087587	0.0317051	0.486386	hsa-miR-4736	hsa-miR-1207-5p	hsa-miR-4763-3p	hsa-miR-7150	hsa-miR-4799-3p
hsa_circ_0032969	0.0173768	0.464705	hsa-miR-6805-3p	hsa-miR-3667-3p	hsa-miR-515-5p	hsa-miR-4799-3p	hsa-miR-6868-5p
hsa_circ_0002348	0.0295385	0.356067	hsa-miR-181c-5p	hsa-miR-744-5p	hsa-miR-6767-5p	hsa-miR-4262	hsa-miR-2355-5p
hsa_circ_0033384	0.0228054	0.435917	hsa-miR-942-5p	hsa-miR-4708-3p	hsa-miR-3690	hsa-miR-8073	hsa-miR-6765-3p
hsa_circ_0029894	0.00233847	0.484674	hsa-miR-4722-3p	hsa-miR-3154	hsa-miR-301a-5p	hsa-miR-6747-3p	hsa-miR-301b-5p
hsa_circ_0071332	0.0269864	2.36131	hsa-miR-1251-3p	hsa-miR-5681b	hsa-miR-3194-3p	hsa-miR-9-5p	hsa-miR-4734
hsa_circ_0004010	0.000136974	0.444225	hsa-miR-653-3p	hsa-miR-3155a	hsa-miR-140-3p.1	hsa-miR-484	hsa-miR-3155b
hsa_circ_0004855	0.000422449	0.449415	hsa-miR-4727-5p	hsa-miR-5001-3p	hsa-miR-4769-3p	hsa-miR-6738-3p	hsa-miR-1264
hsa_circ_0086269	0.0357245	2.25894	hsa-miR-8485	hsa-miR-1226-3p	hsa-miR-1284	hsa-miR-6720-5p	hsa-miR-6844
hsa_circ_0085561	0.0402827	2.19206	hsa-miR-593-3p	hsa-miR-6515-3p	hsa-miR-6895-3p	hsa-miR-664b-3p	hsa-miR-3182
hsa_circ_0067035	0.00946998	0.468515	hsa-miR-148b-3p	hsa-miR-5003-5p	hsa-miR-96-3p	hsa-miR-610	hsa-miR-4276
hsa_circ_0054947	0.0209025	2.09158	hsa-miR-4418	hsa-miR-509-5p	hsa-miR-509-3-5p	hsa-miR-217	hsa-miR-183-5p.2
hsa_circ_0084128	0.0402593	0.431841	hsa-miR-1972	hsa-miR-4683	hsa-miR-1270	hsa-miR-620	hsa-miR-4709-5p
hsa_circ_0056894	0.0328591	2.4629	hsa-miR-1246	hsa-miR-6848-3p	hsa-miR-1207-5p	hsa-miR-1207-3p	hsa-miR-3913-3p
hsa_circ_0084349	0.0346976	0.455178	hsa-miR-4768-5p	hsa-miR-6845-3p	hsa-miR-3664-3p	hsa-miR-873-5p.1	hsa-miR-6873-3p
hsa_circ_0033227	0.0148941	0.461441	hsa-miR-3681-3p	hsa-miR-4257	hsa-miR-27b-3p	hsa-miR-6847-5p	hsa-miR-128-3p
hsa_circ_0046702	0.00408922	0.141438	hsa-miR-634	hsa-miR-4690-3p	hsa-miR-4762-5p	hsa-miR-5685	hsa-miR-7156-3p
hsa_circ_0052780	0.00540226	0.49095	hsa-miR-6762-3p	hsa-miR-27a-3p	hsa-miR-4717-5p	hsa-miR-665	hsa-miR-5190
hsa_circ_0078678	0.0388821	2.72575	hsa-miR-378g	hsa-miR-431-5p	hsa-miR-939-3p	hsa-miR-20a-3p	hsa-miR-6791-3p
hsa_circ_0025931	0.0288318	0.400602	hsa-miR-27b-3p	hsa-miR-6856-3p	hsa-miR-4502	hsa-miR-4638-3p	hsa-miR-339-5p
hsa_circ_0017624	0.017756	0.400735	hsa-miR-622	hsa-miR-3682-5p	hsa-miR-198	hsa-miR-6809-3p	hsa-miR-4753-3p
hsa_circ_0050207	0.0158206	0.459997	hsa-miR-4779	hsa-miR-1908-5p	hsa-miR-4772-5p	hsa-miR-7110-5p	hsa-miR-663a
hsa_circ_0017034	0.00365888	0.333088	hsa-miR-3185	hsa-miR-6858-3p	hsa-miR-3182	hsa-miR-451b	hsa-miR-6829-5p
hsa_circ_0046013	0.0458145	0.479977	hsa-miR-6843-3p	hsa-miR-497-5p	hsa-miR-195-5p	hsa-miR-6787-3p	hsa-miR-922
hsa_circ_0023840	0.0240786	2.89848	hsa-miR-3944-5p	hsa-miR-6862-5p	hsa-miR-3182	hsa-miR-143-5p	hsa-miR-4253
hsa_circ_0084433	0.0155204	0.438372	hsa-miR-1972	hsa-miR-6873-3p	hsa-miR-452-3p	hsa-miR-6808-5p	hsa-miR-6844
hsa_circ_0071080	0.0349004	0.435472	hsa-miR-1257	hsa-miR-6851-5p	hsa-miR-508-3p	hsa-miR-4445-5p	hsa-miR-4443
hsa_circ_0016940	0.0382931	0.441676	hsa-miR-3171	hsa-miR-7843-3p	hsa-miR-150-5p	hsa-miR-6806-3p	hsa-miR-5002-3p
hsa_circ_0091327	0.0274877	2.07538	hsa-miR-7154-3p	hsa-miR-605-3p	hsa-miR-765	hsa-miR-6848-3p	hsa-miR-6126
hsa_circ_0047932	0.0159127	0.477606	hsa-miR-6776-5p	hsa-miR-4275	hsa-miR-330-5p	hsa-miR-326	hsa-miR-6831-5p
hsa_circ_0017642	0.0251556	0.439899	hsa-miR-6792-3p	hsa-miR-4691-5p	hsa-miR-770-5p	hsa-miR-6852-3p	hsa-miR-942-5p
hsa_circ_0040004	0.0396059	0.381399	hsa-miR-6817-3p	hsa-miR-196a-3p	hsa-miR-6728-3p	hsa-miR-3128	hsa-miR-301b-5p
hsa_circ_0027939	0.00586402	2.2304	hsa-miR-4778-3p	hsa-miR-223-3p	hsa-miR-3121-5p	hsa-miR-4711-3p	hsa-miR-6845-3p
hsa_circ_0059861	0.0232064	0.446456	hsa-miR-670-3p	hsa-miR-600	hsa-miR-27b-5p	hsa-miR-1208	hsa-miR-432-5p
hsa_circ_0034351	0.0152069	2.11453	hsa-miR-1243	hsa-miR-4746-5p	hsa-miR-1914-3p	hsa-let-7c-5p	hsa-miR-6753-3p
hsa_circ_0037009	0.0297123	2.60839	hsa-miR-4520-3p	hsa-miR-4667-5p	hsa-miR-7155-5p	hsa-miR-221-5p	hsa-miR-23b-5p
hsa_circ_0091322	0.0274611	2.11659	hsa-miR-3187-3p	hsa-miR-6843-3p	hsa-miR-890	hsa-miR-6515-5p	hsa-miR-4493
hsa_circ_0014850	0.0161866	2.00214	hsa-miR-489-3p	hsa-miR-548x-3p	hsa-miR-323a-5p	hsa-miR-548ae-3p	hsa-miR-496.1
hsa_circ_0086460	0.00859026	0.467684	hsa-miR-877-3p	hsa-miR-516b-5p	hsa-miR-4782-5p	hsa-miR-6881-3p	hsa-miR-6839-5p
hsa_circ_0083208	0.00562861	0.404966	hsa-miR-1305	hsa-miR-181c-3p	hsa-miR-508-5p	hsa-miR-5682	hsa-miR-198
hsa_circ_0077713	0.00710349	0.332106	hsa-miR-1285-3p	hsa-miR-4520-5p	hsa-miR-6860	hsa-miR-5189-5p	hsa-miR-612
hsa_circ_0031426	0.0261342	2.04968	hsa-miR-6772-3p	hsa-miR-4793-5p	hsa-miR-137	hsa-miR-208b-5p	hsa-miR-324-5p
hsa_circ_0065073	0.0350853	0.429674	hsa-miR-5588-5p	hsa-miR-4720-5p	hsa-miR-6721-5p	hsa-miR-4690-3p	hsa-miR-3918
hsa_circ_0034269	0.0114489	0.479598	hsa-miR-132-3p	hsa-miR-8485	hsa-miR-6891-5p	hsa-miR-4428	hsa-miR-212-3p
hsa_circ_0018996	0.0397999	0.465996	hsa-miR-370-5p	hsa-miR-5196-3p	hsa-miR-3974	hsa-miR-873-5p.1	hsa-miR-4761-5p
hsa_circ_0008318	0.043958	2.11293	hsa-miR-24-2-5p	hsa-miR-3187-3p	hsa-miR-8071	hsa-miR-6777-3p	hsa-miR-670-5p
hsa_circ_0027938	0.0233076	2.12972	hsa-miR-4778-3p	hsa-miR-6740-3p	hsa-miR-1253	hsa-let-7d-5p	hsa-miR-188-3p
hsa_circ_0090761	0.0241414	0.441414	hsa-miR-4257	hsa-miR-29a-3p	hsa-miR-3074-3p	hsa-miR-4786-3p	hsa-miR-448
hsa_circ_0080905	0.0469369	3.14464	hsa-miR-188-3p	hsa-miR-1260b	hsa-miR-6852-3p	hsa-miR-3153	hsa-miR-223-3p
hsa_circ_0016988	0.00825028	0.457155	hsa-miR-525-5p	hsa-miR-2115-5p	hsa-miR-378a-5p	hsa-miR-3180-5p	hsa-miR-488-5p
hsa_circ_0004662	0.0437808	2.14364	hsa-miR-378g	hsa-miR-1298-3p	hsa-miR-4486	hsa-miR-1587	hsa-miR-5189-5p
hsa_circ_0015697	0.0416471	2.06002	hsa-miR-556-5p	hsa-miR-610	hsa-miR-3914	hsa-miR-6747-5p	hsa-miR-609
hsa_circ_0003314	0.00712688	0.470644	hsa-miR-1202	hsa-miR-3972	hsa-miR-4668-5p	hsa-miR-219b-5p	hsa-miR-3194-5p
hsa_circ_0073192	0.00234535	0.430798	hsa-miR-6504-5p	hsa-miR-4439	hsa-miR-143-5p	hsa-miR-6806-3p	hsa-miR-6855-3p
hsa_circ_0071100	0.0463109	0.496705	hsa-miR-181a-2-3p	hsa-miR-6736-3p	hsa-miR-4726-5p	hsa-miR-888-3p	hsa-miR-4252
hsa_circ_0009593	0.0315081	0.450405	hsa-miR-6892-3p	hsa-miR-3162-3p	hsa-miR-1299	hsa-miR-377-3p	hsa-miR-6858-5p
hsa_circ_0001074	0.0246437	0.359737	hsa-miR-3151-3p	hsa-miR-4306	hsa-miR-3664-5p	hsa-miR-7703	hsa-miR-6847-3p
hsa_circ_0081236	0.0102712	0.4399	hsa-miR-1306-3p	hsa-miR-1297	hsa-miR-92a-1-5p	hsa-miR-7159-3p	hsa-miR-26b-5p
hsa_circ_0035275	0.04775	2.42695	hsa-miR-493-3p	hsa-miR-6805-3p	hsa-miR-323a-5p	hsa-miR-6773-3p	hsa-miR-4456
hsa_circ_0071385	0.0330655	2.04362	hsa-miR-26a-2-3p	hsa-miR-516b-3p	hsa-miR-6881-3p	hsa-miR-7111-3p	hsa-miR-516a-3p
hsa_circ_0027275	0.0072346	0.12608	hsa-miR-383-5p.1	hsa-miR-6515-5p	hsa-miR-664a-5p	hsa-miR-6762-3p	hsa-miR-4794
hsa_circ_0073641	0.00108669	2.04369	hsa-miR-4469	hsa-miR-7113-3p	hsa-miR-345-3p	hsa-miR-4319	hsa-miR-3978
hsa_circ_0066542	0.0185703	0.313632	hsa-miR-338-3p	hsa-miR-942-5p	hsa-miR-1200	hsa-miR-378a-5p	hsa-miR-1910-5p
hsa_circ_0005308	0.0229967	0.459844	hsa-miR-8485	hsa-miR-646	hsa-miR-342-3p	hsa-miR-148a-3p	hsa-miR-6747-3p
hsa_circ_0031884	0.043509	3.20228	hsa-miR-515-5p	hsa-miR-519e-5p	hsa-miR-4727-5p	hsa-miR-3667-3p	hsa-miR-4640-5p
hsa_circ_0061275	0.0132554	0.498151	hsa-miR-4251	hsa-miR-4303	hsa-miR-4687-3p	hsa-miR-4324	hsa-miR-7705
hsa_circ_0059245	0.0346127	0.485301	hsa-miR-6872-3p	hsa-miR-5581-3p	hsa-miR-6890-3p	hsa-miR-1273g-3p	hsa-miR-4468
hsa_circ_0047088	0.0267461	2.4461	hsa-miR-6736-5p	hsa-miR-1262	hsa-miR-4701-3p	hsa-miR-591	hsa-miR-140-3p.1
hsa_circ_0019025	0.026213	0.403991	hsa-miR-649	hsa-miR-873-5p.1	hsa-miR-654-3p	hsa-miR-486-5p	hsa-miR-346
hsa_circ_0075808	0.0431531	0.498416	hsa-miR-148a-3p	hsa-miR-891b	hsa-miR-4433a-3p	hsa-miR-4768-3p	hsa-miR-130a-3p
hsa_circ_0074150	0.0112688	0.308876	hsa-miR-345-5p	hsa-miR-198	hsa-miR-4753-5p	hsa-miR-544a	hsa-miR-7853-5p
hsa_circ_0081248	0.0403522	0.476657	hsa-miR-1199-5p	hsa-miR-6751-3p	hsa-miR-486-3p	hsa-miR-644a	hsa-miR-761
hsa_circ_0073193	0.012802	0.412095	hsa-miR-191-5p	hsa-miR-6892-3p	hsa-miR-95-3p	hsa-miR-3679-3p	hsa-miR-6125
hsa_circ_0029280	0.0161771	0.406414	hsa-miR-7977	hsa-miR-6087	hsa-miR-3938	hsa-miR-4722-5p	hsa-miR-4769-5p
hsa_circ_0008751	0.0227928	2.06404	hsa-miR-1343-3p	hsa-miR-940	hsa-miR-4736	hsa-miR-3140-5p	hsa-miR-4286
hsa_circ_0077501	0.0426648	0.415832	hsa-miR-4769-5p	hsa-miR-320b	hsa-miR-4739	hsa-miR-760	hsa-miR-3200-5p
hsa_circ_0090051	0.00805238	0.467177	hsa-miR-130b-3p	hsa-miR-610	hsa-miR-130a-3p	hsa-miR-301b-3p	hsa-miR-301a-3p
hsa_circ_0000354	0.0130087	2.57421	hsa-miR-8054	hsa-miR-4793-3p	hsa-miR-483-3p.1	hsa-miR-4487	hsa-miR-548k
hsa_circ_0027667	0.0186515	2.15032	hsa-miR-4460	hsa-miR-1267	hsa-miR-6849-5p	hsa-miR-4449	hsa-miR-1270
hsa_circ_0079817	0.047115	0.449016	hsa-miR-6824-5p	hsa-miR-6789-5p	hsa-miR-4799-5p	hsa-miR-6780b-5p	hsa-miR-2909
hsa_circ_0080866	0.0158695	2.13143	hsa-miR-6506-5p	hsa-miR-3192-5p	hsa-miR-4724-5p	hsa-miR-204-3p	hsa-miR-148b-5p
hsa_circ_0084439	0.0237279	0.43676	hsa-miR-4699-5p	hsa-miR-3914	hsa-miR-873-5p.1	hsa-miR-3664-3p	hsa-miR-649
hsa_circ_0023402	0.00479789	0.397801	hsa-miR-4324	hsa-miR-2115-5p	hsa-miR-1200	hsa-miR-544b	hsa-miR-451b
hsa_circ_0042392	0.00753573	0.46104	hsa-miR-4751	hsa-miR-92a-2-5p	hsa-miR-3139	hsa-miR-6882-3p	hsa-miR-5008-3p
hsa_circ_0000627	0.044234	0.447929	hsa-miR-3151-5p	hsa-miR-4755-3p	hsa-miR-4707-3p	hsa-miR-340-3p	hsa-miR-938
hsa_circ_0036249	0.00301409	0.295089	hsa-miR-338-3p	hsa-miR-4516	hsa-miR-4434	hsa-miR-7977	hsa-miR-642b-5p
hsa_circ_0043533	0.041988	3.01488	hsa-miR-212-5p	hsa-miR-3143	hsa-miR-4317	hsa-miR-452-3p	hsa-miR-27a-5p
hsa_circ_0054272	0.0457308	0.473212	hsa-miR-591	hsa-miR-1264	hsa-miR-4684-3p	hsa-miR-877-3p	hsa-miR-936
hsa_circ_0040015	0.0285163	0.468103	hsa-miR-4329	hsa-miR-3913-3p	hsa-miR-510-5p	hsa-miR-3972	hsa-miR-489-3p
hsa_circ_0042221	0.00364078	0.458896	hsa-miR-6081	hsa-miR-629-5p	hsa-miR-6839-3p	hsa-miR-665	hsa-miR-192-3p
hsa_circ_0016974	0.00424861	0.42795	hsa-miR-3689b-3p	hsa-miR-30b-3p	hsa-miR-6780a-5p	hsa-miR-3689a-3p	hsa-miR-3689c
hsa_circ_0055038	0.0157292	0.432156	hsa-miR-634	hsa-miR-513a-5p	hsa-miR-1226-3p	hsa-miR-7641	hsa-miR-8086
hsa_circ_0087937	0.00935962	0.351716	hsa-miR-132-3p	hsa-miR-505-3p.2	hsa-miR-6776-3p	hsa-miR-505-3p.1	hsa-miR-212-3p
hsa_circ_0063659	0.0113027	2.016	hsa-miR-6504-5p	hsa-miR-149-5p	hsa-miR-3064-5p	hsa-miR-27b-5p	hsa-miR-612
hsa_circ_0058106	0.0460411	2.15036	hsa-miR-3681-3p	hsa-miR-4741	hsa-miR-128-3p	hsa-miR-216a-3p	hsa-miR-4675
hsa_circ_0053875	0.0115563	0.313153	hsa-miR-3137	hsa-miR-3140-5p	hsa-miR-10b-3p	hsa-miR-20b-3p	hsa-miR-15b-3p
hsa_circ_0039930	0.0126702	0.431403	hsa-miR-556-5p	hsa-miR-6849-5p	hsa-miR-6080	hsa-miR-3689d	hsa-miR-133a-5p
hsa_circ_0004829	0.00184323	0.471495	hsa-miR-493-5p	hsa-miR-3191-5p	hsa-miR-374a-3p	hsa-miR-2115-3p	hsa-miR-205-5p
hsa_circ_0055025	0.0301483	0.481677	hsa-miR-6516-5p	hsa-miR-6842-3p	hsa-miR-647	hsa-miR-5096	hsa-miR-6762-3p
hsa_circ_0000346	0.0390535	0.458985	hsa-miR-6848-3p	hsa-miR-4661-5p	hsa-miR-6849-3p	hsa-miR-5787	hsa-miR-6843-3p
hsa_circ_0012771	0.00101682	0.431171	hsa-miR-6806-3p	hsa-miR-4319	hsa-miR-345-3p	hsa-miR-127-5p	hsa-miR-670-5p
hsa_circ_0031787	0.0254755	0.374248	hsa-miR-7853-5p	hsa-miR-4268	hsa-miR-6772-3p	hsa-miR-105-5p	hsa-miR-6505-5p
hsa_circ_0067736	0.018019	0.235406	hsa-miR-766-3p	hsa-miR-3135b	hsa-miR-3925-3p	hsa-miR-6503-5p	hsa-miR-6810-3p
hsa_circ_0077756	0.0180484	0.496122	hsa-miR-1243	hsa-miR-5196-3p	hsa-miR-139-5p	hsa-miR-4794	hsa-miR-4303
hsa_circ_0031859	0.0111331	0.419757	hsa-miR-487a-5p	hsa-miR-487b-5p	hsa-miR-1264	hsa-miR-19a-3p	hsa-miR-6839-5p
hsa_circ_0019368	0.0100357	0.454977	hsa-miR-4463	hsa-miR-4746-5p	hsa-miR-140-3p.1	hsa-miR-151a-3p	hsa-miR-4499
hsa_circ_0089953	0.000553399	0.485277	hsa-miR-208b-3p	hsa-miR-519e-5p	hsa-miR-208a-3p	hsa-miR-515-5p
hsa_circ_0020951	0.038619	0.454183	hsa-miR-376b-5p	hsa-miR-8056	hsa-miR-3691-5p	hsa-miR-4752	hsa-miR-376c-5p
hsa_circ_0069618	0.0370122	0.47019	hsa-miR-148b-5p	hsa-miR-519e-5p	hsa-miR-4307	hsa-miR-4677-3p	hsa-miR-93-3p
hsa_circ_0032119	0.0407966	0.437529	hsa-miR-3120-5p	hsa-miR-4520-3p	hsa-miR-1292-3p	hsa-miR-6857-3p	hsa-miR-6765-3p
hsa_circ_0067677	0.0374454	0.445589	hsa-miR-605-3p	hsa-miR-2052	hsa-miR-3121-3p	hsa-miR-3910
hsa_circ_0017015	0.00272311	0.438742	hsa-miR-4692	hsa-miR-4453	hsa-miR-4514	hsa-miR-100-3p	hsa-miR-6715a-3p
hsa_circ_0016956	0.0425335	0.405381	hsa-miR-641	hsa-miR-499a-5p	hsa-miR-6767-5p	hsa-miR-1273g-3p	hsa-miR-208b-3p
hsa_circ_0043297	0.0330657	0.393471	hsa-miR-4659b-3p	hsa-miR-635	hsa-miR-6515-3p	hsa-miR-4659a-3p	hsa-miR-767-3p
hsa_circ_0045376	0.00287225	0.400804	hsa-miR-8485	hsa-miR-4685-5p	hsa-miR-6837-5p	hsa-miR-6885-5p	hsa-miR-328-5p
hsa_circ_0006519	0.0296477	2.74128	hsa-miR-1258	hsa-miR-502-5p	hsa-miR-204-5p	hsa-miR-127-5p	hsa-miR-3690
hsa_circ_0084442	0.00888215	0.491748	hsa-miR-4650-5p	hsa-miR-1972	hsa-miR-6844	hsa-miR-518e-5p	hsa-miR-520g-5p
hsa_circ_0078496	0.0442887	0.382165	hsa-miR-1180-3p	hsa-miR-6791-5p	hsa-miR-4664-3p	hsa-miR-3938	hsa-miR-6726-5p
hsa_circ_0085038	0.0309508	3.20227	hsa-miR-6754-3p	hsa-miR-4769-3p	hsa-miR-412-3p	hsa-miR-6817-5p	hsa-miR-4281
hsa_circ_0002000	0.0397247	0.436602	hsa-miR-2681-3p	hsa-miR-6721-5p	hsa-miR-377-3p	hsa-miR-6751-3p	hsa-miR-3619-5p
hsa_circ_0032130	0.0486702	0.460928	hsa-miR-6884-3p	hsa-miR-6879-3p	hsa-miR-6802-3p	hsa-miR-224-5p
hsa_circ_0006148	0.0231437	2.15009	hsa-miR-4314	hsa-miR-205-5p	hsa-miR-8052	hsa-miR-6506-5p	hsa-miR-492
hsa_circ_0082846	0.0114853	0.379777	hsa-miR-1468-5p	hsa-miR-4256	hsa-miR-3124-3p
hsa_circ_0002317	0.0247105	0.457855	hsa-miR-4707-3p	hsa-miR-6849-3p	hsa-miR-6851-5p	hsa-miR-3689d	hsa-miR-6721-5p
hsa_circ_0006647	0.00280356	2.8886	hsa-miR-1911-5p	hsa-miR-455-3p.1	hsa-miR-759	hsa-miR-4481	hsa-miR-3650
hsa_circ_0087182	0.00690117	0.485157	hsa-miR-4755-5p	hsa-miR-3150b-3p	hsa-miR-4689	hsa-miR-4659b-3p	hsa-miR-670-5p
hsa_circ_0003302	0.0152003	0.49312	hsa-miR-7151-5p	hsa-miR-4436b-5p	hsa-miR-640	hsa-miR-6076	hsa-miR-4778-3p
hsa_circ_0040792	0.0487963	0.461554	hsa-miR-4792	hsa-miR-4710	hsa-miR-7855-5p	hsa-miR-6127	hsa-miR-6851-5p
hsa_circ_0007039	0.024323	0.328513	hsa-miR-6887-5p	hsa-miR-6795-5p	hsa-miR-4786-3p	hsa-miR-5003-5p	hsa-miR-6885-5p
hsa_circ_0077800	0.0480059	2.18424	hsa-miR-6828-3p	hsa-miR-617	hsa-miR-378d	hsa-miR-378b	hsa-miR-378e
hsa_circ_0006395	0.0359606	0.48075	hsa-miR-494-5p	hsa-miR-218-2-3p	hsa-miR-144-5p	hsa-miR-584-5p	hsa-miR-410-5p
hsa_circ_0029467	0.0179667	0.43137	hsa-miR-451b	hsa-miR-3942-3p	hsa-miR-9-3p	hsa-miR-2115-5p	hsa-miR-4662a-3p
hsa_circ_0032699	0.0140272	0.457894	hsa-miR-4769-5p	hsa-miR-4782-5p	hsa-miR-3197	hsa-miR-4654	hsa-miR-5706
hsa_circ_0025742	0.00383946	0.348648	hsa-miR-4426	hsa-miR-4647	hsa-miR-4662b	hsa-miR-4700-3p	hsa-miR-511-3p
hsa_circ_0087927	0.00504468	0.425125	hsa-miR-6509-3p	hsa-miR-103b	hsa-miR-653-5p	hsa-miR-5189-3p	hsa-miR-4662a-5p
hsa_circ_0085444	0.0140094	0.434215	hsa-miR-338-3p	hsa-miR-3191-5p	hsa-miR-6862-5p	hsa-miR-548o-3p	hsa-miR-361-5p
hsa_circ_0080318	0.0180524	0.485425	hsa-miR-4252	hsa-miR-6886-3p	hsa-miR-1226-3p	hsa-miR-4733-3p	hsa-miR-938
hsa_circ_0012909	0.045605	0.452062	hsa-miR-6755-3p	hsa-miR-4529-3p	hsa-miR-7850-5p	hsa-miR-5089-5p	hsa-miR-6828-3p
hsa_circ_0014205	0.0262814	2.93494	hsa-miR-3135b	hsa-miR-501-3p	hsa-miR-4492	hsa-miR-5088-5p	hsa-miR-3158-3p
hsa_circ_0008651	0.025751	0.429223	hsa-miR-216a-5p	hsa-miR-4691-3p	hsa-miR-4762-5p	hsa-miR-3157-5p	hsa-miR-6787-3p
hsa_circ_0005442	0.0480777	0.433381	hsa-miR-455-3p.1	hsa-miR-5587-5p	hsa-miR-4317	hsa-miR-548aa	hsa-miR-145-5p
hsa_circ_0000931	0.00474423	0.379062	hsa-miR-188-3p	hsa-miR-1260b	hsa-miR-6768-3p	hsa-miR-1260a	hsa-miR-1245b-5p
hsa_circ_0077350	0.0194195	0.45302	hsa-miR-330-3p	hsa-miR-4696	hsa-miR-539-3p	hsa-miR-6515-3p	hsa-miR-7974
hsa_circ_0004932	0.0439688	2.44952	hsa-miR-5590-5p	hsa-miR-6819-3p	hsa-miR-149-5p	hsa-miR-4776-3p	hsa-miR-4659b-5p
hsa_circ_0060231	0.0340407	0.488759	hsa-miR-561-5p	hsa-miR-5691	hsa-miR-6805-3p	hsa-miR-6830-5p	hsa-miR-520f-5p
hsa_circ_0053434	0.0351311	0.399018	hsa-miR-6850-3p	hsa-miR-4326	hsa-miR-6762-5p	hsa-miR-5092	hsa-miR-1234-3p
hsa_circ_0081230	0.0129051	0.439259	hsa-miR-4440	hsa-miR-1976	hsa-miR-4498	hsa-miR-762	hsa-miR-6754-5p
hsa_circ_0007693	0.0457724	0.43323	hsa-miR-383-3p	hsa-miR-4530	hsa-miR-7114-5p	hsa-miR-338-3p	hsa-miR-140-3p.1
hsa_circ_0030756	0.00263096	0.385023	hsa-miR-1273f	hsa-miR-143-3p	hsa-miR-4708-5p	hsa-miR-708-3p	hsa-miR-6785-3p
hsa_circ_0002041	0.0043759	0.473685	hsa-miR-377-3p	hsa-miR-1297	hsa-miR-7157-5p	hsa-let-7c-5p	hsa-miR-6074
hsa_circ_0061510	0.0215137	2.10789	hsa-miR-4529-3p	hsa-miR-7850-5p	hsa-let-7g-5p	hsa-miR-6853-3p	hsa-let-7d-5p
hsa_circ_0064377	0.0333577	2.53784	hsa-miR-4792	hsa-miR-1233-3p	hsa-miR-548ax	hsa-miR-1225-3p	hsa-miR-548ao-5p
hsa_circ_0039295	0.0141003	0.495096	hsa-miR-6889-3p	hsa-miR-148a-3p	hsa-miR-448	hsa-miR-217	hsa-miR-6807-3p
hsa_circ_0063685	0.0196285	2.29436	hsa-miR-7977	hsa-miR-3139	hsa-miR-520a-5p	hsa-miR-4267	hsa-miR-708-5p
hsa_circ_0002266	0.0243173	0.473514	hsa-miR-4766-5p	hsa-miR-4484	hsa-miR-103a-2-5p	hsa-miR-8053	hsa-miR-488-3p
hsa_circ_0033287	0.00544687	0.457079	hsa-miR-761	hsa-miR-15a-5p	hsa-miR-4268	hsa-miR-4529-5p	hsa-miR-7110-3p
hsa_circ_0048017	0.00397993	0.412315	hsa-miR-1180-3p	hsa-miR-4444	hsa-miR-549a	hsa-miR-4664-3p
hsa_circ_0006345	0.00681369	0.451599	hsa-miR-4432	hsa-miR-766-3p	hsa-miR-1266-3p	hsa-miR-6864-5p	hsa-miR-4459
hsa_circ_0040268	0.0142948	0.456941	hsa-miR-4651	hsa-miR-93-3p	hsa-miR-365a-3p	hsa-miR-6819-5p	hsa-miR-8085
hsa_circ_0058891	0.03649	2.83114	hsa-miR-5588-5p	hsa-miR-107	hsa-miR-5197-5p	hsa-miR-103a-3p	hsa-miR-885-3p
hsa_circ_0003750	0.0239983	0.474302	hsa-miR-5193	hsa-miR-7152-3p	hsa-miR-27a-3p	hsa-miR-1470	hsa-miR-133a-3p.2
hsa_circ_0046483	0.0406208	0.427643	hsa-miR-6819-3p	hsa-miR-3915	hsa-miR-891b	hsa-miR-203a-3p.1	hsa-miR-6877-3p
hsa_circ_0072638	0.0143124	0.393923	hsa-miR-148b-3p	hsa-miR-141-5p	hsa-miR-3692-3p	hsa-miR-132-3p	hsa-miR-148a-3p
hsa_circ_0090782	0.0133184	0.492654	hsa-miR-3160-5p	hsa-miR-493-5p	hsa-miR-3158-3p	hsa-miR-5581-3p	hsa-miR-3154
hsa_circ_0006192	0.0405343	0.485032	hsa-miR-9500	hsa-miR-5196-5p	hsa-miR-4747-5p	hsa-miR-4514	hsa-miR-3912-5p
hsa_circ_0005789	0.0377453	0.474548	hsa-miR-5681a	hsa-miR-7155-5p	hsa-miR-301b-5p	hsa-miR-93-3p	hsa-miR-146a-3p
hsa_circ_0008293	0.00919527	0.499227	hsa-miR-1273g-3p	hsa-miR-6737-3p	hsa-miR-449b-3p	hsa-miR-637	hsa-miR-6889-3p
hsa_circ_0077712	0.0349338	0.351112	hsa-miR-216b-5p	hsa-miR-20a-3p	hsa-miR-544a	hsa-miR-942-5p	hsa-miR-4778-3p
hsa_circ_0029674	0.0141086	0.26189	hsa-miR-548au-3p	hsa-miR-202-3p	hsa-miR-5197-5p	hsa-miR-4795-5p	hsa-miR-573
hsa_circ_0002391	0.0470889	0.401937	hsa-miR-1273e	hsa-miR-301a-3p	hsa-miR-6823-5p	hsa-miR-1909-3p	hsa-miR-192-3p
hsa_circ_0030177	0.0268408	0.41483	hsa-miR-892c-3p	hsa-miR-4691-3p	hsa-miR-4676-3p	hsa-miR-6126	hsa-miR-2276-3p
hsa_circ_0025981	0.0269581	0.416221	hsa-miR-128-2-5p	hsa-miR-6854-5p	hsa-miR-128-1-5p	hsa-miR-4687-3p	hsa-miR-6784-5p
hsa_circ_0040473	0.0242855	0.459958	hsa-miR-1257	hsa-miR-5695	hsa-miR-515-5p	hsa-miR-1911-3p	hsa-miR-1245b-5p
hsa_circ_0061483	0.0309691	0.464133	hsa-miR-5193	hsa-miR-8073	hsa-miR-1470	hsa-miR-7106-3p	hsa-miR-4660
hsa_circ_0073197	0.0439035	0.291613	hsa-miR-4516	hsa-miR-8089	hsa-miR-4271	hsa-miR-6851-5p	hsa-miR-6880-5p
hsa_circ_0053874	0.00925998	0.351052	hsa-miR-4778-5p	hsa-miR-4703-3p	hsa-miR-5187-3p	hsa-miR-1283	hsa-miR-15b-3p
hsa_circ_0003345	0.0384684	0.431307	hsa-miR-6766-3p	hsa-miR-1294	hsa-miR-3157-5p	hsa-miR-550a-3p	hsa-miR-628-5p
hsa_circ_0078682	0.0261476	4.08332	hsa-miR-4780	hsa-miR-6866-3p	hsa-miR-4668-3p	hsa-miR-676-5p	hsa-miR-6780b-3p
hsa_circ_0073026	0.0049188	0.20078	hsa-miR-4438	hsa-miR-583
hsa_circ_0085482	0.00453505	0.489153	hsa-miR-642b-5p	hsa-miR-4764-5p	hsa-miR-19b-1-5p	hsa-miR-1265	hsa-miR-30e-3p
hsa_circ_0005223	0.0067294	0.41669	hsa-miR-6503-5p	hsa-miR-410-5p	hsa-miR-6848-3p	hsa-miR-5002-5p	hsa-miR-494-5p
hsa_circ_0083214	0.00423873	0.34385	hsa-miR-345-3p	hsa-miR-3679-3p	hsa-miR-6801-3p	hsa-miR-95-5p	hsa-miR-1200
hsa_circ_0045777	0.00634891	0.376482	hsa-miR-4687-3p	hsa-miR-485-5p	hsa-miR-613	hsa-miR-6755-3p	hsa-miR-4443
hsa_circ_0010342	0.043785	0.47431	hsa-miR-6131	hsa-miR-4709-5p	hsa-miR-7154-5p	hsa-miR-138-5p	hsa-miR-133a-5p
hsa_circ_0085446	0.0010901	0.446976	hsa-miR-2392	hsa-miR-1185-5p	hsa-miR-7160-5p	hsa-miR-4451	hsa-miR-3679-5p
hsa_circ_0059134	0.0315374	0.399237	hsa-miR-629-3p	hsa-miR-6869-5p	hsa-miR-496.1	hsa-miR-2116-3p	hsa-miR-592
hsa_circ_0004384	0.0441283	0.481499	hsa-miR-3529-3p	hsa-miR-5003-5p	hsa-miR-6736-3p	hsa-miR-1203
hsa_circ_0002455	0.0136587	0.436263	hsa-miR-544a	hsa-miR-584-3p	hsa-miR-4772-3p	hsa-miR-2276-3p	hsa-miR-3074-5p
hsa_circ_0006264	0.0482967	0.482871	hsa-miR-6843-3p	hsa-miR-6848-3p	hsa-miR-6838-5p	hsa-miR-4291	hsa-miR-16-5p
hsa_circ_0017008	0.0151285	0.434501	hsa-miR-362-3p	hsa-miR-6854-5p	hsa-miR-411-5p.1	hsa-miR-3689a-5p	hsa-miR-1256
hsa_circ_0017771	0.045967	2.64902	hsa-miR-18b-3p	hsa-miR-6726-3p	hsa-miR-340-3p	hsa-miR-1249-3p	hsa-miR-3916
hsa_circ_0066544	0.0247399	0.471929	hsa-miR-942-5p	hsa-miR-3137	hsa-miR-4768-5p	hsa-miR-3682-5p	hsa-miR-198
hsa_circ_0088532	0.0349567	0.441804	hsa-miR-3124-3p	hsa-miR-1257	hsa-miR-1226-3p	hsa-miR-3127-3p	hsa-miR-4733-3p
hsa_circ_0020060	0.0124938	0.374214	hsa-miR-762	hsa-miR-6805-3p	hsa-miR-6860	hsa-miR-34b-5p	hsa-miR-6835-3p
hsa_circ_0048006	0.0396473	0.455816	hsa-miR-2115-5p	hsa-miR-4738-3p	hsa-miR-3944-5p	hsa-miR-1273g-5p	hsa-miR-297
hsa_circ_0018732	0.0209657	0.434662	hsa-miR-130b-5p	hsa-miR-8058	hsa-miR-5009-5p	hsa-miR-6875-3p	hsa-miR-5581-5p
hsa_circ_0080859	0.0498306	2.33215	hsa-miR-6824-5p	hsa-miR-3614-5p	hsa-miR-6851-5p	hsa-miR-765	hsa-miR-4433a-3p
hsa_circ_0000393	0.0156265	2.56323	hsa-miR-6825-3p	hsa-miR-139-5p	hsa-miR-29c-5p
hsa_circ_0087949	0.0179517	2.79016	hsa-miR-4274	hsa-miR-516b-3p	hsa-miR-622	hsa-miR-3660	hsa-miR-378a-5p
hsa_circ_0033212	0.0247476	0.436339	hsa-miR-205-5p	hsa-miR-4452	hsa-miR-5093	hsa-miR-4279	hsa-miR-4659b-3p
hsa_circ_0017631	0.0490856	0.457103	hsa-miR-4739	hsa-miR-3193	hsa-miR-6813-5p	hsa-miR-6085	hsa-miR-3154
hsa_circ_0078680	0.0426936	2.52919	hsa-miR-378g	hsa-miR-939-3p	hsa-miR-5581-5p	hsa-miR-216a-3p	hsa-miR-128-3p
hsa_circ_0044708	0.00767393	0.430424	hsa-miR-6868-5p	hsa-miR-4720-5p	hsa-miR-6516-3p	hsa-miR-3128	hsa-miR-4676-3p
hsa_circ_0035123	0.018082	2.51338	hsa-miR-7152-3p	hsa-miR-6749-3p	hsa-miR-652-5p	hsa-miR-5190	hsa-miR-4276
hsa_circ_0040466	0.00576655	0.432775	hsa-miR-4672	hsa-miR-500a-5p	hsa-miR-548at-3p	hsa-miR-205-5p	hsa-miR-452-3p
hsa_circ_0085439	0.00675648	0.433119	hsa-miR-212-5p	hsa-miR-548o-3p	hsa-miR-4732-3p	hsa-miR-125a-5p	hsa-miR-3160-5p
hsa_circ_0029934	0.039299	2.32446	hsa-miR-1199-5p	hsa-miR-628-5p	hsa-miR-1323	hsa-miR-2114-3p	hsa-miR-548o-3p
hsa_circ_0091318	0.0465733	2.33009	hsa-miR-3170	hsa-miR-326	hsa-miR-1306-5p	hsa-miR-5096	hsa-miR-7155-5p
hsa_circ_0027935	0.0247549	2.08646	hsa-miR-4674	hsa-miR-1228-3p	hsa-miR-421	hsa-miR-4268	hsa-miR-4704-3p
hsa_circ_0000212	0.00165546	0.385671	hsa-miR-3614-3p	hsa-miR-4313	hsa-miR-4297	hsa-miR-7848-3p	hsa-miR-219b-5p
hsa_circ_0047348	0.0397235	0.260701	hsa-miR-4757-5p	hsa-miR-6878-3p	hsa-miR-6744-3p	hsa-miR-4664-3p	hsa-miR-516b-5p
hsa_circ_0084596	0.00237855	2.48745	hsa-miR-6759-5p	hsa-miR-148b-3p	hsa-miR-3198	hsa-miR-4309	hsa-miR-4650-3p
hsa_circ_0002898	0.0387032	0.360975	hsa-miR-579-3p	hsa-miR-664b-3p	hsa-miR-4277	hsa-miR-488-3p	hsa-miR-6875-3p
hsa_circ_0029827	0.0205937	0.481778	hsa-miR-3650	hsa-miR-302b-5p	hsa-miR-6831-3p	hsa-miR-3200-5p	hsa-miR-4761-5p
hsa_circ_0029826	0.0339231	0.48799	hsa-miR-140-3p.1	hsa-miR-4436b-5p	hsa-miR-612	hsa-miR-323b-5p	hsa-miR-6721-5p
hsa_circ_0075125	0.0342005	2.15965	hsa-miR-3928-3p	hsa-miR-130b-5p	hsa-miR-6505-3p	hsa-miR-4257	hsa-miR-3974
hsa_circ_0084376	0.00778482	0.498013	hsa-miR-3690	hsa-miR-2467-5p	hsa-miR-3668	hsa-miR-4781-3p	hsa-miR-6791-3p
hsa_circ_0053877	0.0273057	0.475511	hsa-miR-3690	hsa-miR-6783-3p	hsa-miR-4677-5p	hsa-miR-7152-5p	hsa-miR-3074-5p
hsa_circ_0048009	0.042849	0.445293	hsa-miR-3672	hsa-miR-6870-3p	hsa-miR-4314	hsa-miR-3692-3p	hsa-miR-6864-3p
hsa_circ_0084686	0.0366381	0.419903	hsa-miR-6515-5p	hsa-miR-4443	hsa-miR-4661-3p	hsa-miR-3606-3p	hsa-miR-205-3p
hsa_circ_0014204	0.0332129	2.86632	hsa-miR-6756-5p	hsa-miR-4533	hsa-miR-6766-5p	hsa-miR-1197	hsa-miR-3915
hsa_circ_0080962	0.00763121	0.379921	hsa-miR-5584-3p	hsa-miR-153-3p	hsa-miR-103a-2-5p	hsa-miR-877-3p	hsa-miR-5689
hsa_circ_0067881	0.0327803	2.52048	hsa-miR-6881-3p	hsa-miR-877-3p	hsa-miR-6129	hsa-miR-3129-5p	hsa-miR-199b-3p
hsa_circ_0003979	0.0261868	0.479393	hsa-miR-7157-5p	hsa-miR-1255a	hsa-miR-4310	hsa-miR-1255b-5p	hsa-miR-4786-5p
hsa_circ_0073024	0.021951	0.388411	hsa-miR-20a-5p	hsa-miR-570-5p	hsa-miR-136-3p	hsa-miR-519d-3p	hsa-miR-20b-5p
hsa_circ_0081949	0.0448796	0.332893	hsa-miR-4776-3p	hsa-miR-525-5p	hsa-miR-3913-5p	hsa-miR-545-5p	hsa-miR-3122
hsa_circ_0005821	0.0293647	0.471436	hsa-miR-6509-3p	hsa-miR-103b	hsa-miR-653-5p	hsa-miR-5189-3p	hsa-miR-4662a-5p
hsa_circ_0073383	0.0249695	3.14646	hsa-miR-503-5p	hsa-miR-4524b-5p	hsa-miR-15a-5p	hsa-miR-103a-3p	hsa-miR-4733-5p
hsa_circ_0016954	0.00161341	0.352025	hsa-miR-6845-5p	hsa-miR-6762-5p	hsa-miR-6889-3p	hsa-miR-6825-5p	hsa-miR-1271-3p
hsa_circ_0087212	0.0323039	2.30386	hsa-miR-4279	hsa-miR-5681b	hsa-miR-5191	hsa-miR-1291	hsa-miR-655-5p
hsa_circ_0078517	0.00576487	0.428034	hsa-miR-222-3p	hsa-miR-6073	hsa-miR-4714-3p	hsa-miR-1283	hsa-miR-219a-1-3p
hsa_circ_0046467	0.000649227	0.493867	hsa-miR-1270	hsa-miR-6837-5p	hsa-miR-5685	hsa-miR-7703	hsa-miR-212-5p
hsa_circ_0035122	0.00774571	2.48057	hsa-miR-5587-5p	hsa-miR-4276	hsa-miR-5190	hsa-miR-4747-5p	hsa-miR-3682-5p
hsa_circ_0073028	0.0107061	0.362273	hsa-miR-1225-5p	hsa-miR-340-3p	hsa-miR-941	hsa-miR-4697-5p	hsa-miR-4755-3p
hsa_circ_0001662	0.0169439	0.450768	hsa-miR-1282	hsa-miR-5707	hsa-miR-4782-5p	hsa-miR-298	hsa-miR-4659a-5p
hsa_circ_0055072	0.00419247	0.386769	hsa-miR-3126-5p	hsa-miR-34b-3p	hsa-miR-4479	hsa-miR-4285	hsa-miR-6875-5p
hsa_circ_0048012	0.000514547	0.397448	hsa-miR-203a-5p	hsa-miR-6751-3p	hsa-miR-4303	hsa-miR-1273g-5p	hsa-miR-1199-5p
hsa_circ_0032874	0.0366461	0.289812	hsa-miR-4733-5p	hsa-miR-3926	hsa-miR-4446-5p	hsa-miR-188-5p	hsa-miR-605-5p
hsa_circ_0017773	0.0361057	2.55617	hsa-miR-3125	hsa-miR-6859-5p	hsa-miR-4474-5p	hsa-miR-1264	hsa-miR-297
hsa_circ_0080492	0.029532	0.434527	hsa-miR-6840-5p	hsa-miR-4667-3p	hsa-miR-6749-3p	hsa-miR-6826-3p	hsa-miR-6795-3p
hsa_circ_0071117	0.0267156	0.479687	hsa-miR-3663-5p	hsa-miR-769-3p	hsa-miR-6728-5p	hsa-miR-7152-3p	hsa-miR-5187-5p
hsa_circ_0078491	0.0264011	0.45584	hsa-miR-6801-3p	hsa-miR-5589-3p	hsa-miR-4782-5p	hsa-miR-6839-5p	hsa-miR-298
hsa_circ_0087893	0.0207135	0.497478	hsa-miR-6828-5p	hsa-miR-183-5p.1	hsa-miR-653-3p	hsa-miR-2392	hsa-miR-3157-5p
hsa_circ_0032875	0.0408717	0.376849	hsa-miR-4733-5p	hsa-miR-6753-3p	hsa-miR-4527	hsa-miR-4446-5p	hsa-miR-3926
hsa_circ_0090736	0.0385215	0.443095	hsa-miR-5193	hsa-miR-5196-3p	hsa-miR-6072	hsa-miR-6735-3p	hsa-miR-3909
hsa_circ_0045390	0.036466	0.456428	hsa-miR-6752-5p	hsa-miR-6751-5p	hsa-miR-6842-5p	hsa-miR-7110-5p	hsa-miR-637
hsa_circ_0002242	0.00752102	0.464883	hsa-miR-548f-3p	hsa-miR-519d-5p	hsa-miR-548a-3p	hsa-miR-1296-3p	hsa-miR-149-5p
hsa_circ_0047951	0.0170923	0.298126	hsa-miR-4271	hsa-miR-4668-5p	hsa-miR-2110	hsa-miR-1286	hsa-miR-6780b-5p
hsa_circ_0066725	0.0183488	0.36128	hsa-miR-346	hsa-miR-6855-3p	hsa-miR-4439	hsa-miR-6857-3p	hsa-miR-4769-3p
hsa_circ_0004405	0.0287458	0.284243	hsa-miR-6845-3p	hsa-miR-4695-3p	hsa-miR-4804-3p	hsa-miR-5092	hsa-miR-383-5p.1
hsa_circ_0058321	0.0477815	2.39734	hsa-miR-4708-3p	hsa-miR-3934-3p	hsa-miR-6829-3p	hsa-miR-4265	hsa-miR-1205
hsa_circ_0055965	0.0286089	2.37161	hsa-miR-22-5p	hsa-miR-6772-3p	hsa-miR-6505-3p	hsa-miR-301a-5p	hsa-miR-1273e
hsa_circ_0057250	0.00940603	3.52007	hsa-miR-1247-5p	hsa-miR-4635	hsa-miR-2355-5p	hsa-miR-4436b-5p	hsa-miR-3679-3p
hsa_circ_0039458	0.0219342	0.461965	hsa-miR-6769b-3p	hsa-miR-4715-3p	hsa-miR-1324	hsa-miR-6501-3p	hsa-miR-3137
hsa_circ_0069387	0.0262349	0.465791	hsa-miR-424-5p	hsa-miR-195-5p	hsa-miR-497-5p	hsa-miR-15b-5p	hsa-miR-16-5p
hsa_circ_0035777	0.0497121	0.445372	hsa-miR-7111-3p	hsa-miR-4723-3p	hsa-miR-3183	hsa-miR-6769b-3p	hsa-miR-483-3p.1
hsa_circ_0006803	0.0152457	0.427139	hsa-miR-7160-5p	hsa-miR-6806-3p	hsa-miR-150-5p	hsa-miR-1225-5p	hsa-miR-4470
hsa_circ_0067686	0.00454416	2.28407	hsa-miR-892b	hsa-miR-3064-5p	hsa-miR-6504-5p	hsa-miR-6769b-5p	hsa-miR-3920
hsa_circ_0085636	0.00727295	2.69478	hsa-miR-6829-3p	hsa-miR-5193	hsa-miR-3977	hsa-miR-4463	hsa-miR-4716-3p
hsa_circ_0064962	0.0366161	0.469844	hsa-miR-4456	hsa-miR-4314	hsa-miR-93-3p	hsa-miR-1253	hsa-miR-6506-5p
hsa_circ_0090079	0.0143379	0.229627	hsa-miR-26b-3p	hsa-miR-6893-3p	hsa-miR-6874-5p	hsa-miR-516b-5p	hsa-miR-6815-3p
hsa_circ_0073126	0.0256317	0.484127	hsa-miR-8064	hsa-miR-367-3p	hsa-miR-3158-5p	hsa-miR-5591-3p	hsa-miR-4724-5p
hsa_circ_0082514	0.0148119	0.431746	hsa-miR-106a-3p	hsa-miR-892c-3p	hsa-miR-421	hsa-miR-6888-3p	hsa-miR-215-3p
hsa_circ_0005369	0.00547992	0.430435	hsa-miR-4738-3p	hsa-miR-1236-3p	hsa-miR-1260a	hsa-miR-3194-3p	hsa-miR-4254
hsa_circ_0047929	0.0127418	0.439362	hsa-miR-6820-3p	hsa-miR-550a-5p	hsa-miR-3118	hsa-miR-6793-5p	hsa-miR-6514-3p
hsa_circ_0087270	0.028264	0.196265	hsa-miR-3622b-3p	hsa-miR-3622a-3p	hsa-miR-3121-5p	hsa-miR-3675-3p
hsa_circ_0001860	0.0445916	0.493533	hsa-miR-449b-3p	hsa-miR-802	hsa-miR-103b	hsa-miR-4474-5p
hsa_circ_0073576	0.0161387	0.26598	hsa-miR-133a-5p	hsa-miR-4694-5p	hsa-miR-7978	hsa-miR-1273g-3p	hsa-miR-1255b-2-3p
hsa_circ_0017622	0.0194121	0.388443	hsa-miR-3150a-5p	hsa-miR-513a-5p	hsa-miR-27b-3p	hsa-miR-3150b-5p	hsa-miR-27a-3p
hsa_circ_0084310	0.0189735	0.475904	hsa-miR-4650-5p	hsa-miR-1972	hsa-miR-3977	hsa-miR-6860	hsa-miR-214-3p
hsa_circ_0087932	0.00234999	0.435582	hsa-miR-212-3p	hsa-miR-505-3p.1	hsa-miR-4436b-5p	hsa-miR-132-3p	hsa-miR-6776-3p
hsa_circ_0055083	0.00520665	0.394226	hsa-miR-1197	hsa-miR-6811-5p	hsa-miR-3064-3p	hsa-miR-376c-5p	hsa-miR-526b-5p
hsa_circ_0039931	0.0152738	0.41747	hsa-miR-4490	hsa-miR-4484	hsa-miR-6851-5p	hsa-miR-133a-5p	hsa-miR-3681-5p
hsa_circ_0061015	0.0396201	2.00873	hsa-miR-4277	hsa-miR-218-1-3p	hsa-miR-6755-3p	hsa-miR-223-3p	hsa-miR-584-5p
hsa_circ_0060378	0.0202509	2.05055	hsa-miR-7156-5p	hsa-miR-136-5p	hsa-miR-5196-3p	hsa-miR-3944-3p	hsa-miR-515-5p
hsa_circ_0073743	0.0430554	3.28419	hsa-miR-7106-3p	hsa-miR-7113-3p	hsa-miR-1268b	hsa-miR-4255	hsa-miR-6840-5p
hsa_circ_0069343	0.0375461	0.499503	hsa-miR-4436b-3p	hsa-miR-6879-5p	hsa-miR-6813-3p	hsa-miR-7843-5p	hsa-miR-141-5p
hsa_circ_0073642	0.00314365	2.04207	hsa-miR-1250-3p	hsa-miR-3200-3p	hsa-miR-4267	hsa-miR-519e-5p	hsa-miR-660-3p
hsa_circ_0047270	0.0145328	0.44519	hsa-miR-519d-5p	hsa-miR-548f-3p	hsa-miR-548a-3p	hsa-miR-1296-3p	hsa-miR-149-5p
hsa_circ_0069223	0.0386626	2.64303	hsa-miR-6881-3p	hsa-miR-877-3p	hsa-miR-1236-3p	hsa-miR-6875-3p	hsa-miR-3909
hsa_circ_0008304	0.018892	0.313324	hsa-miR-4778-5p	hsa-miR-548bb-3p	hsa-miR-4482-3p	hsa-miR-129-5p	hsa-miR-6715b-3p
hsa_circ_0047944	0.0410655	0.389786	hsa-miR-6076	hsa-miR-6797-3p	hsa-miR-6762-3p	hsa-miR-4709-5p	hsa-miR-552-3p
hsa_circ_0002919	0.00706053	2.13412	hsa-miR-345-3p	hsa-miR-4319	hsa-miR-4796-5p	hsa-miR-3978	hsa-miR-5193
hsa_circ_0081228	0.0295365	0.463234	hsa-miR-5008-3p	hsa-miR-6849-3p	hsa-miR-138-5p	hsa-miR-6131	hsa-miR-6811-3p
hsa_circ_0071102	0.00813324	0.456704	hsa-miR-4494	hsa-miR-3660	hsa-miR-6504-5p	hsa-miR-4505	hsa-miR-3064-5p
hsa_circ_0006956	0.033077	0.431952	hsa-miR-5196-3p	hsa-miR-3120-5p	hsa-miR-140-5p	hsa-miR-4742-5p	hsa-miR-7162-3p
hsa_circ_0003672	0.0489502	0.38768	hsa-miR-485-3p	hsa-miR-154-3p	hsa-miR-5588-3p	hsa-miR-487a-3p	hsa-miR-539-3p
hsa_circ_0047293	0.0194833	0.392324	hsa-miR-6502-5p	hsa-miR-3925-3p	hsa-miR-6791-5p	hsa-miR-506-3p	hsa-miR-4527
hsa_circ_0045928	0.00498267	0.472465	hsa-miR-520a-5p	hsa-miR-6501-3p	hsa-miR-525-5p	hsa-miR-3180-5p	hsa-miR-4686
hsa_circ_0000258	0.049214	0.470891	hsa-miR-1265	hsa-miR-632	hsa-miR-6499-3p	hsa-miR-17-3p	hsa-miR-1231
hsa_circ_0000352	0.0127681	2.0964	hsa-miR-4679	hsa-miR-6880-5p	hsa-miR-7853-5p	hsa-miR-3682-3p	hsa-miR-3165
hsa_circ_0045377	0.0028731	0.367019	hsa-miR-6885-5p	hsa-miR-6837-5p	hsa-miR-328-5p	hsa-miR-8485	hsa-miR-4685-5p
hsa_circ_0078674	0.0337984	3.28274	hsa-miR-5581-5p	hsa-miR-378g	hsa-miR-1248	hsa-miR-4297	hsa-miR-939-3p
hsa_circ_0078489	0.0170536	0.487945	hsa-miR-5699-5p	hsa-miR-7848-3p	hsa-miR-6893-5p	hsa-miR-4717-3p	hsa-miR-605-5p
hsa_circ_0072607	0.0268291	0.498273	hsa-miR-4461	hsa-miR-3622a-3p	hsa-miR-3622b-3p	hsa-miR-3591-3p	hsa-miR-183-5p.2
hsa_circ_0071540	0.0489086	3.36647	hsa-miR-548g-3p	hsa-miR-500b-5p	hsa-miR-224-3p	hsa-miR-3120-5p	hsa-miR-548a-3p
hsa_circ_0070884	0.0214951	0.464425	hsa-miR-145-5p	hsa-miR-455-3p.1	hsa-miR-3619-3p	hsa-miR-4726-3p	hsa-miR-3663-3p
hsa_circ_0047863	0.00247728	0.431098	hsa-miR-4676-5p	hsa-miR-199a-5p	hsa-miR-6871-5p	hsa-miR-575	hsa-miR-199b-5p
hsa_circ_0016996	0.00272076	0.411177	hsa-miR-6744-3p	hsa-miR-3119	hsa-miR-516b-5p	hsa-miR-4757-5p	hsa-miR-6878-3p
hsa_circ_0084131	0.0438731	0.396246	hsa-miR-4709-5p	hsa-miR-620	hsa-miR-1270	hsa-miR-4683
hsa_circ_0071448	0.00917883	2.18012	hsa-miR-6740-3p	hsa-miR-505-3p.1	hsa-miR-2355-5p	hsa-miR-4713-5p	hsa-miR-3913-3p
hsa_circ_0071104	0.0255004	0.445829	hsa-miR-4757-5p	hsa-miR-1470	hsa-miR-516a-3p	hsa-miR-2682-3p	hsa-miR-483-5p
hsa_circ_0017635	0.0141477	0.343046	hsa-miR-659-3p	hsa-miR-1193	hsa-miR-135a-5p	hsa-miR-193a-3p	hsa-miR-4257
hsa_circ_0047271	0.00925446	0.441125	hsa-miR-508-3p	hsa-miR-4673	hsa-miR-6877-3p	hsa-miR-6781-3p	hsa-miR-1256
hsa_circ_0012529	0.035152	2.05869	hsa-miR-7154-3p	hsa-miR-6076	hsa-miR-4298	hsa-miR-765	hsa-miR-496.1
hsa_circ_0007955	0.0197933	0.466779	hsa-miR-2115-5p	hsa-miR-29b-2-5p	hsa-miR-4663	hsa-miR-6791-5p	hsa-miR-4490
hsa_circ_0056573	0.023894	0.399277	hsa-miR-3692-5p	hsa-miR-181a-2-3p	hsa-miR-6815-5p	hsa-miR-649	hsa-miR-4515
hsa_circ_0005994	0.0435085	0.433142	hsa-miR-150-5p	hsa-miR-4727-5p	hsa-miR-5197-5p	hsa-miR-5000-3p	hsa-miR-6735-3p
hsa_circ_0008043	0.014849	2.027	hsa-miR-5088-5p	hsa-miR-222-3p	hsa-miR-221-3p	hsa-miR-770-5p	hsa-miR-3158-3p
hsa_circ_0073029	0.0331309	0.355736	hsa-miR-5706	hsa-miR-1299	hsa-miR-378j	hsa-miR-502-5p	hsa-miR-3678-3p
hsa_circ_0004122	0.0198851	0.462565	hsa-miR-4270	hsa-miR-584-3p	hsa-miR-211-3p	hsa-miR-5187-3p	hsa-miR-4441
hsa_circ_0081237	0.00577105	0.439661	hsa-miR-7159-3p	hsa-miR-1306-3p	hsa-miR-1297	hsa-miR-92a-1-5p	hsa-miR-183-3p
hsa_circ_0072062	0.00991884	0.491031	hsa-miR-6077	hsa-miR-200a-5p	hsa-miR-200b-5p	hsa-miR-7-5p	hsa-miR-363-5p
hsa_circ_0031624	0.0415578	2.05763	hsa-miR-502-5p	hsa-miR-143-3p	hsa-miR-1273f	hsa-miR-4436b-5p	hsa-miR-3925-3p
hsa_circ_0030584	0.00476158	0.190115	hsa-miR-4716-5p	hsa-miR-203a-5p	hsa-miR-550a-5p	hsa-miR-208b-3p	hsa-miR-4529-5p
hsa_circ_0004404	0.0212945	0.480089	hsa-miR-145-5p	hsa-miR-1244	hsa-miR-5195-3p	hsa-miR-199a-5p	hsa-miR-325
hsa_circ_0002310	0.000491896	0.438789	hsa-miR-4762-5p	hsa-miR-4691-3p	hsa-miR-216a-5p	hsa-miR-6787-3p	hsa-miR-3680-3p
hsa_circ_0090788	0.0269675	0.449615	hsa-miR-4519	hsa-miR-8075	hsa-miR-7106-5p	hsa-miR-2276-3p	hsa-miR-6799-5p
hsa_circ_0053870	0.00310535	0.42014	hsa-miR-8075	hsa-miR-31-5p	hsa-miR-1287-5p	hsa-miR-5683	hsa-miR-1200
hsa_circ_0008687	0.0239696	0.30513	hsa-miR-6504-5p	hsa-miR-6089	hsa-miR-5008-5p	hsa-miR-647	hsa-miR-4505
hsa_circ_0035465	0.0239975	2.26178	hsa-miR-7110-3p	hsa-miR-6873-3p	hsa-miR-3664-3p	hsa-miR-6772-3p	hsa-miR-6837-3p
hsa_circ_0088935	0.013751	0.411399	hsa-miR-7107-3p	hsa-miR-6753-3p	hsa-miR-455-3p.1	hsa-miR-6893-3p	hsa-miR-8057
hsa_circ_0034732	0.00354323	0.471304	hsa-miR-4691-5p	hsa-miR-6792-3p	hsa-miR-6846-3p	hsa-miR-4685-5p	hsa-miR-5193
hsa_circ_0087902	0.00751892	0.456732	hsa-miR-484	hsa-miR-6858-3p	hsa-miR-3155b	hsa-miR-3155a	hsa-miR-4786-3p
hsa_circ_0004904	0.0354464	0.364624	hsa-miR-4448	hsa-miR-424-3p	hsa-miR-6505-5p	hsa-miR-105-5p	hsa-miR-202-5p
hsa_circ_0040269	0.0160733	0.367797	hsa-miR-4701-5p	hsa-miR-548s	hsa-miR-199a-5p	hsa-miR-199b-5p	hsa-miR-588
hsa_circ_0007629	0.0057079	0.442015	hsa-miR-544a	hsa-miR-616-3p	hsa-miR-586	hsa-miR-6855-5p	hsa-miR-4772-3p
hsa_circ_0048007	0.030338	0.461982	hsa-miR-516b-3p	hsa-miR-302f	hsa-miR-194-5p	hsa-miR-7162-5p	hsa-miR-516a-3p
hsa_circ_0033249	0.0169432	0.49142	hsa-miR-1226-3p	hsa-miR-601	hsa-miR-4718	hsa-miR-6772-3p	hsa-miR-6826-3p
hsa_circ_0056932	0.00869639	0.41902	hsa-miR-5706	hsa-miR-363-5p	hsa-miR-1293	hsa-miR-6756-5p	hsa-miR-6745
hsa_circ_0080965	0.0272044	0.416447	hsa-miR-6829-3p	hsa-miR-22-3p	hsa-miR-197-3p	hsa-miR-132-5p	hsa-miR-6087
hsa_circ_0081860	0.00762496	0.440862	hsa-miR-137	hsa-miR-5587-5p	hsa-miR-6829-3p	hsa-miR-6836-3p	hsa-miR-628-5p
hsa_circ_0041313	0.0239724	0.437802	hsa-miR-217	hsa-miR-4418	hsa-miR-6807-3p	hsa-miR-509-5p	hsa-miR-509-3-5p
hsa_circ_0017619	0.00900524	0.35311	hsa-let-7a-5p	hsa-miR-202-3p	hsa-let-7c-5p	hsa-miR-98-5p	hsa-miR-4728-5p
hsa_circ_0005949	0.0300304	2.52836	hsa-miR-4774-5p	hsa-miR-4716-5p	hsa-miR-3620-5p	hsa-miR-4674	hsa-miR-4659a-5p
hsa_circ_0007514	0.0311943	0.487618	hsa-miR-6830-5p	hsa-miR-4493	hsa-miR-505-5p	hsa-miR-873-5p.2	hsa-miR-1205
hsa_circ_0043294	0.00458871	0.464178	hsa-miR-3158-5p	hsa-miR-527	hsa-miR-4277	hsa-miR-4452	hsa-miR-518a-5p
hsa_circ_0075427	0.00835852	0.3184	hsa-miR-4758-5p	hsa-miR-525-5p	hsa-miR-3922-3p	hsa-miR-4658	hsa-miR-20a-3p
hsa_circ_0020176	0.0365757	2.51994	hsa-miR-3619-5p	hsa-miR-761	hsa-miR-214-3p	hsa-miR-99a-3p	hsa-miR-4645-5p
hsa_circ_0054928	0.034473	0.370657	hsa-miR-1226-3p	hsa-miR-6755-3p	hsa-miR-5195-3p	hsa-miR-6877-5p	hsa-miR-2115-3p
hsa_circ_0022551	0.00835239	0.427503	hsa-miR-6811-5p	hsa-miR-6511b-5p	hsa-miR-1291	hsa-miR-3116	hsa-miR-4795-5p
hsa_circ_0027915	0.0217709	2.23137	hsa-miR-6509-3p	hsa-miR-6777-3p	hsa-miR-4657	hsa-miR-3926	hsa-miR-4320
hsa_circ_0072624	0.0226993	0.344107	hsa-miR-520a-5p	hsa-miR-892c-3p	hsa-miR-7702	hsa-miR-3671	hsa-miR-4716-5p
hsa_circ_0084447	0.0282638	0.496343	hsa-miR-1301-3p	hsa-miR-4417	hsa-miR-7850-5p	hsa-miR-7151-5p	hsa-miR-4650-5p
hsa_circ_0002927	0.0360857	0.365684	hsa-miR-377-3p	hsa-miR-6817-5p	hsa-miR-5001-3p	hsa-miR-4727-5p	hsa-miR-5003-5p
hsa_circ_0087215	0.0339818	2.65026	hsa-miR-223-5p	hsa-miR-6516-3p	hsa-miR-1206	hsa-miR-890	hsa-miR-6853-3p
hsa_circ_0043581	0.0449311	2.18972	hsa-miR-6783-3p	hsa-miR-4298	hsa-miR-6852-5p	hsa-miR-658	hsa-miR-6742-3p
hsa_circ_0087430	0.030376	0.490636	hsa-miR-5000-5p	hsa-miR-593-3p	hsa-miR-548p	hsa-miR-4753-3p	hsa-miR-4291
hsa_circ_0084817	0.0208922	0.494695	hsa-miR-136-5p	hsa-miR-421	hsa-miR-4487	hsa-miR-6868-5p	hsa-miR-4770
hsa_circ_0008761	0.00245724	0.440561	hsa-miR-6873-3p	hsa-miR-6833-3p	hsa-miR-6815-3p	hsa-miR-4768-5p	hsa-miR-1294
hsa_circ_0012766	0.0427577	0.469389	hsa-miR-17-3p	hsa-miR-103a-3p	hsa-miR-1184	hsa-miR-3937	hsa-miR-1250-3p
hsa_circ_0059519	0.0160467	0.499124	hsa-miR-3927-3p	hsa-miR-6831-5p	hsa-miR-4733-3p	hsa-miR-6863	hsa-miR-3973
hsa_circ_0033275	0.0195147	0.465327	hsa-miR-346	hsa-miR-4267	hsa-miR-138-5p	hsa-miR-4713-5p	hsa-miR-2861
hsa_circ_0002037	0.0119943	0.477473	hsa-miR-27a-3p	hsa-miR-513a-5p	hsa-miR-500b-3p	hsa-miR-6891-3p	hsa-miR-6072
hsa_circ_0084412	0.0177688	0.415216	hsa-miR-4642	hsa-miR-141-3p	hsa-miR-4470	hsa-miR-200a-3p	hsa-miR-1208
hsa_circ_0022571	0.028662	0.463226	hsa-miR-4265	hsa-miR-6865-3p	hsa-miR-197-3p	hsa-miR-4770	hsa-miR-4426
hsa_circ_0090316	0.0312449	2.40215	hsa-miR-4778-3p	hsa-miR-449b-5p	hsa-miR-34a-5p	hsa-miR-4325	hsa-miR-34c-5p
hsa_circ_0055489	0.000953118	0.486911	hsa-miR-1238-3p	hsa-miR-367-5p	hsa-miR-3145-5p	hsa-miR-4429	hsa-miR-6792-3p
hsa_circ_0021620	0.00613557	2.5309	hsa-miR-9-5p	hsa-miR-6511b-5p	hsa-miR-509-3-5p	hsa-miR-4418	hsa-miR-1205
hsa_circ_0083877	0.0364154	0.465756	hsa-miR-6828-5p	hsa-miR-320e	hsa-miR-6731-5p	hsa-miR-185-5p	hsa-miR-640
hsa_circ_0078494	0.03329	0.471576	hsa-miR-6893-5p	hsa-miR-4792	hsa-miR-6808-5p	hsa-miR-6838-5p	hsa-miR-4300
hsa_circ_0053087	0.0386916	0.325463	hsa-miR-634	hsa-miR-4768-3p	hsa-miR-3973	hsa-miR-182-5p	hsa-miR-6892-5p
hsa_circ_0072214	0.039365	0.383132	hsa-miR-4464	hsa-miR-337-5p	hsa-miR-4521	hsa-miR-148a-5p	hsa-miR-4748
hsa_circ_0017122	0.000140624	0.452439	hsa-miR-151a-3p	hsa-miR-346	hsa-miR-4687-5p	hsa-miR-4329	hsa-miR-4715-5p
hsa_circ_0039960	0.0212626	0.45214	hsa-miR-20a-3p	hsa-miR-511-5p	hsa-miR-4686	hsa-miR-6888-3p	hsa-miR-6844
hsa_circ_0030234	0.019258	2.06129	hsa-miR-611	hsa-miR-4504	hsa-let-7f-5p	hsa-miR-1-3p	hsa-let-7g-5p
hsa_circ_0002231	0.00485371	0.465009	hsa-miR-4666a-5p	hsa-miR-3153	hsa-miR-3714	hsa-miR-6771-5p	hsa-miR-1910-3p
hsa_circ_0083234	0.0411851	0.487064	hsa-miR-1207-3p	hsa-miR-5589-5p	hsa-miR-4451	hsa-miR-6720-5p	hsa-miR-4650-3p
hsa_circ_0084454	0.00707196	0.4818	hsa-miR-20a-3p	hsa-miR-3670	hsa-miR-452-3p	hsa-miR-4265	hsa-miR-519e-5p
hsa_circ_0090770	0.0164571	0.447525	hsa-miR-4279	hsa-miR-6881-3p	hsa-miR-380-5p	hsa-miR-6827-5p	hsa-miR-133a-5p
hsa_circ_0055084	0.00902139	0.422943	hsa-miR-377-3p	hsa-miR-6744-3p	hsa-miR-4696	hsa-miR-1265	hsa-miR-4700-3p
hsa_circ_0087640	0.0464815	0.454459	hsa-miR-6782-5p	hsa-miR-2392	hsa-miR-340-3p	hsa-miR-4534	hsa-miR-4690-5p
hsa_circ_0087897	0.0010566	0.451556	hsa-miR-6858-3p	hsa-miR-18a-3p	hsa-miR-3179	hsa-miR-519e-5p	hsa-miR-1913
hsa_circ_0047057	0.0133919	2.06681	hsa-miR-6881-3p	hsa-miR-670-3p	hsa-miR-1238-3p	hsa-miR-205-5p	hsa-miR-6780a-3p
hsa_circ_0084409	0.018425	0.483196	hsa-miR-3128	hsa-miR-6858-3p	hsa-miR-6088	hsa-miR-6722-3p	hsa-miR-1207-3p
hsa_circ_0002236	0.0426985	0.462671	hsa-miR-148b-3p	hsa-miR-30d-3p	hsa-miR-152-3p	hsa-miR-610	hsa-miR-96-3p
hsa_circ_0036503	0.04357	2.52702	hsa-miR-6511a-3p	hsa-miR-6511b-3p	hsa-miR-5011-3p	hsa-miR-4662b	hsa-miR-6789-3p
hsa_circ_0083206	0.00338422	0.370497	hsa-miR-3655	hsa-miR-345-3p	hsa-miR-6826-3p	hsa-miR-198	hsa-miR-3150a-5p
hsa_circ_0016975	4.59853e-05	0.346719	hsa-miR-4779	hsa-miR-4436a	hsa-miR-1972	hsa-miR-548f-5p	hsa-miR-6765-5p
hsa_circ_0045368	0.0111414	0.450785	hsa-miR-7-1-3p	hsa-miR-183-5p.1	hsa-miR-6833-5p	hsa-miR-4752	hsa-miR-3138
hsa_circ_0087910	0.0089565	0.492337	hsa-miR-520g-3p	hsa-miR-208b-5p	hsa-miR-520h	hsa-miR-208a-5p	hsa-miR-548ah-5p
hsa_circ_0070813	0.00452776	2.70094	hsa-miR-6852-3p	hsa-miR-3142	hsa-miR-4279	hsa-miR-3921	hsa-miR-3909
hsa_circ_0052078	0.0375346	0.121505	hsa-miR-376b-3p	hsa-miR-6072	hsa-miR-7154-3p	hsa-miR-138-1-3p	hsa-miR-606
hsa_circ_0002515	0.0217673	0.186745	hsa-miR-4764-3p	hsa-miR-4433a-3p	hsa-miR-1236-3p	hsa-miR-618	hsa-miR-665
hsa_circ_0031771	0.0418697	2.79489	hsa-miR-4694-5p	hsa-miR-3198	hsa-miR-6868-3p	hsa-miR-6890-5p	hsa-miR-4653-3p
hsa_circ_0084867	0.020651	3.08332	hsa-miR-3174	hsa-miR-924	hsa-miR-627-5p	hsa-miR-921	hsa-miR-502-5p
hsa_circ_0018463	0.0469757	2.28396	hsa-miR-4642	hsa-miR-6824-3p	hsa-miR-6506-5p	hsa-miR-5001-3p	hsa-miR-326
hsa_circ_0007734	0.0243034	0.357186	hsa-miR-511-5p	hsa-miR-6818-5p	hsa-miR-6849-3p	hsa-miR-505-3p.2	hsa-miR-152-5p
hsa_circ_0046466	0.00143156	0.410433	hsa-miR-654-3p	hsa-miR-3192-3p	hsa-miR-3151-3p	hsa-miR-1270	hsa-miR-7703
hsa_circ_0077363	0.0323823	0.474791	hsa-miR-4696	hsa-miR-539-3p	hsa-miR-6515-3p	hsa-miR-330-3p	hsa-miR-485-3p
hsa_circ_0040266	0.0305477	0.475273	hsa-miR-576-3p	hsa-miR-519e-5p	hsa-miR-510-5p	hsa-miR-22-5p	hsa-miR-5695
hsa_circ_0008618	0.0463907	0.487514	hsa-miR-1237-3p	hsa-miR-146b-5p	hsa-miR-3912-5p	hsa-miR-4498	hsa-miR-7158-3p
hsa_circ_0027897	0.0495314	0.420623	hsa-miR-6773-3p	hsa-miR-302d-5p	hsa-miR-302b-5p	hsa-miR-4733-3p	hsa-miR-6879-3p
hsa_circ_0001784	0.0256131	0.407765	hsa-miR-6826-5p	hsa-miR-485-5p	hsa-miR-29b-2-5p	hsa-miR-6833-3p	hsa-miR-6873-3p
hsa_circ_0056863	0.0478345	2.12391	hsa-miR-891a-3p	hsa-miR-1912	hsa-miR-5088-3p	hsa-miR-15b-5p	hsa-miR-497-5p
hsa_circ_0048003	0.0349991	0.489998	hsa-miR-2115-5p	hsa-miR-6728-5p	hsa-miR-367-5p	hsa-miR-4677-3p	hsa-miR-4772-5p
hsa_circ_0069011	0.031977	0.397141	hsa-miR-892c-3p	hsa-miR-6766-5p	hsa-miR-3622b-3p	hsa-miR-6884-3p	hsa-miR-193a-3p
hsa_circ_0022426	0.0219051	0.464501	hsa-miR-4761-5p	hsa-miR-483-3p.1	hsa-miR-133a-5p	hsa-miR-6891-3p	hsa-miR-561-5p
hsa_circ_0032481	0.0428323	0.462418	hsa-miR-3978	hsa-miR-6793-3p	hsa-miR-6860	hsa-miR-4252	hsa-miR-7107-3p
hsa_circ_0027463	0.00845477	0.396924	hsa-miR-502-5p	hsa-miR-498	hsa-miR-676-5p	hsa-miR-17-3p	hsa-miR-138-1-3p
hsa_circ_0076776	0.00516248	0.485178	hsa-miR-6842-3p	hsa-miR-4430	hsa-miR-5787	hsa-miR-3652	hsa-miR-3664-3p
hsa_circ_0033226	0.0205036	0.497192	hsa-miR-4291	hsa-miR-503-5p	hsa-miR-1226-3p	hsa-miR-6873-3p	hsa-miR-659-5p
hsa_circ_0032126	0.0368014	0.359898	hsa-miR-1271-5p	hsa-miR-764	hsa-miR-10a-5p	hsa-miR-652-5p	hsa-miR-3614-5p
hsa_circ_0016955	0.030011	0.462381	hsa-miR-4786-3p	hsa-miR-7843-3p	hsa-miR-376c-3p	hsa-miR-6830-3p	hsa-miR-5007-5p
hsa_circ_0056936	0.0294432	0.458885	hsa-miR-6509-3p	hsa-miR-4750-3p	hsa-miR-4256	hsa-miR-1273g-3p	hsa-miR-6890-3p
hsa_circ_0089124	0.00793493	0.454816	hsa-miR-193b-3p	hsa-miR-193a-3p	hsa-miR-6499-3p	hsa-miR-5572	hsa-miR-3190-5p
hsa_circ_0001090	0.0326868	2.17859	hsa-miR-762	hsa-miR-1302	hsa-miR-3649	hsa-miR-4446-3p	hsa-miR-4425
hsa_circ_0045364	0.00067665	0.483229	hsa-miR-216b-3p	hsa-miR-485-3p	hsa-miR-539-3p	hsa-miR-6726-5p	hsa-miR-1199-3p
hsa_circ_0004508	0.00295491	0.417208	hsa-miR-6510-5p	hsa-miR-6165	hsa-miR-3972	hsa-miR-4779	hsa-miR-5584-5p
hsa_circ_0000839	0.0042611	0.445576	hsa-miR-6781-3p	hsa-miR-2682-3p	hsa-miR-22-5p	hsa-miR-6807-3p	hsa-miR-149-5p
hsa_circ_0024266	0.0108705	0.463615	hsa-miR-5586-5p	hsa-miR-136-5p	hsa-miR-761	hsa-miR-3619-5p	hsa-miR-6078
hsa_circ_0008336	0.0289297	0.407998	hsa-miR-6126	hsa-miR-6864-5p	hsa-miR-4513	hsa-miR-616-5p	hsa-miR-605-3p
hsa_circ_0040006	0.0120794	0.434231	hsa-miR-4679	hsa-miR-3158-3p	hsa-miR-6878-3p	hsa-miR-6779-3p	hsa-miR-194-3p
hsa_circ_0023401	0.0193247	0.450641	hsa-miR-23b-3p	hsa-miR-23a-3p	hsa-miR-23c	hsa-miR-520a-5p	hsa-miR-3152-3p
hsa_circ_0072990	0.0420617	0.469411	hsa-miR-23b-5p	hsa-miR-5095	hsa-miR-4661-5p	hsa-miR-4999-5p	hsa-miR-4680-5p
hsa_circ_0008448	0.0114449	0.482487	hsa-miR-4662b	hsa-miR-4647	hsa-miR-4426	hsa-miR-4459	hsa-miR-4518
hsa_circ_0052674	0.0364408	0.476327	hsa-miR-642a-3p	hsa-miR-410-5p	hsa-miR-494-5p	hsa-miR-1267	hsa-miR-6772-3p
hsa_circ_0029277	0.0100814	0.491128	hsa-miR-7106-3p	hsa-miR-6772-3p	hsa-miR-7515	hsa-miR-1537-5p	hsa-miR-4639-3p
hsa_circ_0047185	0.0334764	0.399692	hsa-miR-4254	hsa-miR-499a-3p	hsa-miR-6855-3p	hsa-miR-888-3p	hsa-miR-192-3p
hsa_circ_0047828	0.0315955	0.467215	hsa-miR-494-5p	hsa-miR-4323	hsa-miR-5191	hsa-miR-513b-3p	hsa-miR-6736-3p
hsa_circ_0065057	0.0392701	0.470379	hsa-miR-7114-3p	hsa-miR-670-3p	hsa-miR-1180-5p	hsa-miR-6828-3p	hsa-miR-504-5p.1
hsa_circ_0038401	0.00954155	2.46401	hsa-miR-452-5p	hsa-miR-6753-3p	hsa-miR-6757-3p	hsa-miR-4669	hsa-miR-3657
hsa_circ_0085820	0.0376795	0.490711	hsa-miR-663a	hsa-miR-3142	hsa-miR-6756-5p	hsa-miR-4486	hsa-miR-4651
hsa_circ_0017017	0.040663	0.49661	hsa-miR-4694-3p	hsa-miR-8059	hsa-miR-3189-3p	hsa-miR-6881-3p	hsa-miR-6758-5p
hsa_circ_0016801	0.0485915	0.439781	hsa-miR-4690-3p	hsa-miR-5685	hsa-miR-4772-5p	hsa-miR-1229-5p	hsa-miR-3925-3p
hsa_circ_0073487	0.0430198	2.18213	hsa-miR-4659a-3p	hsa-miR-147a	hsa-miR-6818-5p	hsa-miR-4659b-3p	hsa-miR-7977
hsa_circ_0029125	0.0323715	0.405061	hsa-miR-4647	hsa-miR-4662b	hsa-miR-580-3p	hsa-miR-4298	hsa-miR-4426
hsa_circ_0045381	0.000350893	0.48746	hsa-miR-6842-5p	hsa-miR-7110-5p	hsa-miR-328-5p	hsa-miR-6837-5p	hsa-miR-6885-5p
hsa_circ_0017011	0.00769242	0.477618	hsa-miR-100-3p	hsa-miR-4514	hsa-miR-4692	hsa-miR-4453	hsa-miR-6815-3p
hsa_circ_0077372	0.00655453	0.440215	hsa-miR-526a	hsa-miR-518d-5p	hsa-miR-523-5p	hsa-miR-519c-5p	hsa-miR-518f-5p
hsa_circ_0047272	0.0146035	0.4933	hsa-miR-92a-1-5p	hsa-miR-593-5p	hsa-miR-6819-3p	hsa-miR-320e	hsa-miR-6873-5p
hsa_circ_0060370	0.0015624	0.422161	hsa-miR-6733-3p	hsa-miR-624-3p	hsa-miR-5187-3p	hsa-miR-3183	hsa-miR-520a-5p
hsa_circ_0039928	0.0348478	0.290311	hsa-miR-892b	hsa-miR-4498	hsa-miR-431-3p	hsa-miR-1301-3p	hsa-miR-125b-2-3p
hsa_circ_0064512	0.0299183	0.312472	hsa-miR-454-3p	hsa-miR-301a-3p	hsa-miR-3666	hsa-miR-4295	hsa-miR-301b-3p
hsa_circ_0030606	0.0361436	0.374911	hsa-miR-378j	hsa-miR-4430	hsa-miR-762	hsa-miR-19b-3p	hsa-miR-4520-2-3p
hsa_circ_0005457	0.0218496	0.459518	hsa-miR-670-5p	hsa-miR-345-3p	hsa-miR-610	hsa-miR-4319	hsa-miR-188-5p
hsa_circ_0069920	0.0136485	0.433909	hsa-miR-9-5p	hsa-miR-636	hsa-miR-4638-3p	hsa-miR-3064-3p	hsa-miR-4715-3p
hsa_circ_0027889	0.0155049	0.492267	hsa-miR-767-3p	hsa-miR-7106-3p	hsa-miR-939-3p	hsa-miR-6874-5p	hsa-miR-1207-3p
hsa_circ_0012772	0.0185735	0.422676	hsa-miR-6504-5p	hsa-miR-6749-3p	hsa-miR-3064-5p	hsa-miR-6072	hsa-miR-345-3p
hsa_circ_0029647	0.0105132	2.02947	hsa-miR-4661-5p	hsa-miR-6128	hsa-miR-155-5p	hsa-miR-6844	hsa-miR-875-3p
hsa_circ_0070394	0.0430119	2.2817	hsa-miR-532-5p	hsa-miR-873-5p.2	hsa-miR-6811-5p	hsa-miR-1286	hsa-miR-487a-5p
hsa_circ_0092282	0.00332104	0.481582	hsa-miR-4474-3p	hsa-miR-7108-5p	hsa-miR-6777-3p	hsa-miR-6780b-3p	hsa-miR-4776-5p
hsa_circ_0078238	0.0025962	0.481803	hsa-miR-3691-3p	hsa-miR-515-5p	hsa-miR-140-3p.2	hsa-miR-5695	hsa-miR-128-3p
hsa_circ_0084406	0.0134547	0.476013	hsa-miR-339-5p	hsa-miR-6773-3p	hsa-miR-1972	hsa-miR-6730-5p	hsa-miR-4778-3p
hsa_circ_0008622	0.0240474	0.434858	hsa-miR-5580-5p	hsa-miR-92a-1-5p	hsa-miR-4736	hsa-miR-6868-5p	hsa-miR-6875-3p
hsa_circ_0013234	0.0299034	0.48341	hsa-miR-25-3p	hsa-miR-363-3p	hsa-miR-4325	hsa-miR-4303	hsa-miR-3670
hsa_circ_0071543	0.0182545	2.51418	hsa-miR-938	hsa-miR-152-5p	hsa-miR-3120-5p	hsa-miR-6886-3p	hsa-miR-6749-3p
hsa_circ_0079810	0.0246699	0.458621	hsa-miR-6855-3p	hsa-miR-4499	hsa-miR-4513	hsa-miR-26b-3p	hsa-miR-4299
hsa_circ_0052617	0.0192041	0.360309	hsa-miR-3674	hsa-miR-532-3p	hsa-miR-548ac	hsa-miR-3916	hsa-miR-548k
hsa_circ_0021071	0.0375013	3.18696	hsa-miR-199b-5p	hsa-miR-199a-5p	hsa-miR-6881-3p	hsa-miR-1202	hsa-miR-502-5p
hsa_circ_0002506	0.00521944	0.373206	hsa-miR-517b-3p	hsa-miR-517a-3p	hsa-miR-6715a-3p	hsa-miR-517c-3p	hsa-miR-19b-3p
hsa_circ_0047477	0.00563213	0.444912	hsa-miR-4293	hsa-miR-4291	hsa-miR-545-3p	hsa-miR-2117	hsa-miR-27b-5p
hsa_circ_0050567	0.0412684	0.413807	hsa-miR-188-3p	hsa-miR-639	hsa-miR-4769-3p	hsa-miR-6883-3p	hsa-miR-2276-5p
hsa_circ_0035631	0.0450668	3.42157	hsa-miR-4669	hsa-miR-3657	hsa-miR-6867-3p	hsa-miR-6826-3p	hsa-miR-6795-3p
hsa_circ_0013383	0.00862208	2.28323	hsa-miR-219b-5p	hsa-miR-550a-3p	hsa-miR-200c-5p	hsa-miR-6861-5p	hsa-miR-5589-5p
hsa_circ_0073864	0.0483242	0.418361	hsa-miR-744-5p	hsa-miR-425-5p	hsa-miR-4485-3p	hsa-miR-2277-5p
hsa_circ_0058696	0.0366881	0.225	hsa-miR-6756-5p	hsa-miR-323a-5p	hsa-miR-939-3p	hsa-miR-8073	hsa-miR-8089
hsa_circ_0047934	0.0331346	0.487713	hsa-miR-6514-3p	hsa-miR-4274	hsa-miR-6803-3p	hsa-miR-4524a-5p	hsa-miR-6894-3p
hsa_circ_0069344	0.0176451	0.435917	hsa-miR-505-3p.1	hsa-miR-383-5p.1	hsa-miR-6736-3p	hsa-miR-6765-3p	hsa-miR-6847-3p
hsa_circ_0052685	0.0138768	0.448253	hsa-miR-96-5p	hsa-miR-449c-3p	hsa-miR-6809-5p	hsa-miR-3974	hsa-miR-31-5p
hsa_circ_0047945	0.00900309	0.494708	hsa-miR-526b-5p	hsa-miR-125a-5p	hsa-miR-4732-3p	hsa-miR-1307-3p	hsa-miR-125b-5p
hsa_circ_0045382	0.0316621	0.445189	hsa-miR-6856-3p	hsa-miR-5581-3p	hsa-miR-5585-5p	hsa-miR-4286
hsa_circ_0001958	0.0149486	0.483	hsa-miR-494-5p	hsa-miR-7107-3p	hsa-miR-509-3p	hsa-miR-3121-3p	hsa-miR-6503-5p
hsa_circ_0007809	0.00938431	0.477163	hsa-miR-4653-3p	hsa-miR-3198	hsa-miR-1208	hsa-miR-4309	hsa-miR-432-5p
hsa_circ_0084399	0.00827322	0.453209	hsa-miR-1287-5p	hsa-miR-146a-5p	hsa-miR-378a-5p	hsa-miR-6756-5p	hsa-miR-6816-3p
hsa_circ_0073384	0.0438727	2.78887	hsa-miR-3065-3p	hsa-miR-634	hsa-miR-4524a-5p	hsa-miR-7111-3p	hsa-miR-4524b-5p
hsa_circ_0033228	0.0306637	0.448459	hsa-miR-330-3p	hsa-miR-6729-3p	hsa-miR-1-5p	hsa-miR-6814-5p	hsa-miR-3691-3p
hsa_circ_0000211	0.0248789	0.447039	hsa-miR-6847-5p	hsa-miR-6852-3p	hsa-miR-6792-3p	hsa-miR-4691-5p	hsa-miR-3909
hsa_circ_0084555	0.0419061	0.386846	hsa-miR-548aa	hsa-miR-582-3p	hsa-miR-548t-3p	hsa-miR-548ap-3p	hsa-miR-1307-3p
hsa_circ_0047935	0.00355526	0.431116	hsa-miR-921	hsa-miR-602	hsa-miR-3606-5p	hsa-miR-548ah-5p	hsa-miR-4462
hsa_circ_0000924	0.0198994	0.475703	hsa-miR-6832-5p	hsa-miR-639	hsa-miR-6838-3p	hsa-miR-671-3p	hsa-miR-8077
hsa_circ_0030717	0.00405749	0.429881	hsa-miR-3200-5p	hsa-miR-924	hsa-miR-376a-3p	hsa-miR-759	hsa-miR-107
hsa_circ_0029652	0.0340245	0.371741	hsa-miR-548au-3p	hsa-miR-636	hsa-miR-7108-3p	hsa-miR-93-3p	hsa-miR-676-5p
hsa_circ_0077320	0.0144286	0.46991	hsa-miR-6762-5p	hsa-miR-4683	hsa-miR-105-5p	hsa-miR-3189-5p	hsa-miR-6845-5p
hsa_circ_0003475	0.0185192	0.47592	hsa-miR-518a-5p	hsa-miR-8064	hsa-miR-3972	hsa-miR-646	hsa-miR-628-5p
hsa_circ_0084343	0.0082017	0.488827	hsa-miR-6792-3p	hsa-miR-4265	hsa-miR-4691-5p	hsa-miR-4736	hsa-miR-4296
hsa_circ_0007424	0.0469749	0.46233	hsa-miR-6766-5p	hsa-miR-367-5p	hsa-miR-4782-5p	hsa-miR-4483	hsa-miR-6745
hsa_circ_0087905	0.000104644	0.444323	hsa-miR-140-3p.1	hsa-miR-5695	hsa-miR-3145-5p	hsa-miR-6875-3p	hsa-miR-4778-3p
hsa_circ_0045349	0.009056	0.372193	hsa-miR-3161	hsa-miR-3159	hsa-miR-3689a-5p	hsa-miR-4501	hsa-miR-4268
hsa_circ_0046760	0.0403987	0.415515	hsa-miR-485-3p	hsa-miR-539-3p	hsa-miR-624-3p	hsa-miR-3910	hsa-miR-630
hsa_circ_0083205	0.00418797	0.354122	hsa-miR-665	hsa-miR-216b-5p	hsa-miR-4704-5p	hsa-miR-1276	hsa-miR-3912-5p
hsa_circ_0033211	0.0107593	0.419448	hsa-miR-4659a-3p	hsa-miR-4778-3p	hsa-miR-4659b-3p	hsa-miR-5093	hsa-miR-4279
hsa_circ_0061268	0.00766692	3.09717	hsa-miR-4778-3p	hsa-miR-215-3p	hsa-miR-4291	hsa-miR-4753-3p	hsa-miR-6861-5p
hsa_circ_0047925	0.00409964	0.432852	hsa-miR-558	hsa-miR-4753-5p	hsa-miR-3180-5p	hsa-miR-3690	hsa-miR-3922-5p
hsa_circ_0025963	0.0459008	2.05909	hsa-miR-6810-5p	hsa-miR-486-3p	hsa-miR-6852-5p	hsa-miR-6875-3p	hsa-miR-603
hsa_circ_0054225	0.00764416	2.60416	hsa-miR-2355-5p	hsa-miR-6735-5p	hsa-miR-4779	hsa-miR-1236-3p	hsa-miR-4459
hsa_circ_0072641	0.0482299	0.412626	hsa-miR-3193	hsa-miR-135a-5p	hsa-miR-875-5p	hsa-miR-6865-3p	hsa-miR-135b-5p
hsa_circ_0044710	0.00683505	0.437341	hsa-miR-6894-3p	hsa-miR-301b-3p	hsa-miR-4294	hsa-miR-1273f	hsa-miR-4515
hsa_circ_0083217	0.00413371	0.351748	hsa-miR-345-3p	hsa-miR-3679-3p	hsa-miR-95-5p	hsa-miR-6801-3p	hsa-miR-1200
hsa_circ_0083427	0.0037391	3.20774	hsa-miR-6515-5p	hsa-miR-6133	hsa-miR-6130	hsa-miR-4419a	hsa-miR-490-5p
hsa_circ_0001039	0.00833697	0.476215	hsa-miR-296-3p	hsa-miR-4277	hsa-miR-499b-3p	hsa-miR-7703	hsa-miR-499a-3p
hsa_circ_0029279	0.0110155	0.400501	hsa-miR-4450	hsa-miR-6734-5p	hsa-miR-6857-5p	hsa-miR-4322	hsa-miR-5682
hsa_circ_0016983	0.00819723	0.341385	hsa-miR-6894-5p	hsa-miR-4418	hsa-miR-509-3-5p	hsa-miR-936	hsa-miR-6515-5p
hsa_circ_0024609	0.0257721	0.409496	hsa-miR-6845-3p	hsa-miR-6738-3p	hsa-miR-6515-5p	hsa-miR-516b-5p	hsa-miR-378j
hsa_circ_0010835	0.028285	0.483963	hsa-miR-502-5p	hsa-miR-339-5p	hsa-miR-4760-3p	hsa-miR-6801-5p	hsa-miR-518c-5p
hsa_circ_0066541	0.019981	0.46673	hsa-miR-26b-3p	hsa-miR-6072	hsa-miR-1281	hsa-miR-6891-3p	hsa-miR-8063
hsa_circ_0047967	0.038826	0.339693	hsa-miR-3121-5p	hsa-miR-4703-3p	hsa-miR-501-5p	hsa-miR-500a-5p	hsa-miR-130b-5p
hsa_circ_0074147	0.0152672	0.315934	hsa-miR-4704-3p	hsa-miR-4264	hsa-miR-199b-5p	hsa-miR-345-5p	hsa-miR-4302
hsa_circ_0086695	0.0294318	0.472772	hsa-miR-4653-3p	hsa-miR-6874-3p	hsa-miR-616-3p	hsa-miR-6807-3p	hsa-miR-509-5p
hsa_circ_0038848	0.00832036	2.3065	hsa-let-7c-5p	hsa-miR-3925-5p	hsa-miR-205-5p	hsa-miR-133a-5p	hsa-miR-1224-3p
hsa_circ_0062354	0.0105602	0.464825	hsa-miR-3155b	hsa-miR-4436b-3p	hsa-miR-6879-5p	hsa-miR-1301-5p	hsa-miR-6822-3p
hsa_circ_0073380	0.0320538	2.23155	hsa-miR-1225-3p	hsa-miR-1199-5p	hsa-miR-3929	hsa-miR-486-5p	hsa-miR-4793-5p
hsa_circ_0070187	0.0129947	8.94111	hsa-miR-3925-3p	hsa-miR-8070	hsa-miR-376a-3p	hsa-miR-574-5p	hsa-miR-140-3p.2
hsa_circ_0071815	0.0422676	2.94871	hsa-miR-7157-5p	hsa-miR-6762-5p	hsa-miR-6845-5p	hsa-miR-140-3p.1	hsa-miR-4310
hsa_circ_0008288	0.0154894	0.452205	hsa-miR-1207-5p	hsa-miR-4763-3p	hsa-miR-3972	hsa-miR-181a-2-3p	hsa-miR-502-5p
hsa_circ_0016973	0.0202033	0.328107	hsa-miR-410-5p	hsa-miR-6797-5p	hsa-miR-519d-5p	hsa-miR-302a-3p	hsa-miR-3197
hsa_circ_0083200	0.00630018	0.412661	hsa-miR-578	hsa-miR-7158-5p	hsa-miR-485-3p	hsa-miR-3675-3p	hsa-miR-3655
hsa_circ_0055071	0.0152114	0.431449	hsa-miR-5787	hsa-miR-3679-3p	hsa-miR-4505	hsa-miR-2861	hsa-miR-3652
hsa_circ_0045365	0.0257664	0.468165	hsa-miR-96-5p	hsa-miR-6771-3p	hsa-miR-6828-5p	hsa-miR-1271-5p	hsa-miR-183-5p.2
hsa_circ_0087921	0.0084826	0.449779	hsa-miR-212-3p	hsa-miR-505-3p.1	hsa-miR-4436b-5p	hsa-miR-132-3p	hsa-miR-6776-3p
hsa_circ_0078692	0.00673254	3.71191	hsa-miR-5193	hsa-miR-1271-3p	hsa-miR-550a-5p	hsa-miR-3925-5p	hsa-miR-550a-3-5p
hsa_circ_0077373	0.00812969	0.387971	hsa-miR-922	hsa-miR-4291	hsa-miR-3619-5p	hsa-miR-642a-5p	hsa-miR-6892-3p
hsa_circ_0055944	0.027414	0.424395	hsa-miR-6848-3p	hsa-miR-1204	hsa-miR-4443	hsa-miR-6843-3p	hsa-miR-6871-5p
hsa_circ_0077751	0.0202723	0.411991	hsa-miR-544a	hsa-miR-502-5p	hsa-miR-6071	hsa-miR-8082	hsa-miR-6828-3p
hsa_circ_0071114	0.00118744	0.362237	hsa-miR-518c-5p	hsa-miR-6764-3p	hsa-miR-6824-3p	hsa-miR-3191-5p	hsa-miR-516b-3p
hsa_circ_0000431	0.0225454	2.42618	hsa-miR-766-3p	hsa-miR-432-5p	hsa-miR-6809-3p	hsa-miR-4320	hsa-miR-6509-3p
hsa_circ_0087950	0.0137917	2.71887	hsa-miR-3622b-3p	hsa-miR-3622a-3p	hsa-miR-7162-5p	hsa-miR-6765-3p	hsa-miR-1184
hsa_circ_0084369	0.0296175	0.476981	hsa-miR-3934-3p	hsa-miR-4769-3p	hsa-miR-24-1-5p	hsa-miR-6835-5p	hsa-miR-4650-5p
hsa_circ_0003060	0.00129105	0.431247	hsa-miR-29a-5p	hsa-miR-3156-3p	hsa-miR-1224-3p	hsa-miR-4674	hsa-miR-188-3p
hsa_circ_0007833	0.00258442	0.434954	hsa-miR-4251	hsa-miR-4329	hsa-miR-628-5p	hsa-miR-664b-3p	hsa-miR-579-3p
hsa_circ_0067690	0.0474809	2.58719	hsa-miR-6499-3p	hsa-miR-3680-5p	hsa-miR-1227-3p	hsa-miR-190a-5p	hsa-miR-4267
hsa_circ_0056115	0.0266323	0.450047	hsa-miR-1262	hsa-miR-5580-3p	hsa-miR-6851-5p	hsa-miR-586	hsa-miR-4460
hsa_circ_0015491	0.014934	2.11831	hsa-miR-676-3p	hsa-miR-892a	hsa-miR-6510-5p	hsa-miR-2682-5p	hsa-miR-4638-3p
hsa_circ_0045375	0.00634185	0.38928	hsa-miR-6895-5p	hsa-miR-6510-5p	hsa-miR-1273g-3p	hsa-miR-6132	hsa-miR-6836-5p
hsa_circ_0078673	0.043006	3.35722	hsa-miR-4635	hsa-miR-6870-3p	hsa-miR-216a-5p	hsa-miR-483-3p.2
hsa_circ_0005744	0.00366496	0.472546	hsa-miR-6719-3p	hsa-miR-5701	hsa-miR-4691-3p	hsa-miR-6830-3p	hsa-miR-1827
hsa_circ_0029678	0.0186802	0.378923	hsa-miR-421	hsa-miR-548au-3p	hsa-miR-3158-5p	hsa-miR-103a-3p	hsa-miR-7153-3p
hsa_circ_0060229	0.0368616	0.458403	hsa-miR-4727-5p	hsa-miR-655-3p	hsa-miR-545-3p	hsa-miR-1202	hsa-miR-6817-5p
hsa_circ_0001445	0.0334692	0.444129	hsa-miR-6740-3p	hsa-miR-127-5p	hsa-miR-7843-3p	hsa-miR-3124-3p	hsa-miR-181c-3p
hsa_circ_0073434	0.00543838	0.421657	hsa-miR-6875-3p	hsa-miR-3654	hsa-miR-15b-5p	hsa-miR-4778-3p	hsa-miR-1243
hsa_circ_0005579	0.0147257	0.467804	hsa-miR-4459	hsa-miR-744-5p	hsa-miR-4262	hsa-miR-1205	hsa-miR-181c-5p
hsa_circ_0030588	0.00330051	0.254735	hsa-miR-519e-3p	hsa-miR-410-5p	hsa-miR-1273g-5p	hsa-miR-494-5p	hsa-miR-4716-5p
hsa_circ_0005657	0.022696	0.444821	hsa-miR-3187-5p	hsa-miR-3156-5p	hsa-miR-1236-3p	hsa-miR-877-3p	hsa-miR-766-3p
hsa_circ_0048011	0.000220254	0.404969	hsa-miR-4303	hsa-miR-1199-5p	hsa-miR-29b-2-5p	hsa-miR-1273g-5p	hsa-miR-6751-3p
hsa_circ_0048005	0.0325563	0.466409	hsa-miR-2115-5p	hsa-miR-3149	hsa-miR-3944-5p	hsa-miR-6821-5p	hsa-miR-297
hsa_circ_0014208	0.048377	2.45035	hsa-miR-3652	hsa-miR-1270	hsa-miR-620	hsa-miR-4430	hsa-miR-6874-5p
hsa_circ_0047949	0.0112976	0.303781	hsa-miR-513a-5p	hsa-miR-216a-3p	hsa-miR-128-3p	hsa-miR-498	hsa-miR-3668
hsa_circ_0071086	0.0478753	0.487441	hsa-miR-877-3p	hsa-miR-4437	hsa-miR-130b-5p	hsa-miR-6881-3p	hsa-miR-1237-3p
hsa_circ_0030758	0.04894	0.460547	hsa-miR-4422	hsa-miR-1179	hsa-miR-130b-5p	hsa-miR-4753-3p	hsa-miR-4716-5p
hsa_circ_0084424	0.0192985	0.495793	hsa-miR-1266-5p	hsa-miR-6878-5p	hsa-miR-4518	hsa-miR-6754-5p	hsa-miR-4441
hsa_circ_0067685	0.00484847	2.66913	hsa-miR-6504-5p	hsa-miR-892b	hsa-miR-3064-5p	hsa-miR-6769a-5p	hsa-miR-3120-3p
hsa_circ_0003317	0.00452693	0.36848	hsa-miR-340-3p	hsa-miR-4707-3p	hsa-miR-4763-5p	hsa-miR-6827-3p	hsa-miR-1268b
hsa_circ_0090080	0.0182805	0.298027	hsa-miR-29b-3p	hsa-miR-29a-3p	hsa-miR-29c-3p	hsa-miR-5194	hsa-miR-7107-3p
hsa_circ_0044819	0.00391735	0.474796	hsa-miR-130a-5p	hsa-miR-5571-5p	hsa-miR-23a-3p	hsa-miR-562	hsa-miR-23b-3p
hsa_circ_0017278	0.0208334	2.9043	hsa-miR-4778-3p	hsa-miR-181d-3p	hsa-miR-5100	hsa-miR-4704-3p	hsa-miR-4660
hsa_circ_0053868	0.0172471	0.36864	hsa-miR-484	hsa-miR-146a-3p	hsa-miR-4326	hsa-miR-3135b	hsa-miR-3155b
hsa_circ_0056862	0.0384519	2.11332	hsa-miR-6887-3p	hsa-miR-5088-3p	hsa-miR-15b-5p	hsa-miR-1912	hsa-miR-497-5p
hsa_circ_0069781	0.00956263	2.0358	hsa-miR-34b-5p	hsa-miR-4256	hsa-miR-7157-3p	hsa-miR-584-3p	hsa-miR-449a
hsa_circ_0017026	0.000262201	0.329731	hsa-miR-4476	hsa-miR-6826-5p	hsa-miR-141-5p	hsa-miR-7703	hsa-miR-6876-5p
hsa_circ_0070817	0.0211334	2.5366	hsa-miR-3907	hsa-miR-7978	hsa-miR-548q	hsa-miR-7158-5p	hsa-miR-767-3p
hsa_circ_0083202	0.00181933	0.336821	hsa-miR-27b-5p	hsa-miR-6826-3p	hsa-miR-6810-3p	hsa-miR-331-3p	hsa-miR-544b
hsa_circ_0040460	0.0184497	0.46778	hsa-miR-583	hsa-miR-4789-5p	hsa-miR-584-5p	hsa-miR-18a-3p	hsa-miR-1913
hsa_circ_0039927	0.0385636	0.311184	hsa-miR-4753-5p	hsa-miR-6776-5p	hsa-miR-5197-3p	hsa-miR-576-3p	hsa-miR-4506
hsa_circ_0016984	0.00414924	0.434559	hsa-miR-488-5p	hsa-miR-3188	hsa-miR-581	hsa-miR-345-5p	hsa-miR-525-5p
hsa_circ_0066571	0.0120056	2.33486	hsa-miR-135b-5p	hsa-miR-1255a	hsa-miR-135a-5p	hsa-miR-448	hsa-miR-1255b-5p
hsa_circ_0016986	0.0116079	0.412871	hsa-miR-4762-3p	hsa-miR-3180-5p	hsa-miR-525-5p	hsa-miR-488-5p	hsa-miR-4512
hsa_circ_0090078	0.00699079	0.256509	hsa-miR-29c-3p	hsa-miR-5706	hsa-miR-6516-3p	hsa-miR-511-3p	hsa-miR-1185-5p
hsa_circ_0007494	0.0236342	0.422063	hsa-miR-3529-3p	hsa-miR-586	hsa-miR-670-3p	hsa-miR-877-3p	hsa-miR-2276-5p
hsa_circ_0052518	0.0350652	0.369505	hsa-miR-6838-3p	hsa-miR-4540	hsa-miR-376a-3p	hsa-miR-3667-3p	hsa-miR-376b-3p
hsa_circ_0004295	0.0209072	2.35184	hsa-miR-4660	hsa-miR-5047	hsa-miR-1301-3p	hsa-miR-877-3p	hsa-miR-625-5p
hsa_circ_0028125	0.0280756	0.309671	hsa-miR-8066	hsa-miR-876-3p	hsa-miR-6801-5p	hsa-miR-4726-3p	hsa-miR-1254
hsa_circ_0025833	0.0131334	2.21377	hsa-miR-6743-5p	hsa-miR-4689	hsa-miR-8080	hsa-miR-1224-5p	hsa-miR-4688
hsa_circ_0007150	0.00808526	0.412653	hsa-miR-7850-5p	hsa-miR-891b	hsa-miR-3177-5p	hsa-miR-3127-5p	hsa-miR-4705
hsa_circ_0083212	0.00356766	0.40989	hsa-miR-198	hsa-miR-29b-3p	hsa-miR-6826-3p	hsa-miR-665	hsa-miR-1263
hsa_circ_0056671	0.0348599	0.397144	hsa-miR-4741	hsa-miR-4675	hsa-miR-6514-3p	hsa-miR-4779	hsa-miR-4717-5p
hsa_circ_0064211	0.0416423	0.480324	hsa-miR-4645-5p	hsa-miR-1200	hsa-miR-4793-5p	hsa-miR-544b	hsa-miR-4673
hsa_circ_0002975	0.00175693	0.411311	hsa-miR-589-5p	hsa-miR-7153-5p	hsa-miR-7114-5p	hsa-miR-670-3p	hsa-miR-4652-3p
hsa_circ_0040791	0.0264383	0.374101	hsa-miR-3674	hsa-miR-4774-5p	hsa-miR-4792	hsa-miR-8089	hsa-miR-6857-5p
hsa_circ_0043580	0.00454508	2.33246	hsa-miR-7978	hsa-miR-3680-5p	hsa-miR-6848-3p	hsa-miR-6843-3p	hsa-miR-1976
hsa_circ_0072834	0.0370597	2.94311	hsa-miR-3180	hsa-miR-6816-5p	hsa-miR-3196	hsa-miR-3180-3p	hsa-miR-1908-5p
hsa_circ_0056225	0.0242046	2.28596	hsa-miR-4671-3p	hsa-miR-6830-3p	hsa-miR-4790-3p	hsa-miR-512-3p	hsa-miR-579-3p
hsa_circ_0017630	0.0315131	0.454926	hsa-miR-4793-5p	hsa-miR-3158-5p	hsa-miR-6513-3p	hsa-miR-6895-3p	hsa-miR-4502
hsa_circ_0084465	0.00698009	0.463204	hsa-miR-515-5p	hsa-miR-519e-5p	hsa-miR-4446-3p	hsa-miR-493-3p	hsa-miR-4430
hsa_circ_0024149	0.0284606	2.98191	hsa-miR-4721	hsa-miR-4492	hsa-miR-6876-3p	hsa-miR-4448	hsa-miR-626
hsa_circ_0004649	0.0111161	0.43232	hsa-miR-1260a	hsa-miR-4639-3p	hsa-miR-4715-3p	hsa-miR-512-5p	hsa-miR-3064-3p
hsa_circ_0018992	0.0309099	0.454898	hsa-miR-497-5p	hsa-miR-647	hsa-miR-6780a-3p	hsa-miR-610	hsa-miR-96-5p
hsa_circ_0089125	0.0319002	0.49516	hsa-miR-7114-5p	hsa-miR-3190-3p	hsa-miR-483-3p.1	hsa-miR-7152-5p	hsa-miR-6792-3p
hsa_circ_0000713	0.0336287	0.494846	hsa-miR-1255a	hsa-miR-1255b-5p	hsa-miR-1827	hsa-miR-5187-5p	hsa-miR-3929
hsa_circ_0008376	0.0161667	0.385409	hsa-miR-5193	hsa-miR-888-3p	hsa-miR-606	hsa-miR-21-3p	hsa-miR-6858-3p
hsa_circ_0069017	0.0491516	0.431384	hsa-miR-1343-3p	hsa-miR-885-3p	hsa-miR-6766-5p	hsa-miR-6837-5p	hsa-miR-383-5p.1
hsa_circ_0078677	0.0123079	3.33856	hsa-miR-6894-3p	hsa-miR-1271-3p	hsa-miR-550a-5p	hsa-miR-4691-3p	hsa-miR-3925-5p
hsa_circ_0081233	0.0309957	0.492492	hsa-miR-147a	hsa-miR-5010-3p	hsa-miR-6818-5p	hsa-miR-4539	hsa-miR-1976
hsa_circ_0044497	0.00306989	0.457205	hsa-miR-3139	hsa-miR-27b-5p	hsa-miR-6806-5p	hsa-miR-377-3p	hsa-miR-4662a-5p
hsa_circ_0017021	0.0146668	0.468768	hsa-miR-100-3p	hsa-miR-4514	hsa-miR-4692	hsa-miR-4453	hsa-miR-6815-3p
hsa_circ_0066572	0.0184758	2.06525	hsa-miR-1255a	hsa-miR-1255b-5p	hsa-miR-4697-3p	hsa-miR-3200-3p	hsa-miR-575
hsa_circ_0001924	0.0432226	0.345564	hsa-miR-3929	hsa-miR-4478	hsa-miR-4419b	hsa-miR-4665-5p	hsa-miR-7156-3p
hsa_circ_0023228	0.0416782	0.494148	hsa-miR-103a-2-5p	hsa-miR-374a-5p	hsa-miR-6514-3p	hsa-miR-3065-3p	hsa-miR-7114-5p
hsa_circ_0016957	0.00307844	0.335842	hsa-miR-1225-5p	hsa-miR-6844	hsa-miR-3928-5p	hsa-miR-3171	hsa-miR-301b-5p
hsa_circ_0075900	0.000729562	2.03339	hsa-miR-6507-3p	hsa-miR-520a-5p	hsa-miR-3919	hsa-miR-3180-5p	hsa-miR-5587-5p
hsa_circ_0077300	0.0475722	2.20294	hsa-miR-6845-3p	hsa-miR-155-5p	hsa-miR-6771-3p	hsa-miR-6876-3p	hsa-miR-4642
hsa_circ_0043169	0.022885	0.472131	hsa-miR-4785	hsa-miR-3130-3p	hsa-miR-1267	hsa-miR-4796-3p	hsa-miR-4793-3p
hsa_circ_0085043	0.0459754	2.09378	hsa-miR-4781-3p	hsa-miR-3064-5p	hsa-miR-323a-5p	hsa-miR-8056	hsa-miR-4769-5p
hsa_circ_0046016	0.0187476	0.444659	hsa-miR-6829-3p	hsa-miR-6791-3p	hsa-miR-550b-2-5p	hsa-miR-6499-5p	hsa-miR-4769-3p
hsa_circ_0043018	0.0191628	0.452847	hsa-miR-200c-3p	hsa-miR-5582-5p	hsa-miR-1272	hsa-miR-429	hsa-miR-124-3p.1
hsa_circ_0002527	0.0321602	0.460393	hsa-miR-6829-5p	hsa-miR-6887-3p	hsa-miR-6797-3p	hsa-miR-6076	hsa-miR-103a-3p
hsa_circ_0007517	0.0314381	0.373146	hsa-miR-4251	hsa-miR-596	hsa-miR-4293	hsa-miR-770-5p	hsa-miR-4513
hsa_circ_0030440	0.0349873	0.482984	hsa-miR-7850-5p	hsa-miR-4529-3p	hsa-miR-5009-5p	hsa-miR-8058	hsa-miR-4524b-3p
hsa_circ_0004490	0.0433674	2.02023	hsa-miR-561-5p	hsa-miR-942-5p	hsa-miR-3125	hsa-miR-4753-3p	hsa-miR-6847-5p
hsa_circ_0023869	0.0128541	0.492057	hsa-miR-1285-3p	hsa-miR-612	hsa-miR-1306-5p	hsa-miR-5189-5p	hsa-miR-3187-5p
hsa_circ_0045374	0.00749171	0.464497	hsa-miR-328-5p	hsa-miR-6885-5p	hsa-miR-6837-5p	hsa-miR-4685-5p	hsa-miR-8485
hsa_circ_0016315	0.0207322	2.06035	hsa-miR-4673	hsa-miR-3155a	hsa-miR-1238-3p	hsa-miR-4645-5p	hsa-miR-18a-3p
hsa_circ_0079815	0.0288459	0.474835	hsa-miR-6855-3p	hsa-miR-3661	hsa-miR-6516-5p	hsa-miR-605-3p	hsa-miR-620
hsa_circ_0082772	0.000479733	0.44205	hsa-miR-522-5p	hsa-miR-519c-5p	hsa-miR-519b-5p	hsa-miR-518e-5p	hsa-miR-520g-5p
hsa_circ_0056399	0.0372278	0.499584	hsa-miR-146b-3p	hsa-miR-6129	hsa-miR-4510	hsa-miR-4423-5p	hsa-miR-4725-3p
hsa_circ_0000318	0.0431322	0.435088	hsa-miR-6724-5p	hsa-miR-635	hsa-miR-6862-5p	hsa-miR-6773-5p	hsa-miR-296-5p
hsa_circ_0018120	0.0432328	2.10634	hsa-miR-5700	hsa-miR-1273e	hsa-miR-7853-5p	hsa-miR-4439	hsa-miR-576-3p
hsa_circ_0001222	0.0309344	0.489835	hsa-miR-5194	hsa-miR-1914-3p	hsa-miR-500b-5p	hsa-miR-362-5p	hsa-miR-6738-5p
hsa_circ_0070170	0.0132538	6.76701	hsa-miR-34a-5p	hsa-miR-6895-5p	hsa-miR-34c-5p	hsa-miR-653-3p	hsa-miR-3926
hsa_circ_0059246	0.00389325	0.496644	hsa-miR-3135b	hsa-miR-1287-5p	hsa-miR-6071	hsa-miR-3692-5p	hsa-miR-93-3p
hsa_circ_0090798	0.0443439	0.434568	hsa-miR-7154-5p	hsa-miR-6723-5p	hsa-miR-5699-3p	hsa-miR-6748-3p	hsa-miR-4540
hsa_circ_0034877	0.0499134	0.470134	hsa-miR-4670-5p	hsa-miR-219b-5p	hsa-miR-1295b-5p	hsa-miR-1912	hsa-miR-5739
hsa_circ_0036622	0.00851927	0.497319	hsa-miR-6841-3p	hsa-miR-5699-3p	hsa-miR-1915-5p	hsa-miR-4682	hsa-miR-6754-3p
hsa_circ_0013597	0.0418607	2.44038	hsa-miR-3689b-5p	hsa-miR-3689e	hsa-miR-376a-2-5p	hsa-miR-3935	hsa-miR-8070
hsa_circ_0077523	0.0253112	0.263234	hsa-miR-6782-5p	hsa-miR-1179	hsa-miR-651-5p	hsa-miR-302b-5p	hsa-miR-1258
hsa_circ_0053865	0.00391226	0.449623	hsa-miR-31-5p	hsa-miR-6507-3p	hsa-miR-105-5p	hsa-miR-3155b	hsa-miR-146a-3p
hsa_circ_0003072	0.0446441	2.15056	hsa-miR-340-3p	hsa-miR-4763-5p	hsa-miR-4755-3p	hsa-miR-4707-3p	hsa-miR-296-5p
hsa_circ_0002029	0.0472012	0.48745	hsa-miR-1273g-3p	hsa-miR-6890-3p	hsa-miR-6079	hsa-miR-140-3p.2	hsa-miR-6509-3p
hsa_circ_0039719	0.0116851	2.07337	hsa-miR-370-3p	hsa-miR-5706	hsa-miR-4639-3p	hsa-miR-6839-5p	hsa-miR-1914-5p
hsa_circ_0071656	0.035418	0.344146	hsa-miR-4532	hsa-miR-1911-3p	hsa-miR-3155a	hsa-miR-3155b	hsa-miR-484
hsa_circ_0027913	0.0165212	2.56686	hsa-miR-1273c	hsa-miR-5580-5p	hsa-miR-365a-3p	hsa-miR-3653-5p	hsa-miR-365b-3p
hsa_circ_0025934	0.027071	0.391446	hsa-miR-27a-3p	hsa-miR-145-5p	hsa-miR-3183	hsa-miR-4723-3p	hsa-miR-6806-5p
hsa_circ_0009552	0.0159622	0.36733	hsa-miR-6893-3p	hsa-miR-5588-5p	hsa-miR-6757-3p	hsa-miR-370-3p	hsa-miR-4708-3p
hsa_circ_0072620	0.0413159	0.485077	hsa-miR-219a-1-3p	hsa-miR-4682	hsa-miR-891b	hsa-miR-106a-3p	hsa-miR-450b-5p
hsa_circ_0018110	0.0499089	2.06405	hsa-miR-4683	hsa-miR-4476	hsa-miR-7846-3p	hsa-miR-6876-5p	hsa-miR-20a-3p
hsa_circ_0075807	0.0341437	0.477652	hsa-miR-130b-3p	hsa-miR-505-5p	hsa-miR-4768-3p	hsa-miR-130a-3p	hsa-miR-301b-3p
hsa_circ_0000701	0.0296961	0.419093	hsa-miR-136-3p	hsa-miR-153-3p	hsa-miR-517-5p	hsa-miR-1251-5p	hsa-miR-4448
hsa_circ_0087916	0.0216484	0.425592	hsa-miR-758-3p	hsa-miR-6505-3p	hsa-miR-617	hsa-miR-3607-5p	hsa-miR-4639-3p
hsa_circ_0091319	0.0311027	2.07358	hsa-miR-654-3p	hsa-miR-766-5p	hsa-miR-6894-5p	hsa-miR-4529-5p	hsa-miR-6848-3p
hsa_circ_0031888	0.04855	2.92113	hsa-miR-4497	hsa-miR-4685-5p	hsa-miR-3977	hsa-miR-4726-5p	hsa-miR-6837-5p
hsa_circ_0083194	0.00162358	0.340782	hsa-miR-1913	hsa-miR-198	hsa-miR-650	hsa-miR-1915-3p	hsa-miR-4443
hsa_circ_0015916	0.0454627	0.440356	hsa-miR-4291	hsa-miR-545-3p	hsa-miR-6817-5p	hsa-miR-223-3p	hsa-miR-6882-5p
hsa_circ_0017627	0.0432875	0.356675	hsa-miR-6785-5p	hsa-miR-4728-5p	hsa-miR-6883-5p	hsa-miR-149-3p	hsa-miR-548z
hsa_circ_0071299	0.0152497	0.430573	hsa-miR-93-3p	hsa-miR-4699-3p	hsa-miR-3140-5p	hsa-miR-2054	hsa-miR-1200
hsa_circ_0075535	0.0161033	0.49729	hsa-miR-501-5p	hsa-miR-515-5p	hsa-miR-558	hsa-miR-136-5p	hsa-miR-1205
hsa_circ_0077333	0.0444756	0.480056	hsa-miR-7151-3p	hsa-miR-4742-5p	hsa-miR-553	hsa-miR-4438	hsa-miR-191-5p
hsa_circ_0064518	0.0221504	0.31327	hsa-miR-1238-3p	hsa-miR-4691-5p	hsa-miR-301b-5p	hsa-miR-146a-3p	hsa-miR-4653-5p
hsa_circ_0028341	0.00203843	0.358895	hsa-miR-367-5p	hsa-miR-1267	hsa-miR-4684-3p	hsa-miR-6512-5p	hsa-miR-1250-3p
hsa_circ_0078492	0.0392331	0.488163	hsa-miR-4792	hsa-miR-3611	hsa-miR-605-3p	hsa-miR-5579-3p	hsa-miR-4524b-3p
hsa_circ_0029681	0.0321977	0.380353	hsa-miR-655-5p	hsa-miR-200b-3p	hsa-miR-130b-3p	hsa-miR-93-3p	hsa-miR-130a-3p
hsa_circ_0081876	0.0296354	2.56007	hsa-miR-4264	hsa-miR-4496	hsa-miR-4797-3p	hsa-miR-802	hsa-miR-194-5p
hsa_circ_0088174	0.0163709	15.199	hsa-miR-506-5p	hsa-miR-1266-3p	hsa-miR-6815-5p	hsa-miR-7152-3p	hsa-miR-4694-5p
hsa_circ_0033236	0.00142143	0.483358	hsa-miR-4291	hsa-miR-3617-3p	hsa-miR-922	hsa-miR-4772-5p	hsa-miR-6505-3p
hsa_circ_0026867	0.0268173	0.329133	hsa-miR-18a-3p	hsa-miR-2861	hsa-miR-4733-3p	hsa-miR-4656	hsa-miR-4252
hsa_circ_0069734	0.0350295	0.427648	hsa-miR-3160-3p	hsa-miR-556-5p	hsa-miR-4783-3p	hsa-miR-4449	hsa-miR-4635
hsa_circ_0020822	0.0229787	0.481952	hsa-miR-4778-3p	hsa-miR-6503-3p	hsa-miR-378a-3p	hsa-miR-378h	hsa-miR-378i
hsa_circ_0084441	0.0412048	0.479107	hsa-miR-6817-5p	hsa-miR-7705	hsa-miR-4480	hsa-miR-6854-5p	hsa-miR-4769-3p
hsa_circ_0091801	0.0445252	0.452214	hsa-miR-6846-5p	hsa-miR-1237-5p	hsa-miR-6848-5p	hsa-miR-4488	hsa-miR-4697-5p
hsa_circ_0018441	0.0136142	0.412004	hsa-miR-4267	hsa-miR-33b-5p	hsa-miR-558	hsa-miR-33a-5p	hsa-miR-198
hsa_circ_0077357	0.0068812	0.447474	hsa-miR-4482-5p	hsa-miR-2115-5p	hsa-miR-516b-3p	hsa-miR-3157-5p	hsa-miR-1260b
hsa_circ_0040462	0.00495045	0.420064	hsa-miR-1972	hsa-miR-6511b-5p	hsa-miR-6811-5p	hsa-miR-548ay-3p	hsa-miR-15a-3p
hsa_circ_0002814	0.0291389	0.448541	hsa-miR-4755-3p	hsa-miR-6507-3p	hsa-miR-1972	hsa-miR-561-3p	hsa-miR-4428
hsa_circ_0047966	0.00713528	0.384502	hsa-miR-130b-5p	hsa-miR-5009-3p	hsa-miR-6875-3p	hsa-miR-3121-5p	hsa-miR-4703-3p
hsa_circ_0002193	0.0481905	0.497825	hsa-miR-367-5p	hsa-miR-6802-3p	hsa-miR-6798-3p	hsa-miR-449c-3p	hsa-miR-521
hsa_circ_0025746	0.0421356	0.459355	hsa-miR-1255b-2-3p	hsa-miR-6811-3p	hsa-miR-3940-5p	hsa-miR-197-3p	hsa-miR-5096
hsa_circ_0077740	0.018327	2.35572	hsa-miR-6764-5p	hsa-miR-1915-3p	hsa-miR-4640-5p	hsa-miR-5008-5p	hsa-miR-5685
hsa_circ_0085258	0.037471	0.495503	hsa-miR-6504-5p	hsa-miR-596	hsa-miR-4687-3p	hsa-miR-7974	hsa-miR-3064-5p
hsa_circ_0083218	0.0046186	0.439369	hsa-miR-1250-3p	hsa-miR-21-3p	hsa-miR-30d-3p	hsa-miR-4276	hsa-miR-3144-3p
hsa_circ_0037112	0.0342891	0.384973	hsa-miR-6778-3p	hsa-miR-7976	hsa-miR-939-3p	hsa-miR-4437	hsa-miR-324-5p
hsa_circ_0017649	0.00850757	0.458476	hsa-miR-6818-3p	hsa-miR-136-5p	hsa-miR-302d-3p	hsa-miR-193a-5p	hsa-miR-302e
hsa_circ_0036695	0.0499765	0.362571	hsa-miR-4530	hsa-miR-3692-5p	hsa-miR-766-3p	hsa-miR-544a	hsa-miR-338-3p
hsa_circ_0058810	0.0309989	0.146586	hsa-miR-6741-5p	hsa-miR-3199	hsa-miR-576-3p	hsa-miR-27a-3p	hsa-miR-1262
hsa_circ_0032127	0.0486486	0.397774	hsa-miR-6809-5p	hsa-miR-31-5p	hsa-miR-96-5p	hsa-miR-1271-5p	hsa-miR-539-5p
hsa_circ_0047136	0.0218838	2.35196	hsa-miR-6509-3p	hsa-miR-6828-3p	hsa-miR-519d-5p	hsa-miR-4283	hsa-miR-6792-3p
hsa_circ_0032544	0.0243637	0.478284	hsa-miR-374c-3p	hsa-miR-7162-5p	hsa-miR-4766-3p	hsa-miR-564	hsa-miR-520a-5p
hsa_circ_0025472	0.0466674	2.56169	hsa-miR-6811-3p	hsa-miR-6131	hsa-miR-6735-3p	hsa-miR-138-5p	hsa-miR-597-3p
hsa_circ_0016924	0.0299659	0.462902	hsa-miR-7843-3p	hsa-miR-6731-5p	hsa-miR-6806-3p	hsa-miR-3928-5p	hsa-miR-6726-3p
hsa_circ_0030608	0.020905	0.398185	hsa-miR-7111-3p	hsa-miR-1468-5p	hsa-miR-3605-3p	hsa-miR-6881-3p	hsa-miR-8074
hsa_circ_0024447	0.00110991	0.388337	hsa-miR-6762-3p	hsa-miR-4687-3p	hsa-miR-6769b-5p	hsa-miR-3116	hsa-miR-6769a-5p
hsa_circ_0031625	0.0246562	2.11485	hsa-miR-7162-3p	hsa-miR-6515-3p	hsa-miR-216a-3p	hsa-miR-6894-3p	hsa-miR-5087
hsa_circ_0047269	0.0122166	0.486931	hsa-miR-20a-3p	hsa-miR-6877-3p	hsa-miR-320e	hsa-miR-526b-5p	hsa-miR-219a-5p
hsa_circ_0008903	0.00124078	0.489959	hsa-miR-1297	hsa-miR-320c	hsa-miR-2116-3p	hsa-miR-4429	hsa-miR-197-3p
hsa_circ_0006146	0.0419331	0.38983	hsa-miR-6854-3p	hsa-miR-3187-5p	hsa-miR-4314	hsa-miR-5707	hsa-miR-6738-3p
hsa_circ_0072202	0.000345126	0.4873	hsa-miR-3614-3p	hsa-miR-548s	hsa-miR-449b-5p	hsa-miR-3926	hsa-miR-1246
hsa_circ_0046621	0.0343422	0.467706	hsa-miR-8065	hsa-miR-5705	hsa-miR-409-5p	hsa-miR-6792-5p
hsa_circ_0006406	0.0114689	0.47719	hsa-miR-600	hsa-miR-4487	hsa-miR-3155b	hsa-miR-4649-3p	hsa-miR-4452
hsa_circ_0024615	0.0364827	0.383853	hsa-miR-423-5p	hsa-miR-1304-5p	hsa-miR-4464	hsa-miR-1914-3p	hsa-miR-1226-5p
hsa_circ_0085437	0.00614931	0.405531	hsa-miR-449b-3p	hsa-miR-649	hsa-miR-6830-5p	hsa-miR-3189-3p	hsa-miR-5004-3p
hsa_circ_0031429	0.017964	2.39031	hsa-miR-3152-5p	hsa-miR-3691-3p	hsa-miR-22-5p	hsa-miR-4762-3p	hsa-miR-3912-5p
hsa_circ_0077711	0.0367405	0.37509	hsa-miR-4778-3p	hsa-miR-942-5p	hsa-miR-4263	hsa-miR-4796-3p	hsa-miR-335-3p
hsa_circ_0088610	0.0121457	0.452832	hsa-miR-3692-5p	hsa-miR-93-3p	hsa-miR-4686	hsa-miR-4257	hsa-miR-525-5p
hsa_circ_0016344	0.0256788	2.46684	hsa-miR-2682-3p	hsa-miR-1265	hsa-miR-8089	hsa-miR-1273e	hsa-miR-4747-5p
hsa_circ_0014104	0.014678	2.37319	hsa-miR-6825-5p	hsa-miR-5196-3p	hsa-miR-6797-5p	hsa-miR-6842-5p	hsa-miR-4690-3p
hsa_circ_0062467	0.0425356	0.49429	hsa-miR-4277	hsa-miR-130a-5p	hsa-miR-2116-5p	hsa-miR-23c	hsa-miR-23b-3p
hsa_circ_0035277	0.0310917	2.23648	hsa-miR-512-5p	hsa-miR-488-5p	hsa-miR-510-5p	hsa-miR-6892-3p	hsa-miR-3972
hsa_circ_0030746	0.027794	0.429577	hsa-miR-4766-3p	hsa-miR-4279	hsa-miR-629-3p
hsa_circ_0032106	0.00545783	2.06164	hsa-miR-515-5p	hsa-miR-519e-5p	hsa-miR-6742-3p	hsa-miR-891a-3p	hsa-miR-6820-3p
hsa_circ_0030744	0.0399166	0.457231	hsa-miR-6512-5p	hsa-miR-5585-3p	hsa-miR-4503	hsa-miR-431-5p	hsa-miR-6792-5p
hsa_circ_0016993	0.00310644	0.386358	hsa-miR-2355-5p	hsa-miR-4437	hsa-miR-6782-3p	hsa-miR-6744-3p	hsa-miR-1289
hsa_circ_0013568	0.0140927	0.496502	hsa-miR-4513	hsa-miR-5195-3p	hsa-miR-145-5p	hsa-miR-3136-5p	hsa-miR-4439
hsa_circ_0090988	0.0245157	0.423594	hsa-miR-4271	hsa-miR-6780b-5p	hsa-miR-4725-3p	hsa-miR-7846-3p	hsa-miR-6783-5p
hsa_circ_0008250	0.0133239	0.446252	hsa-miR-4662b	hsa-miR-4647	hsa-miR-4426	hsa-miR-4518	hsa-miR-4516
hsa_circ_0020704	0.0343787	0.486859	hsa-miR-576-3p	hsa-miR-6876-5p	hsa-miR-1537-3p	hsa-miR-663a	hsa-miR-6787-5p
hsa_circ_0039961	0.00147644	0.45781	hsa-miR-20a-3p	hsa-miR-4686	hsa-miR-511-5p	hsa-miR-6844	hsa-miR-6888-3p
hsa_circ_0000367	0.021439	0.311753	hsa-miR-331-3p	hsa-miR-759	hsa-miR-346	hsa-miR-525-5p	hsa-miR-4797-5p
hsa_circ_0046756	0.0295758	0.342566	hsa-miR-624-3p	hsa-miR-630	hsa-miR-3910	hsa-miR-539-3p	hsa-miR-485-3p
hsa_circ_0005488	0.0105519	0.441063	hsa-miR-5047	hsa-miR-26b-3p	hsa-miR-6805-3p	hsa-miR-7847-3p	hsa-miR-1301-3p
hsa_circ_0013582	0.00210323	0.484186	hsa-miR-548au-3p	hsa-miR-124-5p	hsa-miR-548av-3p	hsa-miR-449a	hsa-miR-449b-5p
hsa_circ_0008849	0.011827	0.324213	hsa-miR-141-3p	hsa-miR-215-3p	hsa-miR-200a-3p	hsa-miR-4999-5p	hsa-miR-4718
hsa_circ_0083207	0.00504851	0.34261	hsa-miR-3655	hsa-miR-198	hsa-miR-345-3p	hsa-miR-6826-3p	hsa-miR-5009-5p
hsa_circ_0047979	0.0430082	0.461105	hsa-miR-142-3p.2	hsa-miR-7156-5p	hsa-miR-3591-5p	hsa-miR-4255	hsa-miR-4273
hsa_circ_0046017	0.0293863	0.466054	hsa-miR-6499-5p	hsa-miR-4767	hsa-miR-6811-5p	hsa-miR-25-5p	hsa-miR-1973
hsa_circ_0019764	0.0472482	2.19335	hsa-miR-6875-3p	hsa-miR-4677-3p	hsa-miR-4712-5p	hsa-miR-770-5p	hsa-miR-1914-5p
hsa_circ_0078541	0.0188021	2.49041	hsa-miR-338-3p	hsa-miR-224-5p	hsa-miR-6720-5p	hsa-miR-4530	hsa-miR-135b-5p
hsa_circ_0055082	0.0183223	0.405169	hsa-miR-4436a	hsa-miR-3605-5p	hsa-miR-5000-3p	hsa-miR-6768-5p	hsa-miR-4757-5p
hsa_circ_0004276	0.0392682	0.486378	hsa-miR-4430	hsa-miR-4715-5p	hsa-miR-1237-3p	hsa-miR-516b-3p	hsa-miR-5096
hsa_circ_0073453	0.0335662	0.466005	hsa-miR-146b-5p	hsa-miR-7153-5p	hsa-miR-4280	hsa-miR-146a-5p	hsa-miR-140-3p.2
hsa_circ_0084445	0.0113507	0.495213	hsa-miR-1287-5p	hsa-miR-4494	hsa-miR-3674	hsa-miR-4650-5p	hsa-miR-1972
hsa_circ_0047462	0.0342974	0.284566	hsa-miR-4464	hsa-miR-3928-3p	hsa-miR-135b-3p	hsa-miR-4289	hsa-miR-6800-5p
hsa_circ_0026154	0.0302553	0.458045	hsa-miR-7161-5p	hsa-miR-17-3p	hsa-miR-373-5p	hsa-miR-3919	hsa-miR-6843-3p
hsa_circ_0001922	0.0350096	0.308746	hsa-miR-17-3p	hsa-miR-4727-5p	hsa-miR-3158-5p	hsa-miR-6817-5p	hsa-miR-4769-3p
hsa_circ_0088936	0.00225946	0.455882	hsa-miR-107	hsa-miR-103a-3p	hsa-miR-455-3p.1	hsa-miR-6814-5p	hsa-miR-8085
hsa_circ_0034731	0.0170245	0.455916	hsa-miR-6737-3p	hsa-miR-6837-5p	hsa-miR-7157-3p	hsa-miR-502-5p	hsa-miR-4496
hsa_circ_0001776	0.0172382	0.310536	hsa-miR-1200	hsa-miR-3679-3p	hsa-miR-345-3p	hsa-miR-6801-3p	hsa-miR-95-5p
hsa_circ_0005932	0.0473561	0.31685	hsa-miR-4691-3p	hsa-miR-4772-5p	hsa-miR-4642	hsa-miR-568	hsa-miR-383-5p.1
hsa_circ_0079813	0.0337938	0.37705	hsa-miR-5100	hsa-miR-554	hsa-miR-26b-3p	hsa-miR-4762-5p	hsa-miR-4693-5p
hsa_circ_0032870	0.00743793	0.339255	hsa-miR-4733-5p	hsa-miR-186-3p	hsa-miR-328-3p	hsa-miR-6737-5p	hsa-miR-6845-3p
hsa_circ_0091324	0.0226751	2.10002	hsa-miR-223-3p	hsa-miR-3176	hsa-miR-7112-3p	hsa-miR-1322	hsa-miR-548an
hsa_circ_0002798	0.0399778	2.14656	hsa-miR-4778-3p	hsa-miR-136-5p	hsa-miR-6072	hsa-miR-6754-3p	hsa-miR-4769-5p
hsa_circ_0060394	0.00516175	0.432129	hsa-miR-5580-5p	hsa-miR-1266-5p	hsa-miR-3194-3p	hsa-miR-4283	hsa-miR-3190-5p
hsa_circ_0055235	0.0101281	0.456043	hsa-miR-7152-3p	hsa-miR-2114-3p	hsa-miR-1911-3p	hsa-miR-6823-3p	hsa-miR-1207-3p
hsa_circ_0008187	0.0409012	0.486495	hsa-miR-487a-3p	hsa-miR-892b	hsa-miR-185-5p	hsa-miR-4432	hsa-miR-1254
hsa_circ_0009587	0.0499375	0.473169	hsa-miR-4524b-5p	hsa-miR-424-5p	hsa-miR-15a-5p	hsa-miR-503-5p	hsa-miR-646
hsa_circ_0081234	0.033617	0.465483	hsa-miR-200b-3p	hsa-miR-3150b-3p	hsa-miR-190b	hsa-miR-4757-3p	hsa-miR-4689
hsa_circ_0084418	0.0255638	0.488937	hsa-miR-4778-3p	hsa-miR-6730-5p	hsa-miR-1972	hsa-miR-6773-3p	hsa-miR-339-5p
hsa_circ_0007197	0.00430689	2.83241	hsa-miR-340-3p	hsa-miR-6887-5p	hsa-miR-6795-5p	hsa-miR-6885-5p	hsa-miR-328-5p
hsa_circ_0005877	0.0497395	2.09987	hsa-miR-627-3p	hsa-miR-3679-3p	hsa-miR-3692-3p	hsa-miR-4743-3p	hsa-miR-6834-5p
hsa_circ_0031781	0.048805	0.372705	hsa-miR-4448	hsa-miR-424-3p	hsa-miR-4268	hsa-miR-6772-3p	hsa-miR-7853-5p
hsa_circ_0006908	0.00490476	0.458568	hsa-miR-7106-3p	hsa-miR-6890-3p	hsa-miR-1237-3p	hsa-miR-518a-5p	hsa-miR-3972
hsa_circ_0073023	0.00778825	0.393856	hsa-miR-4530	hsa-miR-338-3p	hsa-miR-6720-5p	hsa-miR-670-3p	hsa-miR-6716-5p
hsa_circ_0062983	0.00269993	0.497817	hsa-miR-4290	hsa-miR-874-3p	hsa-miR-3146	hsa-miR-195-5p	hsa-miR-5047
hsa_circ_0042500	0.00306327	2.04875	hsa-miR-4525	hsa-miR-4723-5p	hsa-miR-4472	hsa-miR-6815-5p	hsa-miR-4447
hsa_circ_0038583	0.0193775	0.478185	hsa-miR-6500-3p	hsa-miR-1227-3p	hsa-miR-29a-3p	hsa-miR-514b-3p	hsa-miR-542-3p
hsa_circ_0006134	0.00244117	0.477523	hsa-miR-2355-3p	hsa-miR-3928-5p	hsa-miR-320e	hsa-miR-3614-3p	hsa-miR-3912-5p
hsa_circ_0047475	0.00939225	0.461139	hsa-miR-27b-5p	hsa-miR-2117	hsa-miR-545-3p	hsa-miR-4291	hsa-miR-4293
hsa_circ_0085265	0.0405843	0.493149	hsa-miR-6504-5p	hsa-miR-4687-3p	hsa-miR-596	hsa-miR-766-3p	hsa-miR-7974
hsa_circ_0088030	0.0144489	2.17773	hsa-miR-4446-3p	hsa-miR-4712-5p	hsa-miR-221-3p	hsa-miR-3158-3p	hsa-miR-770-5p
hsa_circ_0000615	0.0492156	0.38874	hsa-miR-3064-3p	hsa-miR-6801-5p	hsa-miR-3138	hsa-miR-5587-5p	hsa-miR-4317
hsa_circ_0007158	0.0392663	0.418684	hsa-miR-6845-3p	hsa-miR-4695-3p	hsa-miR-338-3p	hsa-miR-7152-5p	hsa-miR-4530
hsa_circ_0064785	0.045263	0.414222	hsa-miR-557	hsa-miR-96-5p	hsa-miR-4485-5p	hsa-miR-7703	hsa-miR-4325
hsa_circ_0031629	0.00812537	2.15429	hsa-miR-4753-3p	hsa-miR-130b-5p	hsa-miR-6809-3p	hsa-miR-3145-5p	hsa-miR-4778-3p
hsa_circ_0091262	0.0315093	0.490511	hsa-miR-6773-5p	hsa-miR-6724-5p	hsa-miR-2861	hsa-miR-4758-3p	hsa-miR-661
hsa_circ_0039413	0.0374163	2.1004	hsa-miR-4646-5p	hsa-miR-6739-5p	hsa-miR-6733-5p	hsa-miR-619-5p	hsa-miR-4668-5p
hsa_circ_0084348	0.0305756	0.468851	hsa-miR-5687	hsa-miR-6816-3p	hsa-miR-6732-3p	hsa-miR-4533	hsa-miR-3192-3p
hsa_circ_0016969	0.00560487	0.494934	hsa-miR-219b-5p	hsa-miR-6740-3p	hsa-miR-5000-3p	hsa-miR-4279	hsa-miR-4712-5p
hsa_circ_0079293	0.012419	0.491346	hsa-miR-3977	hsa-miR-4317	hsa-miR-3065-5p	hsa-miR-505-3p.2	hsa-miR-5683
hsa_circ_0005833	0.0375316	0.4874	hsa-miR-4474-5p	hsa-miR-449b-3p	hsa-miR-103b	hsa-miR-802
hsa_circ_0084429	0.0086393	0.453497	hsa-miR-1266-5p	hsa-miR-4518	hsa-miR-6754-5p	hsa-miR-6878-5p	hsa-miR-211-3p
hsa_circ_0023876	0.0272536	0.473108	hsa-miR-4502	hsa-miR-6740-3p	hsa-miR-4715-3p	hsa-miR-8073	hsa-miR-518f-5p
hsa_circ_0080545	0.0429281	2.27134	hsa-miR-516b-3p	hsa-miR-4691-5p	hsa-miR-516a-3p	hsa-miR-6792-3p	hsa-miR-7162-5p
hsa_circ_0038496	0.000296124	0.443815	hsa-miR-1193	hsa-miR-323b-5p	hsa-miR-8078	hsa-miR-6764-3p	hsa-miR-6843-3p
hsa_circ_0047280	0.0245572	0.471192	hsa-miR-139-5p	hsa-miR-4539	hsa-miR-6501-3p	hsa-miR-4468	hsa-miR-144-3p
hsa_circ_0077793	0.00577276	0.48327	hsa-miR-3668	hsa-miR-4732-5p	hsa-miR-6832-5p	hsa-miR-1257	hsa-miR-7852-3p
hsa_circ_0072209	0.00804074	0.40212	hsa-miR-15b-3p	hsa-miR-548av-3p	hsa-miR-4502	hsa-miR-510-3p	hsa-miR-4709-5p
hsa_circ_0074586	0.0488212	0.437829	hsa-miR-4732-3p	hsa-miR-125b-5p	hsa-miR-345-3p	hsa-miR-4319	hsa-miR-7853-5p
hsa_circ_0058455	0.000977616	2.51085	hsa-miR-5003-5p	hsa-miR-331-3p	hsa-miR-501-3p	hsa-miR-7-5p	hsa-miR-892c-3p
hsa_circ_0023014	0.0120272	0.496575	hsa-miR-8077	hsa-miR-4519	hsa-miR-4663	hsa-miR-6767-3p	hsa-miR-7160-5p
hsa_circ_0001639	0.0123033	0.471438	hsa-miR-3165	hsa-miR-29b-1-5p	hsa-miR-6880-5p	hsa-miR-29b-2-5p	hsa-miR-8071
hsa_circ_0000387	0.0434754	0.405681	hsa-miR-515-5p	hsa-miR-629-3p	hsa-miR-5695	hsa-miR-519d-5p	hsa-miR-5092
hsa_circ_0027940	0.0143614	2.15499	hsa-miR-103a-2-5p	hsa-miR-6875-3p	hsa-miR-4778-3p	hsa-miR-4738-5p	hsa-miR-198
hsa_circ_0055070	0.00707071	0.43128	hsa-let-7a-3p	hsa-miR-5197-5p	hsa-miR-5585-5p	hsa-miR-98-3p	hsa-miR-3529-3p
hsa_circ_0067735	0.0425729	0.150063	hsa-miR-181a-5p	hsa-miR-181d-5p	hsa-miR-181c-5p	hsa-miR-513a-5p	hsa-miR-4262
hsa_circ_0024312	0.0399899	0.487625	hsa-miR-412-3p	hsa-miR-6837-3p	hsa-miR-4276	hsa-miR-6733-3p	hsa-miR-6754-3p
hsa_circ_0090698	0.0331612	0.402818	hsa-miR-6748-3p	hsa-miR-4540	hsa-miR-5699-3p	hsa-miR-6723-5p	hsa-miR-7154-5p
hsa_circ_0010419	0.0263464	0.209747	hsa-miR-6867-5p	hsa-miR-5193	hsa-miR-4271	hsa-miR-4747-5p	hsa-miR-6780b-5p
hsa_circ_0013086	0.0317566	2.30434	hsa-miR-6815-3p	hsa-miR-1324	hsa-miR-2277-3p	hsa-miR-3187-5p	hsa-miR-1285-3p
hsa_circ_0090174	0.0180564	2.05802	hsa-miR-7162-3p	hsa-miR-593-3p	hsa-miR-6818-3p	hsa-miR-1256	hsa-miR-4649-3p
hsa_circ_0082771	0.00653072	0.464815	hsa-miR-6845-3p	hsa-miR-4433b-5p	hsa-miR-1976	hsa-miR-4772-3p	hsa-miR-660-3p
hsa_circ_0013571	0.0125867	0.468355	hsa-miR-4652-3p	hsa-miR-520a-5p	hsa-miR-876-5p	hsa-miR-506-5p	hsa-miR-525-5p
hsa_circ_0053957	0.0036604	0.485722	hsa-miR-3665	hsa-miR-378a-3p	hsa-miR-635	hsa-miR-6767-5p	hsa-miR-6721-5p
hsa_circ_0024658	0.0126702	0.468921	hsa-miR-183-5p.2	hsa-miR-6875-3p	hsa-miR-7152-5p	hsa-miR-1304-5p	hsa-miR-6087
hsa_circ_0061269	0.00341056	2.57816	hsa-miR-6873-3p	hsa-miR-6833-3p	hsa-miR-6745	hsa-miR-6845-3p	hsa-miR-6760-3p
hsa_circ_0007134	0.0422746	0.443239	hsa-miR-550b-3p	hsa-miR-6800-3p	hsa-miR-515-5p	hsa-miR-100-3p	hsa-miR-4325
hsa_circ_0086459	0.00702344	0.435068	hsa-miR-1207-3p	hsa-miR-4693-3p	hsa-miR-5700	hsa-miR-4638-3p	hsa-miR-548ar-3p
hsa_circ_0067880	0.029905	2.38425	hsa-miR-548s	hsa-miR-6509-3p	hsa-miR-548ah-5p	hsa-miR-3121-5p	hsa-miR-6780a-3p
hsa_circ_0048016	0.0301804	0.452871	hsa-miR-4664-3p	hsa-miR-1180-3p	hsa-miR-4444	hsa-miR-549a
hsa_circ_0088975	0.00601506	0.490062	hsa-miR-345-5p	hsa-miR-6508-3p	hsa-miR-4524b-3p	hsa-miR-452-3p	hsa-miR-3155b
hsa_circ_0078676	0.049377	3.49752	hsa-miR-520g-5p	hsa-miR-3613-5p	hsa-miR-6870-3p	hsa-let-7c-3p	hsa-miR-708-3p
hsa_circ_0053971	0.0103945	0.319473	hsa-miR-1184	hsa-miR-1205	hsa-miR-3158-5p	hsa-miR-4470	hsa-miR-182-5p
hsa_circ_0079827	0.0254875	0.426513	hsa-miR-4295	hsa-miR-199a-5p	hsa-miR-3666	hsa-miR-152-3p	hsa-miR-301a-3p
hsa_circ_0004753	0.0354066	0.383044	hsa-miR-506-3p	hsa-miR-4728-3p	hsa-miR-4699-5p	hsa-miR-124-3p.2	hsa-miR-17-3p
hsa_circ_0070186	0.0178872	9.46793	hsa-miR-6736-3p	hsa-miR-3620-3p	hsa-miR-6865-3p	hsa-miR-4448	hsa-miR-3922-5p
hsa_circ_0027986	0.0328563	2.09319	hsa-miR-382-3p	hsa-miR-3651	hsa-miR-103b	hsa-miR-1298-5p	hsa-miR-7161-3p
hsa_circ_0001661	0.0301475	0.46376	hsa-miR-4679	hsa-miR-4677-3p	hsa-miR-4782-5p	hsa-miR-6753-3p	hsa-miR-6746-3p
hsa_circ_0000711	0.033788	0.294338	hsa-miR-6504-5p	hsa-miR-4694-3p	hsa-miR-4794	hsa-miR-664a-5p	hsa-miR-452-3p
hsa_circ_0020172	0.0196753	2.39723	hsa-miR-27a-3p	hsa-miR-4295	hsa-miR-4673	hsa-miR-4696	hsa-miR-4662b
hsa_circ_0083201	0.00156865	0.356724	hsa-miR-1913	hsa-miR-2861	hsa-miR-6826-3p	hsa-miR-324-3p	hsa-miR-6792-3p
hsa_circ_0072256	0.0371603	0.4912	hsa-miR-4692	hsa-miR-3663-5p	hsa-miR-485-5p	hsa-miR-4514	hsa-miR-6873-3p
hsa_circ_0088613	0.0256019	0.477779	hsa-miR-4747-5p	hsa-miR-5196-5p	hsa-miR-4641	hsa-miR-1908-5p	hsa-miR-6737-5p
hsa_circ_0032027	0.00989505	0.487131	hsa-miR-6828-3p	hsa-miR-6890-3p	hsa-miR-544a	hsa-miR-6071	hsa-miR-6738-3p
hsa_circ_0070883	0.0070077	0.418174	hsa-miR-4751	hsa-miR-3619-3p	hsa-miR-6893-3p	hsa-miR-4688	hsa-miR-486-3p
hsa_circ_0056073	0.0181526	0.475034	hsa-miR-193b-5p	hsa-miR-7114-5p	hsa-miR-3679-3p	hsa-miR-4756-3p	hsa-miR-3151-5p
hsa_circ_0004537	0.0108905	2.24625	hsa-miR-532-3p	hsa-miR-2682-3p	hsa-miR-6819-3p	hsa-miR-6781-3p	hsa-miR-629-3p
hsa_circ_0015584	0.0370945	2.28596	hsa-miR-3180-5p	hsa-miR-488-5p	hsa-miR-221-5p	hsa-miR-8073	hsa-miR-216a-3p
hsa_circ_0055453	0.0425366	0.445675	hsa-miR-222-5p	hsa-miR-936	hsa-miR-6070	hsa-miR-6754-3p	hsa-miR-199b-3p
hsa_circ_0004109	0.00771105	0.389317	hsa-miR-671-5p	hsa-miR-8058	hsa-miR-6751-3p	hsa-miR-6503-3p	hsa-miR-3664-3p
hsa_circ_0030573	0.0192951	0.309114	hsa-miR-208a-3p	hsa-miR-2355-5p	hsa-miR-3187-3p	hsa-miR-208b-3p	hsa-miR-4716-5p
hsa_circ_0020174	0.00907788	2.50906	hsa-miR-5589-5p	hsa-miR-6776-5p	hsa-miR-542-3p	hsa-miR-214-3p	hsa-miR-761
hsa_circ_0020168	0.0196531	2.30608	hsa-miR-575	hsa-miR-668-3p	hsa-miR-31-5p	hsa-miR-4307	hsa-miR-6858-3p
hsa_circ_0010450	0.00285368	2.22273	hsa-miR-130b-3p	hsa-miR-142-3p.1	hsa-miR-130a-3p	hsa-miR-5706	hsa-miR-20a-5p
hsa_circ_0058796	0.0233903	0.248702	hsa-miR-664a-5p	hsa-miR-6842-3p	hsa-miR-766-5p	hsa-miR-3192-5p	hsa-miR-1231
hsa_circ_0070697	0.0327017	2.10362	hsa-miR-3652	hsa-miR-181b-2-3p	hsa-miR-6760-3p	hsa-miR-506-3p	hsa-miR-4778-3p
hsa_circ_0001030	0.0250032	0.475973	hsa-miR-3613-5p	hsa-miR-556-3p	hsa-miR-4999-5p	hsa-miR-3117-3p	hsa-miR-1251-5p
hsa_circ_0055075	0.0127273	0.439346	hsa-miR-185-3p	hsa-miR-5787	hsa-miR-346	hsa-miR-2861	hsa-miR-4505
hsa_circ_0066819	0.010564	0.490155	hsa-miR-1269a	hsa-miR-490-5p	hsa-miR-4740-5p	hsa-miR-1288-3p	hsa-miR-4515
hsa_circ_0074715	0.00541615	0.477436	hsa-miR-548an	hsa-miR-3145-5p	hsa-miR-124-3p.1	hsa-miR-4645-5p	hsa-miR-1183
hsa_circ_0052760	0.0258441	0.4957	hsa-miR-4480	hsa-miR-4441	hsa-miR-211-3p	hsa-miR-1206	hsa-miR-6754-5p
hsa_circ_0046036	0.0255133	0.498291	hsa-miR-484	hsa-miR-6499-5p	hsa-miR-612	hsa-miR-657	hsa-miR-3155a
hsa_circ_0015595	0.0256961	3.00768	hsa-miR-520a-5p	hsa-miR-1914-5p	hsa-miR-22-5p	hsa-miR-4708-5p	hsa-miR-4677-3p
hsa_circ_0045383	0.000377519	0.453126	hsa-miR-6856-3p	hsa-miR-5585-5p	hsa-miR-4286	hsa-miR-5581-3p
hsa_circ_0005615	0.0380242	0.274974	hsa-miR-4794	hsa-miR-4694-3p	hsa-miR-6504-5p	hsa-miR-664a-5p	hsa-miR-452-3p
hsa_circ_0025745	0.0339159	0.451235	hsa-miR-4507	hsa-miR-596	hsa-miR-5096	hsa-miR-197-3p	hsa-miR-3940-5p
hsa_circ_0077021	0.0228731	0.401624	hsa-miR-671-3p	hsa-miR-6847-5p	hsa-miR-452-3p	hsa-miR-1208	hsa-miR-6854-5p
hsa_circ_0001422	0.0298001	2.03996	hsa-miR-136-3p	hsa-miR-4687-3p	hsa-miR-3155a	hsa-miR-3664-3p	hsa-miR-1304-5p
hsa_circ_0041395	0.0308991	0.432196	hsa-miR-103a-3p	hsa-miR-1184	hsa-miR-7705	hsa-miR-22-3p	hsa-miR-107
hsa_circ_0031882	0.0327958	3.80541	hsa-miR-3189-5p	hsa-miR-4727-5p	hsa-miR-4769-3p	hsa-miR-6894-3p	hsa-miR-6817-5p
hsa_circ_0005048	0.00851956	0.470148	hsa-miR-340-3p	hsa-miR-4707-3p	hsa-miR-296-5p	hsa-miR-663b	hsa-miR-4763-5p
hsa_circ_0052672	0.0247162	0.469081	hsa-miR-202-3p	hsa-miR-670-3p	hsa-miR-6851-5p	hsa-miR-873-5p.1	hsa-miR-1-3p
hsa_circ_0090270	0.046814	0.397203	hsa-miR-634	hsa-miR-4257	hsa-miR-4768-5p	hsa-miR-4727-5p	hsa-miR-6756-3p
hsa_circ_0002787	0.014074	0.480767	hsa-miR-4782-5p	hsa-miR-5706	hsa-miR-4324	hsa-miR-1299	hsa-miR-544b
hsa_circ_0053961	0.0358068	0.348223	hsa-miR-455-3p.1	hsa-miR-5587-5p	hsa-miR-4317	hsa-miR-145-5p	hsa-miR-548aa
hsa_circ_0040787	0.0497439	0.377589	hsa-miR-98-3p	hsa-let-7b-3p	hsa-miR-376c-3p	hsa-miR-5681b	hsa-miR-3674
hsa_circ_0006310	0.00202514	0.483268	hsa-miR-3150a-5p	hsa-miR-548q	hsa-miR-301b-5p	hsa-miR-3140-5p	hsa-miR-301a-5p
hsa_circ_0083210	0.00323216	0.487654	hsa-miR-198	hsa-miR-6826-3p	hsa-miR-29a-3p	hsa-miR-29b-3p	hsa-miR-29c-3p
hsa_circ_0022938	0.0181302	0.488371	hsa-miR-1249-5p	hsa-miR-6797-5p	hsa-miR-140-3p.1	hsa-miR-5047	hsa-miR-1301-3p
hsa_circ_0062852	0.00596948	0.41506	hsa-miR-409-3p	hsa-miR-584-3p	hsa-miR-514b-3p	hsa-miR-4277	hsa-miR-514a-3p
hsa_circ_0067770	0.0178685	0.436018	hsa-miR-4267	hsa-miR-5195-3p	hsa-miR-199a-5p	hsa-miR-145-5p	hsa-miR-6720-5p
hsa_circ_0077667	0.0397274	0.486481	hsa-miR-1286	hsa-miR-4515	hsa-miR-6740-3p	hsa-miR-6808-5p	hsa-miR-940
hsa_circ_0085441	0.0196572	0.451433	hsa-miR-3610	hsa-miR-5004-3p	hsa-miR-6125	hsa-miR-432-3p	hsa-miR-3611
hsa_circ_0001280	0.0368593	0.495613	hsa-miR-150-5p	hsa-miR-5089-3p	hsa-miR-2116-3p	hsa-miR-6751-3p	hsa-miR-187-5p
hsa_circ_0020175	0.00464085	2.30783	hsa-miR-3914	hsa-miR-3928-3p	hsa-miR-4742-5p	hsa-miR-5586-5p	hsa-miR-31-5p
hsa_circ_0008834	0.0490984	0.432552	hsa-miR-4696	hsa-miR-491-3p	hsa-miR-5007-5p
hsa_circ_0073398	0.0200094	2.43516	hsa-miR-134-3p	hsa-miR-3679-5p	hsa-miR-4764-3p	hsa-miR-555	hsa-miR-378d
hsa_circ_0012943	0.0091859	0.496028	hsa-miR-526a	hsa-miR-518f-5p	hsa-miR-224-5p	hsa-miR-519a-5p	hsa-miR-519b-5p
hsa_circ_0077790	0.0102605	0.468076	hsa-miR-4639-5p	hsa-miR-6873-5p	hsa-miR-96-5p	hsa-miR-4257	hsa-miR-1271-5p
hsa_circ_0033150	0.0040393	0.473309	hsa-miR-5591-3p	hsa-miR-660-5p	hsa-miR-4762-3p	hsa-miR-4256	hsa-miR-6885-3p
hsa_circ_0052743	0.00627368	0.344946	hsa-miR-4772-5p	hsa-miR-133b	hsa-miR-383-5p.1	hsa-miR-873-5p.1	hsa-miR-5590-5p
hsa_circ_0081229	0.0188211	0.424072	hsa-miR-4539	hsa-miR-6818-5p	hsa-miR-5010-3p	hsa-miR-147a	hsa-miR-1250-3p
hsa_circ_0030885	0.00317347	0.46308	hsa-miR-218-5p	hsa-miR-4489	hsa-miR-4675	hsa-miR-185-3p	hsa-miR-4741
hsa_circ_0090160	0.0074613	0.477429	hsa-miR-7112-3p	hsa-miR-452-3p	hsa-miR-4711-5p	hsa-miR-181c-3p	hsa-miR-130b-5p
hsa_circ_0083211	0.00152378	0.369754	hsa-miR-198	hsa-miR-3655	hsa-miR-6826-3p	hsa-miR-665	hsa-miR-29a-3p
hsa_circ_0004269	0.0267667	0.39655	hsa-miR-6849-5p	hsa-miR-140-3p.1	hsa-miR-4796-3p	hsa-miR-5092	hsa-miR-3919
hsa_circ_0056928	0.0343107	0.491357	hsa-miR-647	hsa-miR-6728-5p	hsa-miR-769-3p	hsa-miR-4793-3p	hsa-miR-135b-5p
hsa_circ_0042189	0.0466857	2.25716	hsa-miR-6877-3p	hsa-miR-5581-5p	hsa-miR-6894-3p	hsa-miR-23c	hsa-miR-6131
hsa_circ_0085407	0.034012	0.462366	hsa-miR-6739-5p	hsa-miR-26a-1-3p	hsa-miR-134-3p	hsa-miR-4668-5p	hsa-miR-4465
hsa_circ_0058430	0.0269007	0.47796	hsa-miR-1299	hsa-miR-4756-3p	hsa-miR-4276	hsa-miR-6779-5p	hsa-miR-4695-5p
hsa_circ_0055074	0.0103101	0.429778	hsa-miR-4757-5p	hsa-miR-3605-5p	hsa-miR-6744-3p	hsa-miR-4696	hsa-miR-1265
hsa_circ_0090673	0.0128672	0.492865	hsa-miR-4726-5p	hsa-miR-8070	hsa-miR-6867-5p	hsa-miR-4640-5p	hsa-miR-489-5p
hsa_circ_0082525	0.0147406	0.471906	hsa-miR-519e-5p	hsa-miR-378g	hsa-miR-4252	hsa-miR-515-5p	hsa-miR-512-3p
hsa_circ_0033229	0.0186988	0.465881	hsa-miR-2861	hsa-miR-4291	hsa-miR-1301-3p	hsa-miR-6861-3p	hsa-miR-1184
hsa_circ_0005476	0.0221973	0.399817	hsa-miR-6756-3p	hsa-miR-1267	hsa-miR-519d-5p	hsa-miR-4691-5p	hsa-miR-6749-3p
hsa_circ_0071388	0.0309909	2.87287	hsa-miR-3613-5p	hsa-miR-6777-3p	hsa-miR-1179	hsa-miR-920	hsa-miR-892a
hsa_circ_0071884	0.0496139	0.484192	hsa-miR-208a-5p	hsa-miR-208b-5p
hsa_circ_0073199	0.0430697	0.434942	hsa-miR-6780b-5p	hsa-miR-323a-5p	hsa-miR-4271	hsa-miR-4725-3p	hsa-miR-3165
hsa_circ_0087734	0.0172813	2.04966	hsa-miR-670-3p	hsa-miR-1225-3p	hsa-miR-4799-3p	hsa-miR-1911-3p	hsa-miR-4507
hsa_circ_0061389	0.0385278	0.324418	hsa-miR-924	hsa-miR-7110-5p	hsa-miR-6772-5p	hsa-miR-4294	hsa-miR-7158-5p
hsa_circ_0012784	0.0185712	0.433983	hsa-miR-6505-3p	hsa-miR-617	hsa-miR-4782-3p	hsa-miR-6766-3p	hsa-miR-3164
hsa_circ_0044709	0.017407	0.463183	hsa-miR-96-3p	hsa-miR-7703	hsa-miR-5588-5p	hsa-miR-593-5p	hsa-miR-452-5p
hsa_circ_0073025	0.0164231	0.276881	hsa-miR-4438	hsa-miR-583
hsa_circ_0047173	0.00648101	0.343513	hsa-miR-936	hsa-miR-222-5p	hsa-miR-6736-3p	hsa-miR-154-5p	hsa-miR-2392
hsa_circ_0015597	0.00671161	2.15516	hsa-miR-4527	hsa-miR-6736-3p	hsa-miR-6753-3p	hsa-miR-571	hsa-miR-6503-5p
hsa_circ_0092165	0.0328812	2.30467	hsa-miR-3129-3p	hsa-miR-1202	hsa-miR-3194-5p	hsa-miR-1251-3p	hsa-miR-7154-5p
hsa_circ_0041393	0.0111585	0.468384	hsa-miR-6779-5p	hsa-miR-4520-5p	hsa-miR-612	hsa-miR-145-5p	hsa-miR-5589-5p
hsa_circ_0086536	0.0414708	0.445308	hsa-miR-4765	hsa-miR-759	hsa-miR-187-5p	hsa-miR-1273e	hsa-miR-335-5p
hsa_circ_0016989	0.00268865	0.406275	hsa-miR-1202	hsa-miR-3972	hsa-miR-488-5p	hsa-miR-7113-5p	hsa-miR-3654
hsa_circ_0029470	0.0305224	0.465738	hsa-miR-4254	hsa-miR-7851-3p	hsa-miR-4298	hsa-miR-6087	hsa-miR-3192-5p
hsa_circ_0006431	0.0227338	2.02345	hsa-miR-7978	hsa-miR-1976	hsa-miR-5047	hsa-miR-455-3p.2	hsa-miR-6894-3p
hsa_circ_0087429	0.00598598	0.475876	hsa-miR-422a	hsa-miR-378c	hsa-miR-378i	hsa-miR-378d	hsa-miR-378b
hsa_circ_0086492	0.00486415	0.421613	hsa-miR-605-3p	hsa-miR-6859-5p	hsa-miR-4493	hsa-miR-5693	hsa-miR-6839-3p
hsa_circ_0075814	0.0436068	0.489181	hsa-miR-4646-3p	hsa-miR-3156-5p	hsa-miR-676-3p	hsa-miR-7161-3p	hsa-miR-4740-3p
hsa_circ_0054074	0.033522	0.439255	hsa-miR-3127-5p	hsa-miR-6126	hsa-miR-3918	hsa-miR-335-5p	hsa-miR-6751-3p
hsa_circ_0012779	0.00601756	0.418457	hsa-miR-181b-2-3p	hsa-miR-5094	hsa-miR-4420	hsa-miR-135b-3p	hsa-miR-8065
hsa_circ_0006512	0.000713249	0.441876	hsa-miR-7153-5p	hsa-miR-146a-5p	hsa-miR-146b-5p	hsa-miR-4674	hsa-miR-4790-3p
hsa_circ_0067737	0.0209885	0.489287	hsa-miR-933	hsa-miR-210-3p	hsa-miR-4262	hsa-miR-4699-5p	hsa-miR-181d-5p
hsa_circ_0046018	0.0324445	0.478516	hsa-miR-676-5p	hsa-miR-7159-5p	hsa-miR-5093	hsa-miR-4771	hsa-miR-4297
hsa_circ_0004576	0.00761993	0.427221	hsa-miR-1273g-3p	hsa-miR-4713-3p	hsa-miR-6509-3p	hsa-miR-181a-2-3p	hsa-miR-3127-3p
hsa_circ_0088611	0.0121455	0.405504	hsa-miR-2355-5p	hsa-miR-4641	hsa-miR-5196-5p	hsa-miR-3657	hsa-miR-4747-5p
hsa_circ_0002889	0.0414624	0.479317	hsa-miR-363-5p	hsa-miR-6852-5p	hsa-miR-668-5p	hsa-miR-550a-5p	hsa-miR-1254
hsa_circ_0072855	0.0439284	2.89522	hsa-miR-378i	hsa-miR-378h	hsa-miR-378a-3p	hsa-miR-711	hsa-miR-518c-5p
hsa_circ_0071105	0.0283204	0.480012	hsa-miR-2682-3p	hsa-miR-516a-3p	hsa-miR-4743-3p	hsa-miR-450b-3p	hsa-miR-4638-3p
hsa_circ_0025930	0.0264778	0.411548	hsa-miR-7843-3p	hsa-miR-519e-5p	hsa-miR-6792-3p	hsa-miR-4691-5p	hsa-miR-3663-3p
hsa_circ_0013258	0.022518	2.62544	hsa-miR-5000-5p	hsa-miR-1273g-3p	hsa-miR-3158-3p	hsa-miR-4662a-5p	hsa-miR-4713-5p
hsa_circ_0077853	0.0251074	0.214956	hsa-miR-4456	hsa-miR-1207-5p	hsa-miR-7151-5p	hsa-miR-4736	hsa-miR-582-3p
hsa_circ_0070393	0.0299166	2.34493	hsa-miR-29a-5p	hsa-miR-4662b	hsa-miR-4647	hsa-miR-1255b-2-3p	hsa-miR-6083
hsa_circ_0075534	0.042088	0.481942	hsa-miR-515-5p	hsa-miR-136-5p	hsa-miR-519e-5p	hsa-miR-4695-3p	hsa-miR-501-5p
hsa_circ_0061648	0.0407226	0.44694	hsa-miR-3622b-5p	hsa-miR-6503-5p	hsa-miR-4527	hsa-miR-7977	hsa-miR-4713-3p
hsa_circ_0035186	0.0124842	0.479527	hsa-miR-5579-3p	hsa-miR-6716-5p	hsa-miR-4309	hsa-miR-432-5p	hsa-miR-3198
hsa_circ_0020063	0.0239068	0.34103	hsa-miR-3972	hsa-miR-3692-5p	hsa-miR-103b	hsa-miR-1228-3p	hsa-miR-939-3p
hsa_circ_0059200	0.000240303	3.76895	hsa-miR-122-5p	hsa-miR-504-3p	hsa-miR-5006-5p	hsa-miR-509-5p	hsa-miR-4677-5p
hsa_circ_0007723	0.0304477	0.488391	hsa-miR-4426	hsa-miR-4662b	hsa-miR-4647	hsa-miR-5703	hsa-miR-4433a-3p
hsa_circ_0016949	0.025479	0.462504	hsa-miR-3074-5p	hsa-miR-7152-5p	hsa-miR-6737-3p	hsa-miR-7161-3p	hsa-miR-139-5p
hsa_circ_0012914	0.0317127	0.492407	hsa-miR-3938	hsa-miR-6847-5p	hsa-miR-4694-3p	hsa-miR-4257
hsa_circ_0002738	0.0292517	0.425996	hsa-miR-5706	hsa-miR-1299	hsa-miR-378j	hsa-miR-6839-5p	hsa-miR-1255b-5p
hsa_circ_0004504	0.00146747	0.456996	hsa-miR-519d-5p	hsa-miR-1322	hsa-miR-4446-3p	hsa-miR-4662a-5p	hsa-miR-4448
hsa_circ_0088177	0.0141815	12.0852	hsa-miR-5193	hsa-miR-6743-5p	hsa-miR-212-5p	hsa-miR-7851-3p	hsa-miR-660-3p
hsa_circ_0016839	0.0321304	0.49041	hsa-miR-6736-3p	hsa-miR-3665	hsa-miR-4268	hsa-miR-1205	hsa-miR-4708-3p
hsa_circ_0005518	0.0234817	0.489086	hsa-miR-3692-3p	hsa-miR-4719	hsa-miR-203b-5p	hsa-miR-452-3p	hsa-miR-1178-3p
hsa_circ_0006736	0.0349023	0.363289	hsa-miR-3133	hsa-miR-3688-3p	hsa-miR-6728-3p
hsa_circ_0088929	0.0286538	0.450317	hsa-miR-6806-3p	hsa-miR-1207-3p	hsa-miR-127-5p	hsa-miR-4539	hsa-miR-5579-3p
hsa_circ_0022030	0.00257178	2.06566	hsa-miR-4524b-5p	hsa-miR-449b-3p	hsa-miR-6505-3p	hsa-miR-199b-5p	hsa-miR-4533
hsa_circ_0047350	0.000591837	0.33905	hsa-miR-3189-3p	hsa-miR-1250-3p	hsa-miR-629-5p	hsa-miR-6859-3p	hsa-miR-6505-3p
hsa_circ_0001820	0.045998	0.417415	hsa-miR-6715b-5p	hsa-miR-4694-3p	hsa-miR-4269	hsa-miR-155-3p	hsa-miR-197-3p
hsa_circ_0090997	0.0313172	0.474774	hsa-miR-500a-3p	hsa-miR-4717-3p	hsa-miR-767-5p	hsa-miR-1225-5p	hsa-miR-6768-5p
hsa_circ_0064344	0.0433423	0.47743	hsa-miR-3682-3p	hsa-miR-6800-3p	hsa-miR-4728-3p	hsa-miR-875-5p	hsa-miR-8075
hsa_circ_0077369	0.0110252	0.43579	hsa-miR-340-5p	hsa-miR-5590-3p	hsa-miR-142-5p	hsa-miR-299-5p	hsa-miR-29b-1-5p
hsa_circ_0006429	0.0332221	0.446344	hsa-miR-4691-5p	hsa-miR-4267	hsa-miR-3119	hsa-miR-6860	hsa-miR-3187-5p
hsa_circ_0085409	0.0365262	0.434751	hsa-miR-1208	hsa-miR-6757-3p	hsa-miR-4769-5p	hsa-miR-550b-3p	hsa-miR-4668-5p
hsa_circ_0068063	0.0363875	0.489137	hsa-miR-1268b	hsa-miR-1268a	hsa-miR-340-3p	hsa-miR-6887-5p	hsa-miR-4755-3p
hsa_circ_0040267	0.03234	0.402589	hsa-miR-510-5p	hsa-miR-519e-5p	hsa-miR-576-3p	hsa-miR-19a-3p	hsa-miR-19b-3p
hsa_circ_0047178	0.00312102	0.319698	hsa-miR-493-5p	hsa-miR-1256	hsa-miR-5691	hsa-miR-6805-3p
hsa_circ_0003315	0.0158266	0.429995	hsa-miR-4468	hsa-miR-657	hsa-miR-6855-5p	hsa-miR-4686	hsa-miR-3065-3p
hsa_circ_0040698	0.0189894	0.389349	hsa-miR-766-5p	hsa-miR-6132	hsa-miR-6836-5p	hsa-miR-3912-5p	hsa-miR-617
hsa_circ_0029128	0.0479326	0.496962	hsa-miR-6889-3p	hsa-miR-1205	hsa-miR-4433a-5p	hsa-miR-4674	hsa-miR-6737-3p
hsa_circ_0009119	0.0262453	0.486934	hsa-miR-4251	hsa-miR-6817-5p	hsa-miR-4769-3p	hsa-miR-488-3p	hsa-miR-7161-3p
hsa_circ_0005472	0.020304	2.47042	hsa-miR-4530	hsa-miR-6720-5p	hsa-miR-224-5p	hsa-miR-338-3p	hsa-miR-6815-3p
hsa_circ_0052754	0.000852667	0.45876	hsa-miR-3166	hsa-miR-3158-5p	hsa-miR-199b-5p	hsa-miR-103b	hsa-miR-6762-3p
hsa_circ_0057823	0.0182794	0.493957	hsa-miR-122-5p	hsa-miR-656-5p	hsa-miR-4507	hsa-miR-504-3p	hsa-miR-7152-3p
hsa_circ_0055236	0.0223456	0.454388	hsa-miR-4765	hsa-miR-4329	hsa-miR-3689b-5p	hsa-miR-3689e	hsa-miR-3689f
hsa_circ_0080542	0.0460707	2.20071	hsa-miR-4691-5p	hsa-miR-516a-3p	hsa-miR-6792-3p	hsa-miR-7162-5p	hsa-miR-516b-3p
hsa_circ_0047969	0.0252964	0.356364	hsa-miR-8485	hsa-miR-6870-3p	hsa-miR-6736-3p	hsa-miR-548aa	hsa-miR-6511b-5p
hsa_circ_0075124	0.0313185	2.05668	hsa-miR-130b-5p	hsa-miR-6505-3p	hsa-miR-3928-3p	hsa-miR-4257	hsa-miR-6859-5p
hsa_circ_0006154	0.00415003	0.429013	hsa-miR-636	hsa-miR-3692-5p	hsa-miR-6848-5p	hsa-miR-1226-3p	hsa-miR-6846-5p
hsa_circ_0047186	0.00733847	0.374365	hsa-miR-6866-5p	hsa-miR-4520-3p	hsa-miR-6855-3p	hsa-miR-192-3p	hsa-miR-6806-3p
hsa_circ_0047052	0.0426827	0.349644	hsa-miR-3617-5p	hsa-miR-4524b-5p	hsa-miR-4418	hsa-miR-509-5p	hsa-miR-1206
hsa_circ_0029103	0.0291298	0.469542	hsa-miR-1248	hsa-miR-6868-3p	hsa-miR-5586-3p	hsa-miR-1237-3p	hsa-miR-181a-2-3p
hsa_circ_0005280	0.0297864	0.475696	hsa-miR-873-5p.1	hsa-miR-7114-3p	hsa-miR-1255b-2-3p	hsa-miR-6840-3p	hsa-miR-493-3p
hsa_circ_0087661	0.0433204	0.490818	hsa-miR-18a-5p	hsa-miR-4786-3p	hsa-miR-4761-5p	hsa-miR-4267	hsa-miR-3907
hsa_circ_0005325	0.0292461	0.357775	hsa-miR-6826-5p	hsa-miR-6086	hsa-miR-499b-3p	hsa-miR-5586-5p	hsa-miR-377-5p
hsa_circ_0020001	0.0270476	0.284621	hsa-miR-4264	hsa-miR-6787-3p	hsa-miR-6728-5p	hsa-miR-650	hsa-miR-6070
hsa_circ_0030757	0.00210359	0.400129	hsa-miR-6088	hsa-miR-526b-5p	hsa-miR-708-3p	hsa-miR-6785-3p	hsa-miR-4770
hsa_circ_0080830	0.0403917	0.315434	hsa-miR-758-5p	hsa-miR-6796-3p	hsa-miR-584-5p	hsa-miR-99a-3p	hsa-miR-99b-3p
hsa_circ_0053086	0.0300856	0.429233	hsa-miR-4649-3p	hsa-miR-520a-5p	hsa-miR-634	hsa-miR-3180-5p	hsa-miR-374a-3p
hsa_circ_0001183	0.030127	0.454977	hsa-miR-5583-3p	hsa-miR-6876-3p	hsa-miR-6744-3p	hsa-miR-6878-3p	hsa-miR-626
hsa_circ_0052732	0.01594	0.412801	hsa-miR-876-3p	hsa-miR-323a-5p	hsa-miR-1301-3p	hsa-miR-6742-5p	hsa-miR-3120-5p
hsa_circ_0005495	0.000287826	2.68856	hsa-miR-23c	hsa-miR-412-3p	hsa-miR-4279	hsa-miR-23b-3p	hsa-miR-23a-3p
hsa_circ_0079831	0.0352388	0.495209	hsa-miR-454-3p	hsa-miR-3666	hsa-miR-301a-3p	hsa-miR-130a-3p	hsa-miR-4295
hsa_circ_0052605	0.0230286	0.421246	hsa-miR-433-3p	hsa-miR-6515-3p	hsa-miR-1206	hsa-miR-526b-5p	hsa-miR-382-5p
hsa_circ_0035374	0.0236306	2.7255	hsa-miR-3137	hsa-miR-629-5p	hsa-miR-6839-3p	hsa-miR-6776-5p	hsa-miR-20b-3p
hsa_circ_0027445	0.0479652	2.4172	hsa-miR-4493	hsa-miR-2278	hsa-miR-646	hsa-miR-3152-5p	hsa-miR-324-5p
hsa_circ_0053088	0.00884968	0.447349	hsa-miR-4530	hsa-miR-636	hsa-miR-922	hsa-miR-3661	hsa-miR-101-5p
hsa_circ_0092284	0.0382208	2.05052	hsa-miR-383-3p	hsa-miR-4512	hsa-miR-3918	hsa-miR-4797-3p	hsa-miR-4751
hsa_circ_0077367	0.00320195	0.473457	hsa-miR-4713-5p	hsa-miR-203a-3p.1	hsa-miR-142-5p	hsa-miR-1260b	hsa-miR-1202
hsa_circ_0013007	0.00129769	0.417439	hsa-miR-518c-5p	hsa-miR-4726-3p	hsa-miR-3117-5p	hsa-miR-5008-3p	hsa-miR-6764-3p
hsa_circ_0003275	0.00235875	0.389718	hsa-miR-550a-3-5p	hsa-miR-4329	hsa-miR-1180-3p	hsa-miR-550b-2-5p	hsa-miR-4297
hsa_circ_0055078	0.0190124	0.467052	hsa-miR-151b	hsa-miR-6734-3p	hsa-miR-6813-3p	hsa-miR-6751-3p	hsa-miR-22-5p
hsa_circ_0085445	0.00583551	0.355161	hsa-miR-4742-5p	hsa-miR-1261	hsa-miR-338-3p	hsa-miR-7162-5p	hsa-miR-2682-5p
hsa_circ_0047181	0.00755404	0.350312	hsa-miR-423-5p	hsa-miR-3184-5p	hsa-miR-3664-5p	hsa-miR-143-5p	hsa-miR-6762-5p
hsa_circ_0073442	0.0450668	0.474151	hsa-miR-942-3p	hsa-miR-3140-5p	hsa-miR-3614-5p	hsa-miR-4500	hsa-miR-1207-3p
hsa_circ_0071885	0.0382522	0.426751	hsa-miR-3200-5p	hsa-miR-4477b	hsa-miR-8080	hsa-miR-6816-3p
hsa_circ_0084370	0.0227265	0.46757	hsa-miR-6817-5p	hsa-miR-193a-5p	hsa-miR-6740-3p	hsa-miR-4642	hsa-miR-4727-5p
hsa_circ_0085020	0.00143238	2.19817	hsa-miR-1265	hsa-miR-2682-5p	hsa-miR-6870-5p	hsa-miR-6808-5p	hsa-miR-605-3p
hsa_circ_0027941	0.0187815	2.10386	hsa-miR-6779-3p	hsa-miR-103b	hsa-miR-6832-3p	hsa-miR-5703	hsa-miR-7159-5p
hsa_circ_0072630	0.0283432	0.453638	hsa-miR-181a-2-3p	hsa-miR-1237-3p	hsa-miR-3138	hsa-miR-4539	hsa-miR-4515
hsa_circ_0048010	0.0018616	0.419909	hsa-miR-21-3p	hsa-miR-3591-3p
hsa_circ_0076562	0.031173	0.471835	hsa-miR-3158-3p	hsa-miR-500b-3p	hsa-miR-6891-3p	hsa-miR-4713-3p	hsa-miR-637
hsa_circ_0042519	0.0234066	0.496408	hsa-miR-550a-3-5p	hsa-miR-550b-2-5p	hsa-miR-550a-5p	hsa-miR-1271-3p	hsa-miR-4436b-5p
hsa_circ_0027888	0.0303019	0.499249	hsa-miR-6852-5p	hsa-miR-6072	hsa-miR-4687-3p	hsa-miR-4449	hsa-miR-6854-3p
hsa_circ_0077517	0.0195157	0.405813	hsa-miR-3913-3p	hsa-miR-18a-3p	hsa-miR-489-3p	hsa-miR-6514-5p	hsa-miR-6772-3p
hsa_circ_0084446	0.0489395	0.413621	hsa-miR-20a-3p	hsa-miR-873-5p.1	hsa-miR-5092	hsa-miR-6854-5p	hsa-miR-1269a
hsa_circ_0083216	0.0187688	0.392031	hsa-miR-6857-3p	hsa-miR-6837-3p	hsa-miR-665	hsa-miR-4420	hsa-miR-656-5p
hsa_circ_0033230	0.014607	0.422625	hsa-miR-3691-3p	hsa-miR-6814-5p	hsa-miR-4733-5p	hsa-miR-6729-3p	hsa-miR-330-3p
hsa_circ_0037807	0.00086353	0.364997	hsa-miR-378a-3p	hsa-miR-378i	hsa-miR-8058	hsa-miR-378h	hsa-miR-4776-3p
hsa_circ_0067823	0.0122261	3.06062	hsa-miR-3925-5p	hsa-miR-5006-5p	hsa-miR-3972	hsa-miR-7153-5p	hsa-miR-376b-5p
hsa_circ_0008243	0.00951148	0.498916	hsa-miR-6888-3p	hsa-miR-4743-3p	hsa-miR-450b-3p	hsa-miR-1206	hsa-miR-769-3p
hsa_circ_0071387	0.0318974	2.20094	hsa-miR-874-5p	hsa-miR-6793-3p	hsa-miR-636	hsa-miR-3614-3p	hsa-miR-328-3p
hsa_circ_0033148	0.00567671	0.496299	hsa-miR-4446-3p	hsa-miR-5088-5p	hsa-miR-3158-3p	hsa-miR-6501-3p	hsa-miR-4538
hsa_circ_0017638	0.0282939	0.374812	hsa-miR-6892-5p	hsa-miR-15a-3p	hsa-miR-6077	hsa-miR-1208	hsa-miR-182-5p
hsa_circ_0047171	0.0327593	0.432967	hsa-miR-33a-3p	hsa-miR-1827	hsa-miR-449c-5p	hsa-miR-34b-5p	hsa-miR-2682-5p
hsa_circ_0019101	0.0401618	0.432123	hsa-miR-4310	hsa-miR-1179	hsa-miR-7157-5p	hsa-miR-1252-3p	hsa-miR-27b-3p
hsa_circ_0017229	0.0387859	2.15813	hsa-miR-3975	hsa-miR-2467-5p	hsa-miR-6884-5p	hsa-miR-485-5p	hsa-miR-1304-5p
hsa_circ_0053959	0.0337283	0.453077	hsa-miR-378f	hsa-miR-378h	hsa-miR-7156-3p	hsa-miR-1228-5p	hsa-miR-744-5p
hsa_circ_0087912	0.00209677	0.408781	hsa-miR-132-3p	hsa-miR-6776-3p	hsa-miR-505-3p.2	hsa-miR-212-3p	hsa-miR-505-3p.1
hsa_circ_0056097	0.041645	0.461158	hsa-miR-32-5p	hsa-miR-367-3p	hsa-miR-92a-3p	hsa-miR-500a-3p	hsa-miR-4317
hsa_circ_0067688	0.000665683	2.32263	hsa-miR-376c-5p	hsa-miR-31-5p	hsa-miR-4689	hsa-miR-6809-5p	hsa-miR-3165
hsa_circ_0025744	0.00880812	0.429962	hsa-miR-4722-5p	hsa-miR-4690-3p	hsa-miR-6740-5p	hsa-miR-6510-5p	hsa-miR-4507
hsa_circ_0087796	0.0310822	2.12746	hsa-miR-877-3p	hsa-miR-1306-5p	hsa-miR-145-5p	hsa-miR-6512-3p	hsa-miR-20a-3p
hsa_circ_0028022	0.0170152	0.448587	hsa-miR-1226-3p	hsa-miR-4423-5p	hsa-miR-3679-3p	hsa-miR-4691-5p	hsa-miR-9-5p
hsa_circ_0088154	0.0104034	0.239935	hsa-miR-2278	hsa-miR-3667-3p	hsa-let-7c-5p	hsa-miR-6851-5p	hsa-miR-4500
hsa_circ_0021544	0.0363696	0.370037	hsa-miR-3910	hsa-miR-1271-3p	hsa-miR-1343-3p	hsa-miR-550a-3-5p	hsa-miR-3692-5p
hsa_circ_0055178	0.0236992	0.498565	hsa-miR-5095	hsa-miR-567	hsa-miR-7151-3p	hsa-miR-6875-3p	hsa-miR-593-3p
hsa_circ_0006696	0.0160876	0.481323	hsa-miR-1244	hsa-miR-526b-3p	hsa-miR-8063	hsa-miR-382-3p	hsa-miR-3671
hsa_circ_0047920	0.0392144	0.476547	hsa-miR-6882-3p	hsa-miR-183-5p.1	hsa-miR-22-3p	hsa-miR-4474-3p
hsa_circ_0045366	0.00662357	0.476535	hsa-miR-6833-5p	hsa-miR-183-5p.1	hsa-miR-4752	hsa-miR-3138	hsa-miR-593-5p
hsa_circ_0078438	0.028582	0.467486	hsa-miR-6724-5p	hsa-miR-6773-5p	hsa-miR-296-5p	hsa-miR-4252	hsa-miR-548s
hsa_circ_0084443	0.0176156	0.450783	hsa-miR-2054	hsa-miR-6844	hsa-miR-1972	hsa-miR-4650-5p	hsa-miR-3674
hsa_circ_0040470	0.000213657	0.464255	hsa-miR-4733-3p	hsa-miR-1249-3p	hsa-miR-6715b-5p	hsa-miR-1226-3p	hsa-miR-124-5p
hsa_circ_0069972	0.0477397	0.113565	hsa-miR-34a-3p	hsa-miR-4328	hsa-miR-502-5p	hsa-miR-5581-3p	hsa-miR-6809-3p
hsa_circ_0061845	0.0349816	0.467436	hsa-miR-17-3p	hsa-miR-485-5p	hsa-miR-376b-3p	hsa-miR-455-3p.2	hsa-miR-103a-3p
