# Supplementary material for: Differential Expression Profiles and Functional Prediction of Circular RNAs in Pediatric Dilated Cardiomyopathy
Source: Front Mol Biosci. 2020 Dec 18;7:600170. doi: 10.3389/fmolb.2020.600170 (PMC7775584; doi:10.3389/fmolb.2020.600170)
Supplement: Supplementary File 4 — Gene Ontology analysis. [file Table_4.XLSX]

## Sheet: go
GO_ID	Description	TYPE	GeneRatio	BgRatio	pvalue	qvalue	Count	genes	enrich_factor
GO:0051770	positive regulation of nitric-oxide synthase biosynthetic process	biological_process	4/330	13/18668	2.243e-05	5.761e-03	4	MAP2K6 JAK2 TLR4 NAMPT	17.41
GO:0045351	type I interferon biosynthetic process	biological_process	4/330	13/18668	2.243e-05	5.761e-03	4	TBK1 IFNAR1 TLR4 TLR8	17.41
GO:0007064	mitotic sister chromatid cohesion	biological_process	4/330	16/18668	5.100e-05	8.130e-03	4	NIPBL SMC3 SMC1A ANKRD32	14.14
GO:0032757	positive regulation of interleukin-8 production	biological_process	5/330	26/18668	3.376e-05	6.786e-03	5	IL1B AFAP1L2 TLR4 TLR5 MAL	10.88
GO:0071548	response to dexamethasone	biological_process	5/330	28/18668	4.863e-05	8.327e-03	5	ADRB2 IL1B TFAP4 FBXO32 JAK2	10.10
GO:0007062	sister chromatid cohesion	biological_process	7/330	42/18668	4.642e-06	3.577e-03	7	DDX11 NIPBL SMC3 AXIN2 STAG2 SMC1A ANKRD32	9.43
GO:0046627	negative regulation of insulin receptor signaling pathway	biological_process	5/330	31/18668	8.040e-05	9.530e-03	5	PRKCQ PRKCA IL1B SOCS3 GRB10	9.12
GO:0046626	regulation of insulin receptor signaling pathway	biological_process	6/330	44/18668	5.652e-05	7.685e-03	6	PRKCA IL1B PRKCQ SOCS3 GRB10 ADIPOR1	7.71
GO:0045429	positive regulation of nitric oxide biosynthetic process	biological_process	5/330	37/18668	1.929e-04	1.538e-02	5	IL1B PTX3 JAK2 TLR4 TLR5	7.64
GO:0032648	regulation of interferon-beta production	biological_process	6/330	45/18668	6.434e-05	8.262e-03	6	TLR4 RNF216 TBK1 IFNAR1 TLR8 MAL	7.54
GO:0010543	regulation of platelet activation	biological_process	4/330	30/18668	6.648e-04	2.955e-02	4	PRKCQ ADRB2 PRKCA TLR4	7.54
GO:0071773	cellular response to BMP stimulus	biological_process	4/330	30/18668	6.648e-04	2.955e-02	4	ACVRL1 BMP7 SFRP1 BMPR1A	7.54
GO:0033198	response to ATP	biological_process	4/330	30/18668	6.648e-04	2.955e-02	4	DGKQ ASPH IL1B PTEN	7.54
GO:0032608	interferon-beta production	biological_process	6/330	47/18668	8.263e-05	9.095e-03	6	TLR4 RNF216 TBK1 IFNAR1 TLR8 MAL	7.22
GO:0032637	interleukin-8 production	biological_process	8/330	64/18668	1.025e-05	5.923e-03	8	IL1B CD58 AFAP1L2 TLR4 TLR5 TLR8 CHI3L1 MAL	7.07
GO:0032732	positive regulation of interleukin-1 production	biological_process	4/330	32/18668	8.673e-04	3.132e-02	4	JAK2 TLR4 IFNAR1 NLRP2	7.07
GO:0030279	negative regulation of ossification	biological_process	4/330	32/18668	8.673e-04	3.132e-02	4	SRGN SFRP1 ADRB2 RBPJ	7.07
GO:0010718	positive regulation of epithelial to mesenchymal transition	biological_process	4/330	32/18668	8.673e-04	3.132e-02	4	BCL9L AXIN2 BAMBI OLFM1	7.07
GO:0046839	phospholipid dephosphorylation	biological_process	4/330	33/18668	9.845e-04	3.422e-02	4	EPHX2 PTEN MTMR6 TMEM55A	6.86
GO:0042108	positive regulation of cytokine biosynthetic process	biological_process	7/330	59/18668	4.341e-05	8.362e-03	7	IL1B TLR4 TBK1 PRKCQ TLR6 TLR8 MAL	6.71
GO:0050702	interleukin-1 beta secretion	biological_process	4/330	34/18668	1.113e-03	3.756e-02	4	TLR4 IFNAR1 TLR6 NLRP2	6.66
GO:0070423	nucleotide-binding oligomerization domain containing signaling pathway	biological_process	4/330	36/18668	1.408e-03	4.094e-02	4	TAB3 TLR4 ERBB2IP MAP2K6	6.29
GO:0035336	long-chain fatty-acyl-CoA metabolic process	biological_process	5/330	46/18668	5.639e-04	2.716e-02	5	ACSL1 OLAH ACSL4 FAR1 FAS	6.15
GO:0046677	response to antibiotic	biological_process	5/330	46/18668	5.639e-04	2.716e-02	5	PLA2G4A IL1B CYP1A1 JAK2 SKIL	6.15
GO:0050701	interleukin-1 secretion	biological_process	4/330	37/18668	1.575e-03	4.001e-02	4	TLR4 IFNAR1 TLR6 NLRP2	6.12
GO:0032611	interleukin-1 beta production	biological_process	6/330	56/18668	2.253e-04	1.627e-02	6	IL1B JAK2 TLR4 IFNAR1 TLR6 NLRP2	6.06
GO:1900076	regulation of cellular response to insulin stimulus	biological_process	6/330	57/18668	2.492e-04	1.772e-02	6	PRKCA IL1B PRKCQ SOCS3 ADIPOR1 GRB10	5.95
GO:0002755	MyD88-dependent toll-like receptor signaling pathway	biological_process	9/330	87/18668	1.588e-05	6.674e-03	9	TLR10 TLR4 TLR5 TLR8 TAB3 IRAK3 TLR6 MAP2K6 MAL	5.85
GO:0010812	negative regulation of cell-substrate adhesion	biological_process	5/330	49/18668	7.681e-04	3.115e-02	5	HOXA7 PTEN TBCD ACVRL1 GBP1	5.77
GO:0045428	regulation of nitric oxide biosynthetic process	biological_process	5/330	49/18668	7.681e-04	3.115e-02	5	IL1B PTX3 JAK2 TLR4 TLR5	5.77
GO:0002762	negative regulation of myeloid leukocyte differentiation	biological_process	4/330	40/18668	2.167e-03	3.431e-02	4	HOXA7 SFRP1 GPR68 TLR4	5.66
GO:0004601	peroxidase activity	molecular_function	4/330	41/18668	2.397e-03	3.744e-02	4	ALOX5AP CLIC2 PRDX3 CYGB	5.52
GO:0035338	long-chain fatty-acyl-CoA biosynthetic process	biological_process	4/330	42/18668	2.644e-03	3.956e-02	4	ACSL1 OLAH ACSL4 FAS	5.39
GO:0001974	blood vessel remodeling	biological_process	4/330	42/18668	2.644e-03	3.956e-02	4	NFATC3 IGF1 ACVRL1 RBPJ	5.39
GO:0016684	oxidoreductase activity, acting on peroxide as acceptor	molecular_function	4/330	42/18668	2.644e-03	3.956e-02	4	ALOX5AP CLIC2 PRDX3 CYGB	5.39
GO:0050663	cytokine secretion	biological_process	15/330	158/18668	1.705e-07	2.627e-04	15	MS4A2 TLR4 TLR5 TLR8 NLRP2 CHI3L1 TRIM6 TLR10 GBP1 SRGN CD58 TREM1 IFNAR1 TLR6 RBPJ	5.37
GO:0046949	fatty-acyl-CoA biosynthetic process	biological_process	4/330	43/18668	2.910e-03	4.204e-02	4	ACSL1 OLAH ACSL4 FAS	5.26
GO:0042107	cytokine metabolic process	biological_process	10/330	109/18668	1.774e-05	6.834e-03	10	IL1B TLR4 PRKCQ TLR8 MBP TREM1 TBK1 IFNAR1 TLR6 MAL	5.19
GO:0045778	positive regulation of ossification	biological_process	4/330	45/18668	3.499e-03	4.531e-02	4	NIPBL BMP7 ADRB2 BMPR1A	5.03
GO:0045669	positive regulation of osteoblast differentiation	biological_process	5/330	57/18668	1.600e-03	4.020e-02	5	ZHX3 CTNNBIP1 BMP7 IGF1 BMPR1A	4.96
GO:0045638	negative regulation of myeloid cell differentiation	biological_process	7/330	80/18668	3.100e-04	2.047e-02	7	HOXA7 GPR68 TLR4 GABPA HIST1H4E SFRP1 HMGB3	4.95
GO:0001885	endothelial cell development	biological_process	4/330	47/18668	4.171e-03	4.077e-02	4	OSM CLIC4 MLLT4 RAP2C	4.81
GO:0042345	regulation of NF-kappaB import into nucleus	biological_process	4/330	47/18668	4.171e-03	4.077e-02	4	IL1B BMP7 TLR4 PRKCQ	4.81
GO:0046332	SMAD binding	molecular_function	6/330	71/18668	8.584e-04	3.125e-02	6	PAX6 SKIL BMPR1A AXIN2 GATA4 ACVRL1	4.78
GO:0042089	cytokine biosynthetic process	biological_process	9/330	107/18668	8.232e-05	9.282e-03	9	IL1B TLR4 PRKCQ TLR8 MBP TBK1 IFNAR1 TLR6 MAL	4.76
GO:0042035	regulation of cytokine biosynthetic process	biological_process	8/330	95/18668	1.792e-04	1.453e-02	8	IL1B TLR4 PRKCQ TLR8 MBP TBK1 TLR6 MAL	4.76
GO:0006809	nitric oxide biosynthetic process	biological_process	5/330	60/18668	2.047e-03	3.429e-02	5	IL1B PTX3 JAK2 TLR4 TLR5	4.71
GO:0003300	cardiac muscle hypertrophy	biological_process	4/330	49/18668	4.933e-03	4.607e-02	4	PRKCA NFATC3 IGF1 GATA4	4.62
GO:0071277	cellular response to calcium ion	biological_process	4/330	49/18668	4.933e-03	4.607e-02	4	ALOX5AP NFATC3 CLIC4 ASPH	4.62
GO:0030850	prostate gland development	biological_process	4/330	49/18668	4.933e-03	4.607e-02	4	PTEN BMP7 IGF1 SFRP1	4.62
GO:0005546	phosphatidylinositol-4,5-bisphosphate binding	molecular_function	4/330	49/18668	4.933e-03	4.607e-02	4	SESTD1 MYO1B RPH3A MAL	4.62
GO:0050707	regulation of cytokine secretion	biological_process	11/330	137/18668	2.657e-05	6.142e-03	11	TLR4 TLR5 TLR8 NLRP2 TRIM6 TLR10 GBP1 SRGN CD58 IFNAR1 TLR6	4.54
GO:0019369	arachidonic acid metabolic process	biological_process	5/330	63/18668	2.585e-03	3.944e-02	5	PLA2G4A ALOX5AP EPHX2 ALOX5 CYP1A1	4.49
GO:0046209	nitric oxide metabolic process	biological_process	6/330	76/18668	1.251e-03	3.934e-02	6	IL1B TLR4 TLR5 CYGB PTX3 JAK2	4.47
GO:0042246	tissue regeneration	biological_process	4/330	51/18668	5.791e-03	5.023e-02	4	IGF1 CPQ PTPN12 PRKCQ	4.44
GO:0070373	negative regulation of ERK1 and ERK2 cascade	biological_process	4/330	51/18668	5.791e-03	5.023e-02	4	IGF1 TLR4 GBP1 SPRY4	4.44
GO:0032587	ruffle membrane	cellular_component	6/330	78/18668	1.444e-03	4.172e-02	6	PACSIN1 SPRY4 SPN PDE4A AIF1L MAL	4.35
GO:0010717	regulation of epithelial to mesenchymal transition	biological_process	5/330	65/18668	2.999e-03	4.292e-02	5	BAMBI OLFM1 BCL9L AXIN2 SFRP1	4.35
GO:0014896	muscle hypertrophy	biological_process	4/330	52/18668	6.258e-03	4.520e-02	4	PRKCA NFATC3 IGF1 GATA4	4.35
GO:0032652	regulation of interleukin-1 production	biological_process	4/330	54/18668	7.272e-03	4.995e-02	4	JAK2 TLR4 IFNAR1 NLRP2	4.19
GO:0030670	phagocytic vesicle membrane	cellular_component	4/330	54/18668	7.272e-03	4.995e-02	4	ANXA3 RAB20 RAB38 TLR6	4.19
GO:0035872	nucleotide-binding domain, leucine rich repeat containing receptor signaling pathway	biological_process	4/330	54/18668	7.272e-03	4.995e-02	4	TAB3 TLR4 ERBB2IP MAP2K6	4.19
GO:0005778	peroxisomal membrane	cellular_component	4/330	55/18668	7.821e-03	5.278e-02	4	ACSL1 ACSL4 PXMP4 FAR1	4.11
GO:0043407	negative regulation of MAP kinase activity	biological_process	5/330	69/18668	3.976e-03	4.013e-02	5	PRKCA IL1B IRAK3 BMP7 SFRP1	4.10
GO:0002367	cytokine production involved in immune response	biological_process	5/330	70/18668	4.254e-03	4.123e-02	5	SEMA7A TLR4 IRAK3 TREM1 TRIM6	4.04
GO:0001676	long-chain fatty acid metabolic process	biological_process	7/330	99/18668	1.177e-03	3.805e-02	7	PLA2G4A ACSL1 ALOX5 CYP1A1 ACSL4 ALOX5AP EPHX2	4.00
GO:0003158	endothelium development	biological_process	7/330	99/18668	1.177e-03	3.805e-02	7	MLLT4 OSM CLIC4 SLC40A1 ACVRL1 RAP2C RBPJ	4.00
GO:0045446	endothelial cell differentiation	biological_process	6/330	85/18668	2.307e-03	3.640e-02	6	MLLT4 OSM CLIC4 ACVRL1 RAP2C RBPJ	3.99
GO:0002224	toll-like receptor signaling pathway	biological_process	11/330	156/18668	8.741e-05	8.980e-03	11	TLR4 TLR5 TLR8 IRAK3 SARM1 MAL TLR10 TAB3 TBK1 TLR6 MAP2K6	3.99
GO:0071260	cellular response to mechanical stimulus	biological_process	5/330	71/18668	4.547e-03	4.334e-02	5	IL1B MAP3K2 TLR4 TLR5 TLR8	3.98
GO:2000736	regulation of stem cell differentiation	biological_process	8/330	114/18668	6.401e-04	2.901e-02	8	BAMBI OLFM1 BMP7 BCL9L AXIN2 SFRP1 GATA4 TRIM6	3.97
GO:0002718	regulation of cytokine production involved in immune response	biological_process	4/330	58/18668	9.646e-03	5.472e-02	4	IRAK3 SEMA7A TLR4 TRIM6	3.90
GO:0006637	acyl-CoA metabolic process	biological_process	6/330	87/18668	2.617e-03	3.967e-02	6	ACSL1 SUCLG2 ACSL4 FAR1 OLAH FAS	3.90
GO:0009306	protein secretion	biological_process	18/330	262/18668	1.400e-06	1.618e-03	18	ARFIP1 IGF1 TLR5 CHI3L1 TRIM6 PRKCQ CD58 TREM1 MS4A2 TLR4 TLR8 NLRP2 TLR10 GBP1 SRGN IFNAR1 TLR6 RBPJ	3.89
GO:0030278	regulation of ossification	biological_process	12/330	175/18668	6.002e-05	7.928e-03	12	IGF1 ZHX3 DHRS3 ADRB2 NIPBL BMPR1A SRGN CTNNBIP1 BMP7 AXIN2 SFRP1 RBPJ	3.88
GO:0050708	regulation of protein secretion	biological_process	14/330	206/18668	1.900e-05	6.757e-03	14	ARFIP1 IGF1 TLR4 TLR5 TLR8 NLRP2 TRIM6 TLR10 PRKCQ GBP1 SRGN CD58 IFNAR1 TLR6	3.84
GO:0032922	circadian regulation of gene expression	biological_process	4/330	60/18668	1.102e-02	6.123e-02	4	CREM NAMPT BHLHE41 KMT2A	3.77
GO:0038123	toll-like receptor TLR1:TLR2 signaling pathway	biological_process	5/330	76/18668	6.242e-03	4.530e-02	5	TLR4 TAB3 TLR6 MAP2K6 MAL	3.72
GO:0015908	fatty acid transport	biological_process	5/330	76/18668	6.242e-03	4.530e-02	5	PLA2G4A ACSL1 IL1B ACSL4 MAP2K6	3.72
GO:0038124	toll-like receptor TLR6:TLR2 signaling pathway	biological_process	5/330	76/18668	6.242e-03	4.530e-02	5	TLR4 TAB3 TLR6 MAP2K6 MAL	3.72
GO:0032392	DNA geometric change	biological_process	4/330	61/18668	1.175e-02	6.353e-02	4	DDX11 BACH1 ATRX HMGB3	3.71
GO:0005604	basement membrane	cellular_component	6/330	92/18668	3.532e-03	4.548e-02	6	ERBB2IP ENTPD1 SMC3 COLQ LAMC1 COL7A1	3.69
GO:0045667	regulation of osteoblast differentiation	biological_process	7/330	108/18668	2.000e-03	3.399e-02	7	IGF1 BMPR1A ZHX3 CTNNBIP1 BMP7 AXIN2 SFRP1	3.67
GO:0001837	epithelial to mesenchymal transition	biological_process	7/330	108/18668	2.000e-03	3.399e-02	7	BAMBI OLFM1 BMP7 BCL9L AXIN2 SFRP1 RBPJ	3.67
GO:0007088	regulation of mitosis	biological_process	9/330	139/18668	6.112e-04	2.798e-02	9	IGF1 ANKRD32 IL1B CHMP2B PTEN BMP7 SPN DYNC1LI1 KIF11	3.66
GO:0045670	regulation of osteoclast differentiation	biological_process	4/330	62/18668	1.252e-02	6.151e-02	4	MITF SFRP1 GPR68 TLR4	3.65
GO:0043409	negative regulation of MAPK cascade	biological_process	9/330	140/18668	6.448e-04	2.894e-02	9	PRKCA IGF1 TLR4 SPRY4 IRAK3 IL1B GBP1 BMP7 SFRP1	3.64
GO:0002761	regulation of myeloid leukocyte differentiation	biological_process	7/330	109/18668	2.115e-03	3.383e-02	7	HOXA7 PRKCA MITF GPR68 TLR4 CTNNBIP1 SFRP1	3.63
GO:0035019	somatic stem cell maintenance	biological_process	5/330	78/18668	7.038e-03	4.878e-02	5	IGF1 BMP7 BCL9L SFRP1 RBPJ	3.63
GO:0034109	homotypic cell-cell adhesion	biological_process	5/330	78/18668	7.038e-03	4.878e-02	5	PRKCA IL1B PRKCQ BMP7 ADRB2	3.63
GO:0009311	oligosaccharide metabolic process	biological_process	4/330	63/18668	1.333e-02	6.360e-02	4	MAN1A1 GM2A MAN1C1 ST6GALNAC3	3.59
GO:0048645	organ formation	biological_process	4/330	63/18668	1.333e-02	6.360e-02	4	BMP7 AXIN2 BMPR1A RBPJ	3.59
GO:0016765	transferase activity, transferring alkyl or aryl (other than methyl) groups	molecular_function	4/330	63/18668	1.333e-02	6.360e-02	4	ALOX5AP CLIC2 CLIC4 PTAR1	3.59
GO:0002221	pattern recognition receptor signaling pathway	biological_process	12/330	190/18668	1.323e-04	1.133e-02	12	TLR4 TLR5 TLR8 IRAK3 SARM1 MAL TLR10 ERBB2IP TAB3 TBK1 TLR6 MAP2K6	3.57
GO:0051492	regulation of stress fiber assembly	biological_process	4/330	64/18668	1.417e-02	6.684e-02	4	SFRP1 AMOT ASAP3 PRKCQ	3.54
GO:0051101	regulation of DNA binding	biological_process	5/330	80/18668	7.906e-03	5.328e-02	5	IGF1 CTNNBIP1 TFAP4 JAK2 TRIM6	3.54
GO:0032675	regulation of interleukin-6 production	biological_process	6/330	96/18668	4.428e-03	4.256e-02	6	IL1B TLR4 IRAK3 AFAP1L2 TLR6 MAL	3.54
GO:0051092	positive regulation of NF-kappaB transcription factor activity	biological_process	8/330	129/18668	1.479e-03	4.094e-02	8	TLR4 IRAK3 MAL IL1B PRKCQ TAB3 MAP3K13 PRDX3	3.51
GO:0034138	toll-like receptor 3 signaling pathway	biological_process	6/330	97/18668	4.678e-03	4.432e-02	6	TLR4 TAB3 TBK1 MAP2K6 SARM1 MAL	3.50
GO:0019827	stem cell maintenance	biological_process	10/330	162/18668	4.985e-04	2.777e-02	10	IGF1 SMC3 NIPBL STAG2 SMC1A BMPR1A BMP7 BCL9L SFRP1 RBPJ	3.49
GO:0045335	phagocytic vesicle	cellular_component	5/330	81/18668	8.369e-03	5.472e-02	5	RAB20 RAB38 ANXA3 SNX3 TLR6	3.49
GO:0045761	regulation of adenylate cyclase activity	biological_process	4/330	65/18668	1.504e-02	6.974e-02	4	PRKCA EDNRA ADRB2 P2RY13	3.48
GO:0010770	positive regulation of cell morphogenesis involved in differentiation	biological_process	4/330	65/18668	1.504e-02	6.974e-02	4	BAMBI OLFM1 BCL9L AXIN2	3.48
GO:0051099	positive regulation of binding	biological_process	7/330	114/18668	2.768e-03	4.024e-02	7	CLIC2 RALB IGF1 BAMBI JAK2 TRIM6 MAL	3.47
GO:0071901	negative regulation of protein serine/threonine kinase activity	biological_process	7/330	115/18668	2.916e-03	4.200e-02	7	PRKCA IL1B IRAK3 TFAP4 PTEN BMP7 SFRP1	3.44
GO:0050764	regulation of phagocytosis	biological_process	4/330	66/18668	1.595e-02	6.956e-02	4	IL1B PTEN SNX3 PTX3	3.43
GO:0071322	cellular response to carbohydrate stimulus	biological_process	7/330	116/18668	3.070e-03	4.340e-02	7	PRKCA IL1B PIK3CA GPR68 GATA4 IL1R1 MAP2K6	3.41
GO:0034134	toll-like receptor 2 signaling pathway	biological_process	5/330	83/18668	9.354e-03	5.385e-02	5	TLR4 TAB3 TLR6 MAP2K6 MAL	3.41
GO:0032635	interleukin-6 production	biological_process	6/330	100/18668	5.491e-03	4.854e-02	6	IL1B TLR4 IRAK3 AFAP1L2 TLR6 MAL	3.39
GO:0034142	toll-like receptor 4 signaling pathway	biological_process	7/330	117/18668	3.230e-03	4.511e-02	7	TLR4 TAB3 TBK1 TLR6 MAP2K6 SARM1 MAL	3.38
GO:0033559	unsaturated fatty acid metabolic process	biological_process	7/330	117/18668	3.230e-03	4.511e-02	7	PLA2G4A ACSL1 ALOX5 CYP1A1 ALOX5AP SCD5 EPHX2	3.38
GO:0033273	response to vitamin	biological_process	5/330	84/18668	9.877e-03	5.596e-02	5	IL1B CYP1A1 BMP7 SFRP1 GATA4	3.37
GO:0002756	MyD88-independent toll-like receptor signaling pathway	biological_process	5/330	84/18668	9.877e-03	5.596e-02	5	TLR4 TAB3 TBK1 MAP2K6 SARM1	3.37
GO:0030282	bone mineralization	biological_process	6/330	101/18668	5.785e-03	5.027e-02	6	IGF1 BMPR1A SRGN BMP7 AXIN2 ADRB2	3.36
GO:0030193	regulation of blood coagulation	biological_process	5/330	85/18668	1.042e-02	5.853e-02	5	PRKCA TLR4 PRKCQ HPSE ADRB2	3.33
GO:0014031	mesenchymal cell development	biological_process	10/330	170/18668	7.337e-04	3.002e-02	10	SEMA7A EDNRA BAMBI OLFM1 BMPR1A BMP7 BCL9L AXIN2 SFRP1 RBPJ	3.33
GO:0030500	regulation of bone mineralization	biological_process	4/330	68/18668	1.789e-02	7.588e-02	4	BMPR1A SRGN BMP7 ADRB2	3.33
GO:0030316	osteoclast differentiation	biological_process	5/330	85/18668	1.042e-02	5.853e-02	5	MITF GPR68 TLR4 SNX10 SFRP1	3.33
GO:0019432	triglyceride biosynthetic process	biological_process	5/330	85/18668	1.042e-02	5.853e-02	5	ACSL1 ACSL4 GK OLAH FAS	3.33
GO:0007052	mitotic spindle organization	biological_process	5/330	85/18668	1.042e-02	5.853e-02	5	CHMP2B SMC1A SMC3 MYBL2 KIF11	3.33
GO:0004702	receptor signaling protein serine/threonine kinase activity	molecular_function	4/330	68/18668	1.789e-02	7.588e-02	4	MAP3K2 BMPR1A MAP3K13 ACVRL1	3.33
GO:0022407	regulation of cell-cell adhesion	biological_process	6/330	103/18668	6.408e-03	4.607e-02	6	PRKCA IL1B PRKCQ BMP7 JAK2 ADRB2	3.30
GO:0034166	toll-like receptor 10 signaling pathway	biological_process	4/330	69/18668	1.892e-02	7.880e-02	4	TLR10 TLR5 TAB3 MAP2K6	3.28
GO:0016209	antioxidant activity	molecular_function	4/330	69/18668	1.892e-02	7.880e-02	4	CLIC2 CYGB ALOX5AP PRDX3	3.28
GO:0048771	tissue remodeling	biological_process	8/330	139/18668	2.426e-03	3.776e-02	8	MITF IGF1 NFATC3 ADRB2 SFRP1 CSPG4 ACVRL1 RBPJ	3.26
GO:0032479	regulation of type I interferon production	biological_process	7/330	122/18668	4.136e-03	4.060e-02	7	TLR4 RNF216 RNF125 TLR8 TBK1 IFNAR1 MAL	3.25
GO:0030593	neutrophil chemotaxis	biological_process	5/330	87/18668	1.158e-02	6.291e-02	5	PRKCA IL1B TREM1 VAV3 MAL	3.25
GO:0051213	dioxygenase activity	molecular_function	5/330	87/18668	1.158e-02	6.291e-02	5	ALOX5 TMLHE ASPH CYGB JMJD1C	3.25
GO:0008584	male gonad development	biological_process	7/330	122/18668	4.136e-03	4.060e-02	7	ATRX TLR5 HOXA10 SFRP1 TMF1 GATA4 ARID4B	3.25
GO:0034146	toll-like receptor 5 signaling pathway	biological_process	4/330	70/18668	1.999e-02	8.237e-02	4	TLR10 TLR5 TAB3 MAP2K6	3.23
GO:0032606	type I interferon production	biological_process	7/330	124/18668	4.549e-03	4.327e-02	7	TLR4 RNF216 RNF125 TLR8 TBK1 IFNAR1 MAL	3.19
GO:0000070	mitotic sister chromatid segregation	biological_process	5/330	89/18668	1.282e-02	6.206e-02	5	NIPBL CHMP2B SMC1A ANKRD32 SMC3	3.18
GO:0005581	collagen	cellular_component	5/330	89/18668	1.282e-02	6.206e-02	5	MSR1 COLQ COL7A1 COL13A1 WDR33	3.18
GO:0032368	regulation of lipid transport	biological_process	5/330	89/18668	1.282e-02	6.206e-02	5	IL1B ACSL4 POMC TMF1 MAP2K6	3.18
GO:0042307	positive regulation of protein import into nucleus	biological_process	5/330	89/18668	1.282e-02	6.206e-02	5	IL1B TLR4 PRKCQ BAMBI BMPR1A	3.18
GO:0040014	regulation of multicellular organism growth	biological_process	5/330	90/18668	1.348e-02	6.398e-02	5	CACNA2D2 NIPBL PIK3CA IGF1 ADRB2	3.14
GO:0006941	striated muscle contraction	biological_process	8/330	144/18668	3.055e-03	4.346e-02	8	CLIC2 PIK3CA MYL4 MYBPH ADRB2 ASPH GATA4 MAP2K6	3.14
GO:0007162	negative regulation of cell adhesion	biological_process	7/330	126/18668	4.995e-03	4.467e-02	7	HOXA7 GBP1 PTEN TBCD JAK2 ADRB2 ACVRL1	3.14
GO:1990266	neutrophil migration	biological_process	5/330	90/18668	1.348e-02	6.398e-02	5	PRKCA IL1B TREM1 VAV3 MAL	3.14
GO:0045766	positive regulation of angiogenesis	biological_process	6/330	108/18668	8.191e-03	5.504e-02	6	PRKCA IL1B CHI3L1 ANXA3 GATA4 ACVRL1	3.14
GO:0060048	cardiac muscle contraction	biological_process	6/330	108/18668	8.191e-03	5.504e-02	6	CLIC2 PIK3CA ASPH MYL4 GATA4 MAP2K6	3.14
GO:0046620	regulation of organ growth	biological_process	4/330	72/18668	2.224e-02	8.352e-02	4	CACNA2D2 PTEN GATA4 RBPJ	3.14
GO:0008144	drug binding	molecular_function	6/330	108/18668	8.191e-03	5.504e-02	6	TLR8 NAMPT SFRP1 NPC1L1 FAS ADRB2	3.14
GO:0046661	male sex differentiation	biological_process	8/330	145/18668	3.195e-03	4.490e-02	8	ATRX TLR5 TMF1 ARID4B BMPR1A HOXA10 SFRP1 GATA4	3.12
GO:0045637	regulation of myeloid cell differentiation	biological_process	10/330	182/18668	1.256e-03	3.923e-02	10	PRKCA MITF TLR4 GABPA HMGB3 HOXA7 GPR68 HIST1H4E CTNNBIP1 SFRP1	3.11
GO:1901981	phosphatidylinositol phosphate binding	molecular_function	6/330	110/18668	9.001e-03	5.228e-02	6	MYO1B ARFIP1 SESTD1 RPH3A SNX3 MAL	3.09
GO:0048762	mesenchymal cell differentiation	biological_process	10/330	183/18668	1.311e-03	4.068e-02	10	SEMA7A EDNRA BAMBI OLFM1 BMPR1A BMP7 BCL9L AXIN2 SFRP1 RBPJ	3.09
GO:0009743	response to carbohydrate	biological_process	11/330	202/18668	8.413e-04	3.087e-02	11	PRKCA PIK3CA IL1R1 SARM1 IL1B GPR68 PFKFB2 PRKCQ PTEN GATA4 MAP2K6	3.08
GO:0007229	integrin-mediated signaling pathway	biological_process	5/330	92/18668	1.487e-02	6.902e-02	5	SEMA7A CEACAM1 ERBB2IP OSM VAV3	3.07
GO:0006954	inflammatory response	biological_process	34/330	626/18668	2.412e-08	5.575e-05	34	SEMA7A TLR5 IL1R1 CTNNBIP1 PTX3 TLR4 TLR8 SIGLEC1 HRH4 MAL IL1B ORM2 SCN9A TBK1 RBPJ PRKCA PIK3CA CHI3L1 TSPAN2 ADRB2 PROK2 ALOX5 GPR68 PRKCQ MS4A2 NLRP2 EPHX2 NFATC3 TLR10 CASP4 SOCS3 AFAP1L2 JAK2 TLR6	3.07
GO:0002573	myeloid leukocyte differentiation	biological_process	10/330	184/18668	1.368e-03	4.107e-02	10	PRKCA MITF TLR4 TSPAN2 HOXA7 GPR68 SNX10 CTNNBIP1 SFRP1 RBPJ	3.07
GO:0032231	regulation of actin filament bundle assembly	biological_process	4/330	74/18668	2.467e-02	9.030e-02	4	PRKCQ SFRP1 AMOT ASAP3	3.06
GO:0050729	positive regulation of inflammatory response	biological_process	5/330	93/18668	1.560e-02	7.197e-02	5	PRKCA TLR10 IL1B TLR4 JAK2	3.04
GO:0014033	neural crest cell differentiation	biological_process	4/330	75/18668	2.594e-02	8.969e-02	4	SEMA7A EDNRA BMPR1A SFRP1	3.02
GO:0007492	endoderm development	biological_process	4/330	75/18668	2.594e-02	8.969e-02	4	BMPR1A LAMC1 GATA4 COL7A1	3.02
GO:0042306	regulation of protein import into nucleus	biological_process	9/330	169/18668	2.532e-03	3.902e-02	9	IGF1 TLR4 BAMBI IL1B PRKCQ BMPR1A BMP7 AXIN2 JAK2	3.01
GO:0001046	core promoter sequence-specific DNA binding	molecular_function	5/330	94/18668	1.635e-02	7.064e-02	5	PAX6 CREM MITF KMT2A RBPJ	3.01
GO:0007584	response to nutrient	biological_process	9/330	169/18668	2.532e-03	3.902e-02	9	ACSL1 CYP1A1 IL1B ALOX5 ACSL4 PTEN BMP7 SFRP1 GATA4	3.01
GO:0002758	innate immune response-activating signal transduction	biological_process	15/330	282/18668	1.688e-04	1.419e-02	15	TLR5 IRAK3 CLEC4D TLR4 TLR8 NFATC3 SARM1 MAL TLR10 IL1B ERBB2IP TAB3 TBK1 TLR6 MAP2K6	3.01
GO:0034333	adherens junction assembly	biological_process	4/330	76/18668	2.726e-02	9.321e-02	4	PTEN TBCD SFRP1 ACVRL1	2.98
GO:0008013	beta-catenin binding	molecular_function	4/330	76/18668	2.726e-02	9.321e-02	4	CTNNBIP1 BCL9L AXIN2 TCF7	2.98
GO:0005777	peroxisome	cellular_component	7/330	133/18668	6.827e-03	4.863e-02	7	ACSL1 PXMP4 EPHX2 TMEM135 ACSL4 FAR1 POMC	2.98
GO:0009749	response to glucose	biological_process	9/330	171/18668	2.751e-03	4.012e-02	9	PIK3CA IL1R1 SARM1 IL1B GPR68 PFKFB2 PRKCQ PTEN GATA4	2.98
GO:0004553	hydrolase activity, hydrolyzing O-glycosyl compounds	molecular_function	5/330	95/18668	1.714e-02	7.337e-02	5	GM2A HPSE CHI3L1 MAN1A1 MAN1C1	2.98
GO:0006869	lipid transport	biological_process	14/330	267/18668	3.065e-04	2.054e-02	14	PRELID2 TMF1 GPIHBP1 PLA2G4A ABCA3 MSR1 ACSL4 POMC ACSL1 NPC1L1 PITPNM3 IL1B GM2A MAP2K6	2.97
GO:0032680	regulation of tumor necrosis factor production	biological_process	5/330	96/18668	1.795e-02	7.578e-02	5	TLR4 POMC IRAK3 JAK2 MAL	2.95
GO:0014066	regulation of phosphatidylinositol 3-kinase signaling	biological_process	4/330	77/18668	2.863e-02	9.584e-02	4	IGF1 STAMBP PTEN JAK2	2.94
GO:0002218	activation of innate immune response	biological_process	15/330	289/18668	2.208e-04	1.620e-02	15	TLR5 IRAK3 CLEC4D TLR4 TLR8 NFATC3 SARM1 MAL TLR10 IL1B ERBB2IP TAB3 TBK1 TLR6 MAP2K6	2.94
GO:0003777	microtubule motor activity	molecular_function	4/330	77/18668	2.863e-02	9.584e-02	4	SMC1A SMC3 DYNC1LI1 KIF11	2.94
GO:0043149	stress fiber assembly	biological_process	4/330	77/18668	2.863e-02	9.584e-02	4	PRKCQ SFRP1 AMOT ASAP3	2.94
GO:0031256	leading edge membrane	cellular_component	7/330	135/18668	7.435e-03	5.062e-02	7	PACSIN1 SPRY4 PDE4A MAL CSPG4 SPN AIF1L	2.93
GO:0050671	positive regulation of lymphocyte proliferation	biological_process	6/330	116/18668	1.179e-02	6.367e-02	6	IL1B IGF1 TLR4 PRKCQ VAV3 MAL	2.93
GO:0060485	mesenchyme development	biological_process	11/330	213/18668	1.311e-03	4.068e-02	11	SEMA7A EDNRA BAMBI OLFM1 BMPR1A BMP7 BCL9L AXIN2 SFRP1 GATA4 RBPJ	2.92
GO:1901342	regulation of vasculature development	biological_process	11/330	213/18668	1.311e-03	4.068e-02	11	PRKCA CHI3L1 ADRB2 PROK2 IL1B ANXA3 BMP7 SFRP1 AMOT GATA4 ACVRL1	2.92
GO:0045765	regulation of angiogenesis	biological_process	10/330	194/18668	2.057e-03	3.325e-02	10	PRKCA CHI3L1 ADRB2 PROK2 IL1B ANXA3 SFRP1 AMOT GATA4 ACVRL1	2.92
GO:0042826	histone deacetylase binding	molecular_function	5/330	97/18668	1.878e-02	7.850e-02	5	NIPBL HOXA10 TFAP4 PKN2 BHLHE41	2.92
GO:0032640	tumor necrosis factor production	biological_process	5/330	97/18668	1.878e-02	7.850e-02	5	TLR4 POMC IRAK3 JAK2 MAL	2.92
GO:0001525	angiogenesis	biological_process	21/330	408/18668	1.905e-05	6.291e-03	21	PRKCA PIK3CA CEACAM1 CHI3L1 ADRB2 PROK2 CLIC4 PTEN SFRP1 CSPG4 VAV3 ACVRL1 EDNRA HPSE NFATC3 HOXA7 IL1B ANXA3 AMOT GATA4 RBPJ	2.91
GO:0032946	positive regulation of mononuclear cell proliferation	biological_process	6/330	117/18668	1.232e-02	6.066e-02	6	IL1B IGF1 TLR4 PRKCQ VAV3 MAL	2.90
GO:0018107	peptidyl-threonine phosphorylation	biological_process	4/330	78/18668	3.004e-02	9.447e-02	4	PRKCA CHI3L1 BMP7 TRIM6	2.90
GO:0001726	ruffle	cellular_component	8/330	156/18668	5.106e-03	4.557e-02	8	PACSIN1 SPRY4 PDE4A MAL AMOT SPN ASAP3 AIF1L	2.90
GO:0000819	sister chromatid segregation	biological_process	5/330	98/18668	1.965e-02	8.118e-02	5	NIPBL CHMP2B SMC1A ANKRD32 SMC3	2.89
GO:0090316	positive regulation of intracellular protein transport	biological_process	8/330	157/18668	5.317e-03	4.736e-02	8	IGF1 TLR4 BAMBI IL1B PRKCQ ASPH BMPR1A JAK2	2.88
GO:0010906	regulation of glucose metabolic process	biological_process	5/330	99/18668	2.054e-02	7.867e-02	5	IGF1 PFKFB2 POMC ADIPOR1 GRB10	2.86
GO:0009636	response to toxic substance	biological_process	8/330	158/18668	5.535e-03	4.855e-02	8	CYP1A1 GUCY2C SKIL EPHX2 PLA2G4A IL1B SCN9A JAK2	2.86
GO:0030510	regulation of BMP signaling pathway	biological_process	4/330	79/18668	3.150e-02	9.846e-02	4	SFRP1 GATA4 ACVRL1 RBPJ	2.86
GO:0031279	regulation of cyclase activity	biological_process	4/330	79/18668	3.150e-02	9.846e-02	4	PRKCA EDNRA ADRB2 P2RY13	2.86
GO:0019228	neuronal action potential	biological_process	7/330	139/18668	8.778e-03	5.104e-02	7	SBF2 TSPAN2 ANK3 NAB1 AMIGO1 PTEN SCN9A	2.85
GO:0005254	chloride channel activity	molecular_function	4/330	80/18668	3.300e-02	1.019e-01	4	CLIC2 CLCN4 GABRR2 CLIC4	2.83
GO:0071621	granulocyte chemotaxis	biological_process	5/330	100/18668	2.146e-02	8.132e-02	5	PRKCA IL1B TREM1 VAV3 MAL	2.83
GO:0045088	regulation of innate immune response	biological_process	20/330	400/18668	4.351e-05	8.046e-03	20	TLR5 IRAK3 TRIM6 CLEC4D PARP9 TLR4 TLR8 NFATC3 SARM1 MAL TLR10 IL1B ERBB2IP SOCS3 TAB3 JAK2 TBK1 IFNAR1 TLR6 MAP2K6	2.83
GO:0000187	activation of MAPK activity	biological_process	7/330	140/18668	9.141e-03	5.296e-02	7	MAP3K2 TLR4 PROK2 IL1B TAB3 CSPG4 MAP2K6	2.83
GO:0043506	regulation of JUN kinase activity	biological_process	4/330	80/18668	3.300e-02	1.019e-01	4	IL1B MAP3K2 SFRP1 TLR6	2.83
GO:0000922	spindle pole	cellular_component	6/330	121/18668	1.458e-02	6.774e-02	6	DDX11 POC1B CEP19 SMC3 DYNC1LI1 KIF11	2.81
GO:0001649	osteoblast differentiation	biological_process	10/330	201/18668	2.693e-03	3.940e-02	10	SEMA7A IGF1 ZHX3 FAS DNAJC13 BMPR1A CTNNBIP1 BMP7 AXIN2 SFRP1	2.81
GO:0034284	response to monosaccharide	biological_process	9/330	182/18668	4.250e-03	4.128e-02	9	PIK3CA IL1R1 SARM1 IL1B GPR68 PFKFB2 PRKCQ PTEN GATA4	2.80
GO:0046488	phosphatidylinositol metabolic process	biological_process	7/330	142/18668	9.901e-03	5.596e-02	7	PIK3CA TMEM55A PLA2G4A PITPNM3 MTMR6 PTEN PIP5K1B	2.79
GO:0035666	TRIF-dependent toll-like receptor signaling pathway	biological_process	4/330	81/18668	3.455e-02	1.060e-01	4	TLR4 TAB3 TBK1 MAP2K6	2.79
GO:0035264	multicellular organism growth	biological_process	8/330	163/18668	6.731e-03	4.817e-02	8	ATRX CACNA2D2 PIK3CA IGF1 ADRB2 NIPBL OSM CLIC4	2.78
GO:0006690	icosanoid metabolic process	biological_process	5/330	102/18668	2.338e-02	8.640e-02	5	PLA2G4A ALOX5 CYP1A1 ALOX5AP EPHX2	2.77
GO:0048863	stem cell differentiation	biological_process	19/330	389/18668	8.871e-05	8.915e-03	19	SEMA7A IGF1 BAMBI SMC3 TRIM6 NIPBL SMC1A BMPR1A AXIN2 SFRP1 ZNF281 EDNRA HOXA7 STAG2 OLFM1 BMP7 BCL9L GATA4 RBPJ	2.76
GO:0001763	morphogenesis of a branching structure	biological_process	10/330	205/18668	3.123e-03	4.402e-02	10	IGF1 EDNRA NFATC3 COL13A1 IL1B SOCS3 CTNNBIP1 CLIC4 BMP7 SFRP1	2.76
GO:0046822	regulation of nucleocytoplasmic transport	biological_process	10/330	206/18668	3.239e-03	4.497e-02	10	IGF1 TLR4 BAMBI PPP1R12A IL1B PRKCQ BMPR1A BMP7 AXIN2 JAK2	2.75
GO:0014065	phosphatidylinositol 3-kinase signaling	biological_process	5/330	103/18668	2.439e-02	8.942e-02	5	PIK3CA IGF1 STAMBP PTEN JAK2	2.75
GO:0042742	defense response to bacterium	biological_process	12/330	247/18668	1.457e-03	4.184e-02	12	TLR4 TLR5 TMF1 MAL MBP ANXA3 TREM1 CLEC4D TBK1 ADAMTS4 TLR6 RBPJ	2.75
GO:0051091	positive regulation of sequence-specific DNA binding transcription factor activity	biological_process	11/330	226/18668	2.132e-03	3.399e-02	11	TLR4 IRAK3 MAL IL1B PRKCQ ANXA3 MAP3K13 TAB3 PTEN JAK2 PRDX3	2.75
GO:0006275	regulation of DNA replication	biological_process	7/330	144/18668	1.071e-02	5.965e-02	7	ATRX IGF1 SMC3 STAG2 PRKCQ SMC1A ACVRL1	2.75
GO:0051223	regulation of protein transport	biological_process	22/330	453/18668	3.015e-05	6.336e-03	22	ARFIP1 IGF1 TLR5 BAMBI TRIM6 PRKCQ ASPH BMPR1A CD58 AXIN2 TLR4 TLR8 NLRP2 TLR10 IL1B GBP1 SRGN BMP7 SNX3 JAK2 IFNAR1 TLR6	2.75
GO:0031902	late endosome membrane	cellular_component	5/330	103/18668	2.439e-02	8.942e-02	5	MVB12B CLCN4 TMEM55A CHMP2B RNF13	2.75
GO:0040013	negative regulation of locomotion	biological_process	12/330	248/18668	1.510e-03	4.155e-02	12	SEMA7A STK3 HOXA7 OLFM1 CYGB CLIC4 PTEN PTX3 SNX3 SFRP1 ACVRL1 RAP2C	2.74
GO:0007044	cell-substrate junction assembly	biological_process	4/330	83/18668	3.779e-02	1.093e-01	4	PTEN SFRP1 LAMC1 ACVRL1	2.73
GO:0071241	cellular response to inorganic substance	biological_process	7/330	145/18668	1.113e-02	6.068e-02	7	ATRX ALOX5AP NFATC3 ANK3 ASPH CLIC4 SLC40A1	2.73
GO:0071347	cellular response to interleukin-1	biological_process	4/330	83/18668	3.779e-02	1.093e-01	4	CHI3L1 IRAK3 SFRP1 IL1R1	2.73
GO:0042552	myelination	biological_process	5/330	104/18668	2.543e-02	8.819e-02	5	SBF2 NAB1 AMIGO1 TSPAN2 PTEN	2.72
GO:0001816	cytokine production	biological_process	30/330	623/18668	1.690e-06	1.563e-03	30	SEMA7A TLR5 IRAK3 TMF1 TRIM6 POMC MBP CD58 TLR4 TLR8 MAL IL1B RNF216 RNF125 GBP1 TBK1 GATA4 RBPJ CHI3L1 PRKCQ TREM1 MS4A2 HPSE NLRP2 TLR10 SRGN AFAP1L2 JAK2 IFNAR1 TLR6	2.72
GO:0001047	core promoter binding	molecular_function	7/330	146/18668	1.157e-02	6.293e-02	7	CREM MITF ZNF281 ELK4 PAX6 KMT2A RBPJ	2.71
GO:0030099	myeloid cell differentiation	biological_process	16/330	334/18668	3.562e-04	2.225e-02	16	PRKCA GABPA TSPAN2 HMGB3 GPR68 SNX10 CTNNBIP1 SFRP1 PRDX3 MITF TLR4 MAL HOXA7 HIST1H4E JAK2 RBPJ	2.71
GO:0030336	negative regulation of cell migration	biological_process	9/330	189/18668	5.504e-03	4.837e-02	9	STK3 HOXA7 OLFM1 CYGB CLIC4 PTEN SFRP1 ACVRL1 RAP2C	2.69
GO:0051225	spindle assembly	biological_process	4/330	84/18668	3.948e-02	1.130e-01	4	SENP6 CHMP2B MYBL2 KIF11	2.69
GO:0071248	cellular response to metal ion	biological_process	6/330	126/18668	1.782e-02	7.586e-02	6	ANK3 ASPH ALOX5AP CLIC4 NFATC3 SLC40A1	2.69
GO:0071219	cellular response to molecule of bacterial origin	biological_process	7/330	147/18668	1.201e-02	5.964e-02	7	PRKCA TLR4 TLR5 MAL IL1B JAK2 TLR6	2.69
GO:0043467	regulation of generation of precursor metabolites and energy	biological_process	4/330	84/18668	3.948e-02	1.130e-01	4	PIK3CA IGF1 POMC GRB10	2.69
GO:0046824	positive regulation of nucleocytoplasmic transport	biological_process	5/330	105/18668	2.650e-02	9.143e-02	5	IL1B TLR4 PRKCQ BAMBI BMPR1A	2.69
GO:0048864	stem cell development	biological_process	15/330	317/18668	5.933e-04	2.743e-02	15	SEMA7A IGF1 BAMBI SMC3 NIPBL SMC1A BMPR1A AXIN2 SFRP1 EDNRA STAG2 OLFM1 BMP7 BCL9L RBPJ	2.68
GO:0071478	cellular response to radiation	biological_process	7/330	148/18668	1.247e-02	6.133e-02	7	TMEM109 PRKCA MAP2 NIPBL PRKCQ SFRP1 RPGR	2.68
GO:0070851	growth factor receptor binding	molecular_function	6/330	127/18668	1.852e-02	7.755e-02	6	IL1B TLR5 PTEN JAK2 VAV3 IL1R1	2.67
GO:1900180	regulation of protein localization to nucleus	biological_process	9/330	191/18668	5.912e-03	4.415e-02	9	IGF1 TLR4 BAMBI IL1B PRKCQ BMPR1A BMP7 AXIN2 JAK2	2.67
GO:0071333	cellular response to glucose stimulus	biological_process	5/330	106/18668	2.759e-02	9.303e-02	5	IL1B PIK3CA GPR68 GATA4 IL1R1	2.67
GO:0048525	negative regulation of viral process	biological_process	4/330	85/18668	4.122e-02	1.166e-01	4	TFAP4 PTX3 SNX3 TRIM6	2.66
GO:0050715	positive regulation of cytokine secretion	biological_process	4/330	85/18668	4.122e-02	1.166e-01	4	NLRP2 CD58 TRIM6 IFNAR1	2.66
GO:0051053	negative regulation of DNA metabolic process	biological_process	4/330	85/18668	4.122e-02	1.166e-01	4	STAG2 SMC1A SMC3 ACVRL1	2.66
GO:2001257	regulation of cation channel activity	biological_process	4/330	85/18668	4.122e-02	1.166e-01	4	ANK3 CLIC2 ASPH AHNAK	2.66
GO:0001503	ossification	biological_process	17/330	361/18668	2.978e-04	2.025e-02	17	SEMA7A IGF1 ZHX3 FAS ADRB2 NAB1 NIPBL BMPR1A CTNNBIP1 AXIN2 SFRP1 DHRS3 COL13A1 DNAJC13 SRGN BMP7 RBPJ	2.66
GO:0051384	response to glucocorticoid	biological_process	7/330	149/18668	1.295e-02	6.243e-02	7	FBXO32 TFAP4 ADRB2 IL1B SOCS3 ANXA3 JAK2	2.66
GO:0001819	positive regulation of cytokine production	biological_process	15/330	322/18668	6.987e-04	2.991e-02	15	SEMA7A TLR5 TMF1 PRKCQ MBP TLR4 HPSE NLRP2 MAL IL1B AFAP1L2 JAK2 TBK1 GATA4 IFNAR1	2.64
GO:0060047	heart contraction	biological_process	9/330	193/18668	6.344e-03	4.575e-02	9	PRKCA CLIC2 PIK3CA MYL4 ADRB2 ASPH JAK2 GATA4 MAP2K6	2.64
GO:0010876	lipid localization	biological_process	14/330	300/18668	9.892e-04	3.413e-02	14	PRELID2 TMF1 GPIHBP1 PLA2G4A ABCA3 MSR1 ACSL4 POMC ACSL1 NPC1L1 PITPNM3 IL1B GM2A MAP2K6	2.64
GO:0008366	axon ensheathment	biological_process	5/330	107/18668	2.873e-02	9.590e-02	5	SBF2 NAB1 AMIGO1 TSPAN2 PTEN	2.64
GO:0008277	regulation of G-protein coupled receptor protein signaling pathway	biological_process	6/330	129/18668	2.000e-02	8.233e-02	6	PRKCA MAP2 PRKCQ RGS16 SPN ADRB2	2.63
GO:0060349	bone morphogenesis	biological_process	4/330	86/18668	4.301e-02	1.154e-01	4	NAB1 DHRS3 AXIN2 COL13A1	2.63
GO:0001817	regulation of cytokine production	biological_process	26/330	561/18668	1.462e-05	6.759e-03	26	SEMA7A TLR5 IRAK3 TMF1 TRIM6 POMC MBP CD58 TLR4 TLR8 MAL IL1B RNF216 RNF125 GBP1 TBK1 GATA4 PRKCQ HPSE NLRP2 TLR10 SRGN AFAP1L2 JAK2 IFNAR1 TLR6	2.62
GO:0045995	regulation of embryonic development	biological_process	5/330	108/18668	2.989e-02	9.877e-02	5	NIPBL BMPR1A BMP7 SFRP1 AMOT	2.62
GO:0035091	phosphatidylinositol binding	molecular_function	9/330	194/18668	6.569e-03	4.708e-02	9	SBF2 ARFIP1 RPH3A MAL MYO1B SNX10 SESTD1 SNX3 WDFY3	2.62
GO:0070555	response to interleukin-1	biological_process	5/330	108/18668	2.989e-02	9.877e-02	5	PRKCA CHI3L1 IRAK3 SFRP1 IL1R1	2.62
GO:0003774	motor activity	molecular_function	6/330	130/18668	2.077e-02	7.916e-02	6	SMC3 DYNLT3 MYO1B SMC1A DYNC1LI1 KIF11	2.61
GO:0001952	regulation of cell-matrix adhesion	biological_process	4/330	87/18668	4.485e-02	1.196e-01	4	HOXA7 PTEN SFRP1 ACVRL1	2.60
GO:0008234	cysteine-type peptidase activity	molecular_function	8/330	174/18668	1.008e-02	5.690e-02	8	CAPN5 USP25 PGPEP1 SENP6 STAMBP CASP4 FAM76A SFRP1	2.60
GO:0048608	reproductive structure development	biological_process	13/330	283/18668	1.651e-03	4.126e-02	13	IGF1 TLR5 TMF1 ARID4B NIPBL HOXA10 PTEN SFRP1 ATRX CAPN5 BMP7 TOX2 GATA4	2.60
GO:0031214	biomineral tissue development	biological_process	6/330	131/18668	2.156e-02	8.163e-02	6	IGF1 ADRB2 BMPR1A SRGN BMP7 AXIN2	2.59
GO:0042383	sarcolemma	cellular_component	5/330	109/18668	3.108e-02	9.735e-02	5	ANK3 ALOX5 PRKCQ AHNAK ADRB2	2.59
GO:0050714	positive regulation of protein secretion	biological_process	6/330	131/18668	2.156e-02	8.163e-02	6	IGF1 NLRP2 TRIM6 PRKCQ CD58 IFNAR1	2.59
GO:0045089	positive regulation of innate immune response	biological_process	15/330	327/18668	8.199e-04	3.032e-02	15	TLR5 IRAK3 CLEC4D TLR4 TLR8 NFATC3 SARM1 MAL TLR10 IL1B ERBB2IP TAB3 TBK1 TLR6 MAP2K6	2.59
GO:0090263	positive regulation of canonical Wnt signaling pathway	biological_process	6/330	132/18668	2.237e-02	8.387e-02	6	BAMBI RNF146 LGR6 AXIN2 SFRP1 RBPJ	2.57
GO:0001944	vasculature development	biological_process	26/330	573/18668	2.093e-05	6.047e-03	26	CEACAM1 OSM CLIC4 ACVRL1 HOXA7 IL1B GATA4 RBPJ PRKCA IGF1 PIK3CA CHI3L1 ADRB2 PROK2 PTEN SFRP1 CSPG4 VAV3 EDNRA HPSE NFATC3 PAX6 SOCS3 ANXA3 BMP7 AMOT	2.57
GO:0001568	blood vessel development	biological_process	25/330	551/18668	2.945e-05	6.483e-03	25	CEACAM1 OSM CLIC4 ACVRL1 HOXA7 IL1B GATA4 RBPJ PRKCA PIK3CA CHI3L1 ADRB2 PROK2 PTEN SFRP1 CSPG4 VAV3 EDNRA HPSE NFATC3 PAX6 SOCS3 ANXA3 BMP7 AMOT	2.57
GO:0007043	cell-cell junction assembly	biological_process	4/330	88/18668	4.674e-02	1.234e-01	4	PRKCA PKN2 TBCD AMOT	2.57
GO:0005253	anion channel activity	molecular_function	4/330	88/18668	4.674e-02	1.234e-01	4	CLIC2 CLCN4 GABRR2 CLIC4	2.57
GO:0061458	reproductive system development	biological_process	13/330	287/18668	1.876e-03	3.200e-02	13	IGF1 TLR5 TMF1 ARID4B NIPBL HOXA10 PTEN SFRP1 ATRX CAPN5 BMP7 TOX2 GATA4	2.56
GO:0048514	blood vessel morphogenesis	biological_process	22/330	486/18668	8.478e-05	8.908e-03	22	PRKCA PIK3CA CEACAM1 CHI3L1 ADRB2 PROK2 OSM CLIC4 PTEN SFRP1 CSPG4 VAV3 ACVRL1 EDNRA HPSE NFATC3 HOXA7 IL1B ANXA3 AMOT GATA4 RBPJ	2.56
GO:0048638	regulation of developmental growth	biological_process	8/330	177/18668	1.118e-02	6.088e-02	8	SEMA7A ADRB2 NIPBL OLFM1 SFRP1 COLQ GATA4 RBPJ	2.56
GO:2000146	negative regulation of cell motility	biological_process	9/330	199/18668	7.791e-03	5.266e-02	9	STK3 HOXA7 OLFM1 CYGB CLIC4 PTEN SFRP1 ACVRL1 RAP2C	2.56
GO:0019208	phosphatase regulator activity	molecular_function	4/330	89/18668	4.868e-02	1.229e-01	4	SBF2 SHOC2 PPP1R12A SPN	2.54
GO:0006306	DNA methylation	biological_process	4/330	89/18668	4.868e-02	1.229e-01	4	ATRX PIK3CA KMT2A HIST1H4E	2.54
GO:0017137	Rab GTPase binding	molecular_function	4/330	89/18668	4.868e-02	1.229e-01	4	DMXL2 ACAP2 RPH3A NPC1L1	2.54
GO:0007051	spindle organization	biological_process	6/330	134/18668	2.406e-02	8.835e-02	6	SMC3 MYBL2 SENP6 CHMP2B SMC1A KIF11	2.53
GO:0019722	calcium-mediated signaling	biological_process	6/330	134/18668	2.406e-02	8.835e-02	6	CLIC2 IGF1 NFATC3 ASPH GBP1 SPN	2.53
GO:0032649	regulation of interferon-gamma production	biological_process	4/330	90/18668	5.068e-02	1.262e-01	4	IL1B TLR4 TLR8 IFNAR1	2.51
GO:0015108	chloride transmembrane transporter activity	molecular_function	4/330	90/18668	5.068e-02	1.262e-01	4	CLIC2 CLCN4 GABRR2 CLIC4	2.51
GO:0006937	regulation of muscle contraction	biological_process	7/330	158/18668	1.785e-02	7.592e-02	7	PRKCA CLIC2 MYBPH ADRB2 PROK2 ASPH GATA4	2.51
GO:0031960	response to corticosteroid	biological_process	7/330	158/18668	1.785e-02	7.592e-02	7	FBXO32 TFAP4 ADRB2 IL1B SOCS3 ANXA3 JAK2	2.51
GO:1902476	chloride transmembrane transport	biological_process	4/330	90/18668	5.068e-02	1.262e-01	4	CLIC2 CLCN4 GABRR2 CLIC4	2.51
GO:0045787	positive regulation of cell cycle	biological_process	6/330	135/18668	2.494e-02	8.656e-02	6	PRKCA CCPG1 IGF1 IL1B PKN2 PTEN	2.51
GO:0007346	regulation of mitotic cell cycle	biological_process	21/330	476/18668	1.700e-04	1.403e-02	21	PRKCA STK3 CYP1A1 IGF1 ANKRD32 SLK PRKCQ SMC1A PTEN KIF11 CUL4B MAP3K2 DYNLT3 IL1B CHMP2B PKN2 BMP7 AFAP1L2 SPN DYNC1LI1 MAP2K6	2.50
GO:0006664	glycolipid metabolic process	biological_process	5/330	113/18668	3.619e-02	1.054e-01	5	CREM B3GNT5 GM2A KDELC2 ST6GALNAC3	2.50
GO:0008406	gonad development	biological_process	9/330	204/18668	9.187e-03	5.309e-02	9	ATRX TLR5 CAPN5 TMF1 ARID4B HOXA10 TOX2 SFRP1 GATA4	2.50
GO:0009584	detection of visible light	biological_process	5/330	113/18668	3.619e-02	1.054e-01	5	PRKCA MAP2 PRKCQ DHRS3 OPN3	2.50
GO:0001666	response to hypoxia	biological_process	12/330	272/18668	3.328e-03	4.408e-02	12	CYP1A1 ADRB2 PRKCQ CYGB PTEN SFRP1 EDNRA NFATC3 IL1B SOCS3 BMP7 RBPJ	2.50
GO:0033138	positive regulation of peptidyl-serine phosphorylation	biological_process	4/330	91/18668	5.272e-02	1.298e-01	4	PIK3CA TBK1 TRIM6 DOCK7	2.49
GO:0030258	lipid modification	biological_process	8/330	182/18668	1.323e-02	6.318e-02	8	PIK3CA TMEM55A ADIPOR1 EPHX2 MTMR6 CYGB PTEN PIP5K1B	2.49
GO:0006942	regulation of striated muscle contraction	biological_process	4/330	91/18668	5.272e-02	1.298e-01	4	CLIC2 ASPH MYBPH GATA4	2.49
GO:0030168	platelet activation	biological_process	11/330	251/18668	4.908e-03	4.602e-02	11	PRKCA PIK3CA IGF1 TLR4 DGKQ ADRB2 PLA2G4A PRKCQ ENTPD1 SRGN VAV3	2.48
GO:0051271	negative regulation of cellular component movement	biological_process	9/330	205/18668	9.488e-03	5.449e-02	9	STK3 HOXA7 OLFM1 CYGB CLIC4 PTEN SFRP1 ACVRL1 RAP2C	2.48
GO:0007602	phototransduction	biological_process	5/330	114/18668	3.755e-02	1.088e-01	5	PRKCA MAP2 PRKCQ DHRS3 OPN3	2.48
GO:0070372	regulation of ERK1 and ERK2 cascade	biological_process	10/330	228/18668	6.819e-03	4.865e-02	10	SEMA7A PRKCA IGF1 TLR4 SPRY4 CHI3L1 MAL IL1B GBP1 PTEN	2.48
GO:0010721	negative regulation of cell development	biological_process	7/330	160/18668	1.910e-02	7.933e-02	7	SEMA7A IGF1 PAX6 GBP1 BMPR1A PTEN SFRP1	2.47
GO:0051222	positive regulation of protein transport	biological_process	12/330	275/18668	3.648e-03	3.748e-02	12	IGF1 BAMBI TRIM6 PRKCQ ASPH BMPR1A CD58 TLR4 NLRP2 IL1B JAK2 IFNAR1	2.47
GO:0009611	response to wounding	biological_process	57/330	1312/18668	2.927e-09	1.353e-05	57	SEMA7A CEACAM1 IL1R1 ENTPD1 CTNNBIP1 PTX3 TLR8 SIGLEC1 SCN9A GATA4 RBPJ CD177 PRKCA CYP1A1 IGF1 PIK3CA CHI3L1 CPQ ADRB2 ALOX5 GPR68 TREM1 VAV3 KIF11 KLF6 HPSE JMJD1C PAX6 CASP4 SOCS3 AFAP1L2 TLR6 TLR5 CD58 ACVRL1 TLR4 HRH4 MAL IL1B ORM2 TBK1 STK3 DGKQ TSPAN2 PTPN12 PROK2 PLA2G4A PRKCQ PTEN MS4A2 FGFR1OP2 NLRP2 EPHX2 NFATC3 TLR10 SRGN JAK2	2.46
GO:0034332	adherens junction organization	biological_process	5/330	115/18668	3.895e-02	1.116e-01	5	MLLT4 PTEN TBCD SFRP1 ACVRL1	2.46
GO:0007059	chromosome segregation	biological_process	9/330	208/18668	1.044e-02	5.836e-02	9	ANKRD32 SMC3 NIPBL STAG2 CHMP2B SMC1A DDX11 AXIN2 KIF11	2.45
GO:0030509	BMP signaling pathway	biological_process	6/330	139/18668	2.868e-02	9.580e-02	6	BMPR1A BMP7 SFRP1 GATA4 ACVRL1 RBPJ	2.44
GO:0032355	response to estradiol	biological_process	5/330	116/18668	4.038e-02	1.151e-01	5	IL1B SOCS3 PTEN BMP7 SFRP1	2.44
GO:0070374	positive regulation of ERK1 and ERK2 cascade	biological_process	7/330	163/18668	2.111e-02	8.012e-02	7	SEMA7A PRKCA TLR4 CHI3L1 MAL IL1B PTEN	2.43
GO:0016605	PML body	cellular_component	4/330	93/18668	5.696e-02	1.347e-01	4	ATRX SKIL PTEN WDFY3	2.43
GO:0033157	regulation of intracellular protein transport	biological_process	11/330	257/18668	5.892e-03	4.408e-02	11	IGF1 TLR4 BAMBI IL1B PRKCQ ASPH BMPR1A BMP7 SNX3 AXIN2 JAK2	2.42
GO:0070201	regulation of establishment of protein localization	biological_process	22/330	515/18668	1.936e-04	1.517e-02	22	ARFIP1 TLR5 TRIM6 ASPH CD58 TLR4 TLR8 IL1B GBP1 SNX3 IGF1 BAMBI PRKCQ BMPR1A AXIN2 NLRP2 TLR10 SRGN BMP7 JAK2 IFNAR1 TLR6	2.42
GO:0002757	immune response-activating signal transduction	biological_process	21/330	490/18668	2.520e-04	1.765e-02	21	PIK3CA TLR5 IRAK3 FCGR2A PRKCQ PTEN CLEC4D VAV3 TLR4 TLR8 NFATC3 SARM1 MAL TLR10 IL1B ERBB2IP GBP1 TAB3 TBK1 TLR6 MAP2K6	2.42
GO:0060070	canonical Wnt signaling pathway	biological_process	12/330	281/18668	4.364e-03	4.212e-02	12	BAMBI LGR6 PTEN AXIN2 SFRP1 MITF TCF7 RNF146 CDK14 BCL9L GATA4 RBPJ	2.42
GO:0008016	regulation of heart contraction	biological_process	7/330	164/18668	2.181e-02	8.224e-02	7	PRKCA CLIC2 MYL4 ADRB2 ASPH JAK2 GATA4	2.41
GO:0043405	regulation of MAP kinase activity	biological_process	12/330	282/18668	4.494e-03	4.301e-02	12	PRKCA IRAK3 PROK2 SFRP1 CSPG4 MAP3K2 TLR4 IL1B TAB3 BMP7 TLR6 MAP2K6	2.41
GO:0031098	stress-activated protein kinase signaling cascade	biological_process	12/330	282/18668	4.494e-03	4.301e-02	12	STK3 SLK OSM SFRP1 MAP3K2 TLR4 MAL IL1B TAB3 MAP3K13 TLR6 MAP2K6	2.41
GO:0042990	regulation of transcription factor import into nucleus	biological_process	4/330	94/18668	5.916e-02	1.390e-01	4	IL1B TLR4 PRKCQ BMP7	2.41
GO:0043473	pigmentation	biological_process	4/330	94/18668	5.916e-02	1.390e-01	4	MITF RAB38 POMC DOCK7	2.41
GO:0050821	protein stabilization	biological_process	5/330	118/18668	4.334e-02	1.161e-01	5	AAK1 IGF1 SEL1L PTEN GPIHBP1	2.40
GO:0042593	glucose homeostasis	biological_process	9/330	212/18668	1.182e-02	6.376e-02	9	PIK3CA ADIPOR1 IL1R1 PAX6 IL1B GPR68 POMC GK GATA4	2.40
GO:0051017	actin filament bundle assembly	biological_process	5/330	118/18668	4.334e-02	1.161e-01	5	MYO1B PRKCQ SFRP1 AMOT ASAP3	2.40
GO:0010810	regulation of cell-substrate adhesion	biological_process	7/330	165/18668	2.253e-02	8.366e-02	7	TBCD HOXA7 GBP1 PTEN SFRP1 JAK2 ACVRL1	2.40
GO:0033500	carbohydrate homeostasis	biological_process	9/330	212/18668	1.182e-02	6.376e-02	9	PIK3CA ADIPOR1 IL1R1 PAX6 IL1B GPR68 POMC GK GATA4	2.40
GO:0051046	regulation of secretion	biological_process	27/330	639/18668	5.050e-05	8.338e-03	27	CACNA2D2 ARFIP1 TLR5 TMF1 TRIM6 ACSL4 PFKFB2 POMC CD58 TLR4 TLR8 IL1B GBP1 PRKCA IGF1 RALB GPR68 PRKCQ SFRP1 MS4A2 NLRP2 TLR10 SRGN JAK2 IFNAR1 TLR6 MAP2K6	2.39
GO:0061041	regulation of wound healing	biological_process	5/330	119/18668	4.488e-02	1.196e-01	5	PRKCA TLR4 PRKCQ HPSE ADRB2	2.38
GO:0002062	chondrocyte differentiation	biological_process	4/330	95/18668	6.142e-02	1.434e-01	4	PRKCA BMPR1A AXIN2 ACVRL1	2.38
GO:0005244	voltage-gated ion channel activity	molecular_function	8/330	190/18668	1.708e-02	7.318e-02	8	TMEM109 CACNA2D2 CLIC2 KCNA4 KCNJ15 CLCN4 CLIC4 SCN9A	2.38
GO:0007254	JNK cascade	biological_process	8/330	191/18668	1.762e-02	7.521e-02	8	MAP3K2 TLR4 MAL IL1B TAB3 MAP3K13 SFRP1 TLR6	2.37
GO:0061138	morphogenesis of a branching epithelium	biological_process	8/330	191/18668	1.762e-02	7.521e-02	8	IGF1 EDNRA NFATC3 SOCS3 CTNNBIP1 CLIC4 BMP7 SFRP1	2.37
GO:0045216	cell-cell junction organization	biological_process	9/330	215/18668	1.295e-02	6.243e-02	9	PRKCA TBCD MLLT4 OSM PKN2 PTEN SFRP1 AMOT ACVRL1	2.37
GO:0002237	response to molecule of bacterial origin	biological_process	13/330	311/18668	3.840e-03	3.928e-02	13	PRKCA CYP1A1 TLR5 IRAK3 TRIM6 PRDX3 TLR4 MAL IL1B ERBB2IP SOCS3 JAK2 TLR6	2.36
GO:0009617	response to bacterium	biological_process	22/330	528/18668	2.739e-04	1.890e-02	22	TLR5 IRAK3 TMF1 TRIM6 MBP CLEC4D TLR4 MAL IL1B SNX3 TBK1 RBPJ PRKCA CYP1A1 TREM1 PRDX3 ERBB2IP SOCS3 ANXA3 JAK2 ADAMTS4 TLR6	2.36
GO:0006661	phosphatidylinositol biosynthetic process	biological_process	4/330	96/18668	6.372e-02	1.446e-01	4	PIK3CA MTMR6 PTEN PIP5K1B	2.36
GO:0051100	negative regulation of binding	biological_process	5/330	120/18668	4.645e-02	1.228e-01	5	RALB CTNNBIP1 TFAP4 JAK2 ADRB2	2.36
GO:0010827	regulation of glucose transport	biological_process	4/330	96/18668	6.372e-02	1.446e-01	4	PRKCA IL1B IGF1 GRB10	2.36
GO:0045596	negative regulation of cell differentiation	biological_process	26/330	627/18668	9.214e-05	9.063e-03	26	SEMA7A GABPA SMC3 TRIM6 HMGB3 SMC1A ACVRL1 TLR4 HOXA7 IL1B GBP1 RBPJ IGF1 SKIL BHLHE41 NIPBL GPR68 BMPR1A PTEN AXIN2 SFRP1 PAX6 STAG2 HIST1H4E BMP7 BCL9L	2.35
GO:0001678	cellular glucose homeostasis	biological_process	5/330	121/18668	4.806e-02	1.216e-01	5	IL1B PIK3CA GPR68 GATA4 IL1R1	2.34
GO:0010008	endosome membrane	cellular_component	16/330	387/18668	1.745e-03	4.291e-02	16	MYO1B MVB12B ACAP2 SNX10 TLR4 TMEM55A TLR8 DNAJC13 ANTXR2 CLCN4 CHMP2B TAB3 SNX3 TBK1 RNF13 RAP2C	2.34
GO:0070371	ERK1 and ERK2 cascade	biological_process	10/330	242/18668	1.040e-02	5.849e-02	10	SEMA7A PRKCA IGF1 TLR4 SPRY4 CHI3L1 MAL IL1B GBP1 PTEN	2.34
GO:0002064	epithelial cell development	biological_process	8/330	194/18668	1.930e-02	8.002e-02	8	ATRX BCL11B ARID4B PAX6 MLLT4 OSM CLIC4 RAP2C	2.33
GO:0003705	RNA polymerase II distal enhancer sequence-specific DNA binding transcription factor activity	molecular_function	4/330	97/18668	6.608e-02	1.484e-01	4	MITF TFAP4 BHLHE41 GATA4	2.33
GO:0060193	positive regulation of lipase activity	biological_process	4/330	97/18668	6.608e-02	1.484e-01	4	MS4A2 PRKCA EDNRA GPIHBP1	2.33
GO:0042991	transcription factor import into nucleus	biological_process	4/330	97/18668	6.608e-02	1.484e-01	4	IL1B TLR4 PRKCQ BMP7	2.33
GO:0016363	nuclear matrix	cellular_component	4/330	97/18668	6.608e-02	1.484e-01	4	ALOX5 CLIC4 SMC3 JAK2	2.33
GO:0015718	monocarboxylic acid transport	biological_process	6/330	146/18668	3.617e-02	1.054e-01	6	ACSL1 EMB PLA2G4A IL1B ACSL4 MAP2K6	2.32
GO:0016798	hydrolase activity, acting on glycosyl bonds	molecular_function	5/330	122/18668	4.971e-02	1.244e-01	5	GM2A HPSE CHI3L1 MAN1A1 MAN1C1	2.32
GO:0061572	actin filament bundle organization	biological_process	5/330	122/18668	4.971e-02	1.244e-01	5	MYO1B PRKCQ SFRP1 AMOT ASAP3	2.32
GO:0006261	DNA-dependent DNA replication	biological_process	5/330	122/18668	4.971e-02	1.244e-01	5	ATRX STAG2 SMC1A SMC3 RRM2B	2.32
GO:0007548	sex differentiation	biological_process	11/330	269/18668	8.337e-03	5.459e-02	11	TLR5 TMF1 ARID4B NIPBL BMPR1A HOXA10 SFRP1 ATRX CAPN5 TOX2 GATA4	2.31
GO:0051047	positive regulation of secretion	biological_process	13/330	319/18668	4.789e-03	4.509e-02	13	IGF1 TMF1 TRIM6 GPR68 PFKFB2 PRKCQ CD58 MS4A2 NLRP2 IL1B JAK2 IFNAR1 MAP2K6	2.31
GO:0007067	mitosis	biological_process	17/330	417/18668	1.517e-03	4.150e-02	17	IGF1 ANKRD32 SMC3 MYBL2 NIPBL CCNG2 SMC1A PTEN KIF11 PPP1R12A DYNLT3 IL1B STAG2 CHMP2B BMP7 SPN DYNC1LI1	2.31
GO:0003012	muscle system process	biological_process	15/330	368/18668	2.690e-03	3.948e-02	15	PRKCA CLIC2 FBXO32 PIK3CA IGF1 ADRB2 PROK2 ASPH EDNRA MYBPH MYL4 NFATC3 IL1B GATA4 MAP2K6	2.31
GO:0005793	endoplasmic reticulum-Golgi intermediate compartment	cellular_component	4/330	98/18668	6.850e-02	1.521e-01	4	ERGIC2 COPZ2 MAN1A1 COL7A1	2.31
GO:0000978	RNA polymerase II core promoter proximal region sequence-specific DNA binding	molecular_function	14/330	343/18668	3.539e-03	3.668e-02	14	GABPA SKIL PRDM5 TFAP4 BHLHE41 MYBL2 HOXA10 MITF ZNF281 BCL11B NFATC3 HOXA7 GATA4 RBPJ	2.31
GO:0019226	transmission of nerve impulse	biological_process	7/330	172/18668	2.805e-02	9.438e-02	7	SBF2 TSPAN2 ANK3 NAB1 AMIGO1 PTEN SCN9A	2.30
GO:0033044	regulation of chromosome organization	biological_process	8/330	198/18668	2.173e-02	8.214e-02	8	ATRX ANKRD32 IL1B NIPBL SENP6 KMT2A PRKCQ AXIN2	2.29
GO:0035108	limb morphogenesis	biological_process	6/330	148/18668	3.853e-02	1.111e-01	6	ATRX NIPBL ASPH BMPR1A HOXA10 BMP7	2.29
GO:0001818	negative regulation of cytokine production	biological_process	7/330	173/18668	2.892e-02	9.605e-02	7	TLR4 IRAK3 RNF216 RNF125 POMC MBP TBK1	2.29
GO:0007603	phototransduction, visible light	biological_process	4/330	99/18668	7.096e-02	1.532e-01	4	PRKCA MAP2 PRKCQ DHRS3	2.29
GO:0034329	cell junction assembly	biological_process	9/330	222/18668	1.590e-02	6.941e-02	9	PRKCA TBCD LAMC1 MLLT4 PKN2 PTEN SFRP1 AMOT ACVRL1	2.29
GO:0038094	Fc-gamma receptor signaling pathway	biological_process	4/330	99/18668	7.096e-02	1.532e-01	4	PIK3CA CLEC4D VAV3 FCGR2A	2.29
GO:0043491	protein kinase B signaling	biological_process	6/330	149/18668	3.976e-02	1.136e-01	6	PIK3CA IGF1 HPSE CHI3L1 IL1B PTEN	2.28
GO:0000775	chromosome, centromeric region	cellular_component	7/330	174/18668	2.980e-02	9.854e-02	7	STAG3 PPP1R12A SMC3 DYNLT3 STAG2 SMC1A DYNC1LI1	2.28
GO:0043542	endothelial cell migration	biological_process	6/330	149/18668	3.976e-02	1.136e-01	6	PRKCA PIK3CA ANXA3 PTEN AMOT ACVRL1	2.28
GO:0032388	positive regulation of intracellular transport	biological_process	9/330	224/18668	1.683e-02	7.218e-02	9	MS4A2 IGF1 TLR4 BAMBI IL1B PRKCQ ASPH BMPR1A JAK2	2.27
GO:0032496	response to lipopolysaccharide	biological_process	12/330	299/18668	7.233e-03	4.976e-02	12	PRKCA CYP1A1 TLR5 IRAK3 TRIM6 PRDX3 TLR4 MAL IL1B ERBB2IP SOCS3 JAK2	2.27
GO:0000982	RNA polymerase II core promoter proximal region sequence-specific DNA binding transcription factor activity	molecular_function	13/330	324/18668	5.474e-03	4.848e-02	13	GABPA SKIL PRDM5 TFAP4 BHLHE41 MYBL2 HOXA10 MITF ZNF281 BCL11B NFATC3 HOXA7 RBPJ	2.27
GO:0071482	cellular response to light stimulus	biological_process	4/330	100/18668	7.349e-02	1.575e-01	4	PRKCA MAP2 PRKCQ RPGR	2.26
GO:0032609	interferon-gamma production	biological_process	4/330	100/18668	7.349e-02	1.575e-01	4	IL1B TLR4 TLR8 IFNAR1	2.26
GO:0006821	chloride transport	biological_process	4/330	100/18668	7.349e-02	1.575e-01	4	CLIC2 CLCN4 GABRR2 CLIC4	2.26
GO:0001077	RNA polymerase II core promoter proximal region sequence-specific DNA binding transcription factor activity involved in positive regulation of transcription	molecular_function	9/330	225/18668	1.731e-02	7.403e-02	9	MITF GABPA BCL11B TFAP4 NFATC3 MYBL2 HOXA7 HOXA10 RBPJ	2.26
GO:0046717	acid secretion	biological_process	4/330	100/18668	7.349e-02	1.575e-01	4	PLA2G4A IL1B ACSL4 MAP2K6	2.26
GO:0050679	positive regulation of epithelial cell proliferation	biological_process	6/330	151/18668	4.229e-02	1.138e-01	6	PRKCA IGF1 LAMC1 BMPR1A SFRP1 ACVRL1	2.25
GO:0030216	keratinocyte differentiation	biological_process	5/330	126/18668	5.667e-02	1.342e-01	5	HOXA7 KAZN BCL11B CLIC4 RBPJ	2.24
GO:0043296	apical junction complex	cellular_component	5/330	126/18668	5.667e-02	1.342e-01	5	ANK3 PKN2 TBCD AMOT RAP2C	2.24
GO:0071900	regulation of protein serine/threonine kinase activity	biological_process	17/330	429/18668	2.061e-03	3.320e-02	17	PRKCA CHI3L1 IRAK3 TFAP4 PROK2 RALB PTEN SFRP1 CSPG4 ACSL1 MAP3K2 TLR4 IL1B TAB3 BMP7 TLR6 MAP2K6	2.24
GO:0051098	regulation of binding	biological_process	10/330	254/18668	1.453e-02	6.758e-02	10	CLIC2 IGF1 BAMBI TFAP4 TRIM6 ADRB2 MAL RALB CTNNBIP1 JAK2	2.23
GO:0009583	detection of light stimulus	biological_process	5/330	127/18668	5.851e-02	1.381e-01	5	PRKCA MAP2 PRKCQ DHRS3 OPN3	2.23
GO:0001085	RNA polymerase II transcription factor binding	molecular_function	4/330	102/18668	7.869e-02	1.631e-01	4	BHLHE41 TOX2 GATA4 RBPJ	2.22
GO:0008015	blood circulation	biological_process	17/330	434/18668	2.332e-03	3.655e-02	17	PRKCA CLIC2 PIK3CA ADRB2 ALOX5 PRKCQ ASPH POMC CTNNBIP1 ACVRL1 EDNRA EPHX2 MYL4 JAK2 AMOT GATA4 MAP2K6	2.22
GO:0006112	energy reserve metabolic process	biological_process	7/330	178/18668	3.353e-02	1.033e-01	7	CACNA2D2 PRKCA IGF1 GNG10 FAS POMC GRB10	2.22
GO:0035265	organ growth	biological_process	4/330	102/18668	7.869e-02	1.631e-01	4	CACNA2D2 PTEN GATA4 RBPJ	2.22
GO:0071456	cellular response to hypoxia	biological_process	5/330	128/18668	6.038e-02	1.410e-01	5	PTEN BMP7 SFRP1 ADRB2 RBPJ	2.21
GO:0030155	regulation of cell adhesion	biological_process	14/330	360/18668	5.492e-03	4.845e-02	14	PRKCA ADRB2 PRKCQ PTEN SFRP1 VAV3 ACVRL1 PPP1R12A TBCD HOXA7 IL1B GBP1 BMP7 JAK2	2.20
GO:0016407	acetyltransferase activity	molecular_function	4/330	103/18668	8.138e-02	1.679e-01	4	LPCAT2 FAS SUPT3H NAT8L	2.20
GO:0009408	response to heat	biological_process	6/330	154/18668	4.629e-02	1.224e-01	6	TFEC IGF1 IL1R1 IL1B PRKCQ SOCS3	2.20
GO:0003013	circulatory system process	biological_process	17/330	437/18668	2.509e-03	3.879e-02	17	PRKCA CLIC2 PIK3CA ADRB2 ALOX5 PRKCQ ASPH POMC CTNNBIP1 ACVRL1 EDNRA EPHX2 MYL4 JAK2 AMOT GATA4 MAP2K6	2.20
GO:0050730	regulation of peptidyl-tyrosine phosphorylation	biological_process	8/330	206/18668	2.727e-02	9.311e-02	8	PRKCA IGF1 AFAP1L2 JAK2 SFRP1 CSPG4 IFNAR1 RAP2C	2.20
GO:0006909	phagocytosis	biological_process	9/330	232/18668	2.098e-02	7.983e-02	9	PIK3CA RAB20 FCGR2A IL1B ANXA3 PTEN PTX3 SNX3 VAV3	2.19
GO:0010564	regulation of cell cycle process	biological_process	21/330	543/18668	9.663e-04	3.384e-02	21	TFAP4 SMC3 SMC1A CUL4B IL1B CHMP2B PKN2 DYNC1LI1 CYP1A1 IGF1 ANKRD32 PRKCQ PTEN AXIN2 SFRP1 KIF11 ATRX SENP6 STAG2 BMP7 SPN	2.19
GO:0051403	stress-activated MAPK cascade	biological_process	10/330	258/18668	1.616e-02	6.989e-02	10	OSM SFRP1 MAP3K2 TLR4 MAL IL1B TAB3 MAP3K13 TLR6 MAP2K6	2.19
GO:1902532	negative regulation of intracellular signal transduction	biological_process	16/330	414/18668	3.472e-03	4.573e-02	16	PRKCA IGF1 MCL1 SPRY4 IRAK3 RRM2B IVNS1ABP STAMBP PTEN SFRP1 TLR4 IL1B ERBB2IP SOCS3 GBP1 BMP7	2.19
GO:0061448	connective tissue development	biological_process	9/330	232/18668	2.098e-02	7.983e-02	9	PRKCA PIK3CA IGF1 CHI3L1 NAMPT BMPR1A BMP7 AXIN2 ACVRL1	2.19
GO:0046683	response to organophosphorus	biological_process	5/330	130/18668	6.425e-02	1.456e-01	5	CREM DGKQ IL1B ASPH PTEN	2.18
GO:2001236	regulation of extrinsic apoptotic signaling pathway	biological_process	6/330	156/18668	4.910e-02	1.230e-01	6	IGF1 MCL1 SKIL SIGLEC1 IL1B SFRP1	2.18
GO:0050773	regulation of dendrite development	biological_process	4/330	104/18668	8.412e-02	1.716e-01	4	PACSIN1 PTEN BMP7 SARM1	2.18
GO:0032880	regulation of protein localization	biological_process	24/330	624/18668	4.914e-04	2.770e-02	24	ARFIP1 TLR5 TRIM6 ASPH CD58 AAK1 TLR4 TLR8 IL1B GBP1 SNX3 IGF1 BAMBI RALB PRKCQ BMPR1A AXIN2 NLRP2 TLR10 SRGN BMP7 JAK2 IFNAR1 TLR6	2.18
GO:0030817	regulation of cAMP biosynthetic process	biological_process	4/330	104/18668	8.412e-02	1.716e-01	4	PRKCA EDNRA ADRB2 P2RY13	2.18
GO:0001078	RNA polymerase II core promoter proximal region sequence-specific DNA binding transcription factor activity involved in negative regulation of transcription	molecular_function	4/330	104/18668	8.412e-02	1.716e-01	4	ZNF281 SKIL PRDM5 BHLHE41	2.18
GO:0000987	core promoter proximal region sequence-specific DNA binding	molecular_function	14/330	364/18668	6.061e-03	4.455e-02	14	GABPA SKIL PRDM5 TFAP4 BHLHE41 MYBL2 HOXA10 MITF ZNF281 BCL11B NFATC3 HOXA7 GATA4 RBPJ	2.18
GO:0009952	anterior/posterior pattern specification	biological_process	8/330	209/18668	2.960e-02	9.802e-02	8	HOXA7 KMT2A BMPR1A HOXA10 CTNNBIP1 AXIN2 SFRP1 GATA4	2.17
GO:0045137	development of primary sexual characteristics	biological_process	9/330	235/18668	2.272e-02	8.430e-02	9	ATRX TLR5 CAPN5 TMF1 ARID4B HOXA10 TOX2 SFRP1 GATA4	2.17
GO:0051090	regulation of sequence-specific DNA binding transcription factor activity	biological_process	14/330	365/18668	6.211e-03	4.529e-02	14	IRAK3 PRKCQ CTNNBIP1 PTEN PRDX3 TLR4 MAL IL1B ERBB2IP ANXA3 MAP3K13 TAB3 BMP7 JAK2	2.17
GO:0071407	cellular response to organic cyclic compound	biological_process	14/330	365/18668	6.211e-03	4.529e-02	14	CYP1A1 FBXO32 TFAP4 TMF1 P2RY13 MSR1 RALB AXIN2 SFRP1 KLF6 IL1B BMP7 JAK2 SPN	2.17
GO:0036294	cellular response to decreased oxygen levels	biological_process	5/330	131/18668	6.624e-02	1.484e-01	5	ADRB2 PTEN BMP7 SFRP1 RBPJ	2.16
GO:0048524	positive regulation of viral process	biological_process	4/330	105/18668	8.691e-02	1.732e-01	4	MVB12B CHMP2B TFAP4 PKN2	2.16
GO:0009755	hormone-mediated signaling pathway	biological_process	4/330	105/18668	8.691e-02	1.732e-01	4	ACSL1 ADIPOR1 BMP7 JAK2	2.16
GO:0044275	cellular carbohydrate catabolic process	biological_process	4/330	105/18668	8.691e-02	1.732e-01	4	IGF1 PFKFB2 PFKFB3 GK	2.16
GO:0005741	mitochondrial outer membrane	cellular_component	6/330	157/18668	5.054e-02	1.260e-01	6	ACSL1 WASF1 MCL1 SARM1 ACSL4 GK	2.16
GO:0048754	branching morphogenesis of an epithelial tube	biological_process	6/330	157/18668	5.054e-02	1.260e-01	6	IGF1 EDNRA NFATC3 CTNNBIP1 CLIC4 BMP7	2.16
GO:0001159	core promoter proximal region DNA binding	molecular_function	14/330	366/18668	6.364e-03	4.583e-02	14	GABPA SKIL PRDM5 TFAP4 BHLHE41 MYBL2 HOXA10 MITF ZNF281 BCL11B NFATC3 HOXA7 GATA4 RBPJ	2.16
GO:0046328	regulation of JNK cascade	biological_process	6/330	158/18668	5.202e-02	1.289e-01	6	MAP3K2 TLR4 MAL IL1B SFRP1 TLR6	2.15
GO:0071902	positive regulation of protein serine/threonine kinase activity	biological_process	11/330	290/18668	1.452e-02	6.760e-02	11	CHI3L1 PROK2 RALB CSPG4 ACSL1 MAP3K2 TLR4 IL1B TAB3 TLR6 MAP2K6	2.15
GO:0050792	regulation of viral process	biological_process	7/330	184/18668	3.972e-02	1.136e-01	7	TFAP4 TRIM6 MVB12B CHMP2B PKN2 SNX3 PTX3	2.15
GO:0043406	positive regulation of MAP kinase activity	biological_process	8/330	211/18668	3.123e-02	9.775e-02	8	MAP3K2 TLR4 PROK2 IL1B TAB3 CSPG4 TLR6 MAP2K6	2.14
GO:0019901	protein kinase binding	molecular_function	18/330	475/18668	2.588e-03	3.936e-02	18	TRIM6 PFKFB2 PTEN AXIN2 CSPG4 KIF11 PRDX3 ACVRL1 MS4A2 MAP3K2 ADIPOR1 PPP1R12A MAL PAX6 MAP3K13 JAK2 GATA4 MAP2K6	2.14
GO:0019867	outer membrane	cellular_component	7/330	185/18668	4.083e-02	1.162e-01	7	ACSL1 WASF1 TMEM109 MCL1 SARM1 ACSL4 GK	2.14
GO:0070646	protein modification by small protein removal	biological_process	5/330	132/18668	6.827e-02	1.523e-01	5	USP25 SENP6 STAMBP FAM76A SUPT3H	2.14
GO:0001959	regulation of cytokine-mediated signaling pathway	biological_process	5/330	133/18668	7.034e-02	1.522e-01	5	IRAK3 TRIM6 SOCS3 JAK2 IFNAR1	2.13
GO:0005543	phospholipid binding	molecular_function	13/330	346/18668	9.512e-03	5.456e-02	13	SBF2 ARFIP1 PACSIN1 RPH3A PLA2G4A MYO1B SNX10 SESTD1 WDFY3 AGAP1 MAL ANXA3 SNX3	2.13
GO:0048705	skeletal system morphogenesis	biological_process	8/330	212/18668	3.207e-02	9.997e-02	8	DHRS3 COL13A1 HOXA7 NAB1 NIPBL BMP7 AXIN2 SFRP1	2.13
GO:0046887	positive regulation of hormone secretion	biological_process	4/330	106/18668	8.976e-02	1.780e-01	4	GPR68 PFKFB2 JAK2 TMF1	2.13
GO:2001056	positive regulation of cysteine-type endopeptidase activity	biological_process	5/330	133/18668	7.034e-02	1.522e-01	5	TLR4 NLRP2 TFAP4 ASPH JAK2	2.13
GO:0031252	cell leading edge	cellular_component	13/330	346/18668	9.512e-03	5.456e-02	13	PIK3CA PACSIN1 SPRY4 CSPG4 AIF1L AAK1 WASF1 PDE4A MAL PKN2 AMOT SPN ASAP3	2.13
GO:0009108	coenzyme biosynthetic process	biological_process	5/330	134/18668	7.245e-02	1.559e-01	5	ACSL1 OLAH NAMPT FAS ACSL4	2.11
GO:0016705	oxidoreductase activity, acting on paired donors, with incorporation or reduction of molecular oxygen	molecular_function	6/330	161/18668	5.662e-02	1.342e-01	6	CYP1A1 TMLHE ASPH CYGB SCD5 PRDX3	2.11
GO:0016925	protein sumoylation	biological_process	4/330	107/18668	9.267e-02	1.825e-01	4	SENP6 STAG2 SMC1A SMC3	2.11
GO:0010720	positive regulation of cell development	biological_process	9/330	243/18668	2.790e-02	9.394e-02	9	SEMA7A SKIL BAMBI IL1B GPR68 AMIGO1 OLFM1 BCL9L AXIN2	2.10
GO:0043627	response to estrogen	biological_process	7/330	189/18668	4.548e-02	1.206e-01	7	ADRB2 IL1B SOCS3 PTEN BMP7 SFRP1 GATA4	2.10
GO:0048589	developmental growth	biological_process	14/330	378/18668	8.451e-03	5.464e-02	14	SEMA7A IGF1 CPQ PTPN12 ADRB2 NIPBL PRKCQ BMPR1A PTEN SFRP1 COLQ OLFM1 GATA4 RBPJ	2.10
GO:0016050	vesicle organization	biological_process	9/330	244/18668	2.861e-02	9.584e-02	9	RAB20 SNX10 RAB38 CHMP2B SRGN SNX3 VAV3 COL7A1 STX11	2.09
GO:0010594	regulation of endothelial cell migration	biological_process	4/330	109/18668	9.864e-02	1.891e-01	4	PRKCA ANXA3 AMOT ACVRL1	2.08
GO:0007163	establishment or maintenance of cell polarity	biological_process	6/330	163/18668	5.983e-02	1.404e-01	6	IGF1 INSC ERBB2IP CLIC4 AMOT DOCK7	2.08
GO:0015758	glucose transport	biological_process	5/330	136/18668	7.679e-02	1.638e-01	5	PRKCA IGF1 EDNRA IL1B GRB10	2.08
GO:0051302	regulation of cell division	biological_process	10/330	272/18668	2.300e-02	8.527e-02	10	IGF1 ANKRD32 PTEN KIF11 IL1B CHMP2B PKN2 BMP7 SPN DYNC1LI1	2.08
GO:0050796	regulation of insulin secretion	biological_process	7/330	191/18668	4.794e-02	1.215e-01	7	CACNA2D2 PRKCA IL1B GPR68 PFKFB2 SFRP1 JAK2	2.07
GO:0006631	fatty acid metabolic process	biological_process	13/330	355/18668	1.174e-02	6.355e-02	13	CYP1A1 ALOX5AP OLAH FAS PLA2G4A ALOX5 ACSL4 CYGB ACSL1 CREM ADIPOR1 EPHX2 SCD5	2.07
GO:0050727	regulation of inflammatory response	biological_process	10/330	273/18668	2.357e-02	8.696e-02	10	SEMA7A PRKCA ADRB2 IL1R1 TLR4 TLR10 IL1B CASP4 SOCS3 JAK2	2.07
GO:0009612	response to mechanical stimulus	biological_process	7/330	191/18668	4.794e-02	1.215e-01	7	MAP3K2 TLR4 TLR5 TLR8 CHI3L1 IL1B GATA4	2.07
GO:0030177	positive regulation of Wnt signaling pathway	biological_process	6/330	164/18668	6.149e-02	1.435e-01	6	BAMBI RNF146 LGR6 AXIN2 SFRP1 RBPJ	2.07
GO:0031589	cell-substrate adhesion	biological_process	11/330	302/18668	1.940e-02	8.022e-02	11	PTEN SFRP1 ACVRL1 HPSE SIGLEC1 TBCD LAMC1 COL13A1 HOXA7 GBP1 JAK2	2.06
GO:0016055	Wnt signaling pathway	biological_process	15/330	411/18668	7.646e-03	5.183e-02	15	BAMBI GRB10 LGR6 CTNNBIP1 PTEN AXIN2 SFRP1 MITF TCF7 RNF146 CDK14 SNX3 BCL9L GATA4 RBPJ	2.06
GO:0005923	tight junction	cellular_component	4/330	110/18668	1.017e-01	1.940e-01	4	ANK3 TBCD AMOT RAP2C	2.06
GO:0050880	regulation of blood vessel size	biological_process	5/330	138/18668	8.130e-02	1.681e-01	5	EDNRA EPHX2 ADRB2 ALOX5 PRKCQ	2.05
GO:0019932	second-messenger-mediated signaling	biological_process	8/330	221/18668	4.038e-02	1.151e-01	8	CLIC2 IGF1 DGKQ NFATC3 PDE4A ASPH GBP1 SPN	2.05
GO:0008645	hexose transport	biological_process	5/330	138/18668	8.130e-02	1.681e-01	5	PRKCA IGF1 EDNRA IL1B GRB10	2.05
GO:0008610	lipid biosynthetic process	biological_process	23/330	634/18668	1.382e-03	4.096e-02	23	HSD17B11 FAS ST6GALNAC3 ACSL4 GK SGMS1 PIP5K1B LPCAT2 IL1B B3GNT5 FAR1 MTMR6 SCD5 CYP1A1 PIK3CA ALOX5AP OLAH PLA2G4A ALOX5 PTEN ACSL1 ISPD NPC1L1	2.05
GO:0042060	wound healing	biological_process	26/330	721/18668	7.860e-04	3.132e-02	26	CEACAM1 ENTPD1 CD58 ACVRL1 TLR4 IL1B GATA4 CD177 PRKCA IGF1 PIK3CA DGKQ CPQ PTPN12 ADRB2 PLA2G4A PRKCQ TREM1 VAV3 KLF6 KIF11 FGFR1OP2 HPSE JMJD1C SRGN JAK2	2.04
GO:0030183	B cell differentiation	biological_process	4/330	111/18668	1.048e-01	1.957e-01	4	SFRP1 KLF6 RBPJ HMGB3	2.04
GO:0019898	extrinsic component of membrane	cellular_component	8/330	222/18668	4.139e-02	1.168e-01	8	AAK1 GNG10 RPH3A SARM1 SNX10 SNX3 JAK2 WDFY3	2.04
GO:0090101	negative regulation of transmembrane receptor protein serine/threonine kinase signaling pathway	biological_process	4/330	111/18668	1.048e-01	1.957e-01	4	SKIL BAMBI BCL9L SFRP1	2.04
GO:0048593	camera-type eye morphogenesis	biological_process	4/330	111/18668	1.048e-01	1.957e-01	4	PAX6 SDK2 BMP7 RPGR	2.04
GO:0035150	regulation of tube size	biological_process	5/330	139/18668	8.361e-02	1.716e-01	5	EDNRA EPHX2 ADRB2 ALOX5 PRKCQ	2.03
GO:0046777	protein autophosphorylation	biological_process	8/330	223/18668	4.242e-02	1.141e-01	8	AAK1 PRKCA STK3 SLK IRAK3 MAP3K13 JAK2 RAP2C	2.03
GO:0051899	membrane depolarization	biological_process	5/330	139/18668	8.361e-02	1.716e-01	5	ADRB2 ANK3 KMT2A PTEN SCN9A	2.03
GO:0010035	response to inorganic substance	biological_process	16/330	445/18668	7.037e-03	4.885e-02	16	STK3 CYP1A1 ALOX5AP IL1R1 ANK3 KMT2A ASPH CLIC4 PTEN SLC40A1 KLF6 PRDX3 ATRX NFATC3 IL1B BMP7	2.03
GO:0090068	positive regulation of cell cycle process	biological_process	9/330	251/18668	3.392e-02	1.043e-01	9	ATRX CUL4B CYP1A1 IGF1 ANKRD32 IL1B PKN2 PTEN DYNC1LI1	2.03
GO:0030027	lamellipodium	cellular_component	6/330	167/18668	6.663e-02	1.492e-01	6	WASF1 PIK3CA PKN2 AMOT CSPG4 SPN	2.03
GO:0034703	cation channel complex	cellular_component	6/330	167/18668	6.663e-02	1.492e-01	6	CACNA2D2 KCNA4 AMIGO1 ASPH SESTD1 SCN9A	2.03
GO:0006936	muscle contraction	biological_process	11/330	308/18668	2.228e-02	8.360e-02	11	PRKCA CLIC2 PIK3CA ADRB2 PROK2 ASPH EDNRA MYBPH MYL4 GATA4 MAP2K6	2.02
GO:0007160	cell-matrix adhesion	biological_process	7/330	196/18668	5.449e-02	1.337e-01	7	HPSE SIGLEC1 COL13A1 HOXA7 PTEN SFRP1 ACVRL1	2.02
GO:0071222	cellular response to lipopolysaccharide	biological_process	5/330	140/18668	8.597e-02	1.721e-01	5	PRKCA TLR4 TLR5 IL1B JAK2	2.02
GO:0050768	negative regulation of neurogenesis	biological_process	4/330	112/18668	1.080e-01	2.005e-01	4	PAX6 SEMA7A BMPR1A PTEN	2.02
GO:0007596	blood coagulation	biological_process	20/330	561/18668	3.261e-03	4.487e-02	20	CEACAM1 ENTPD1 CD58 TLR4 GATA4 CD177 PRKCA IGF1 PIK3CA DGKQ ADRB2 PLA2G4A PRKCQ TREM1 VAV3 KIF11 HPSE JMJD1C SRGN JAK2	2.02
GO:0071453	cellular response to oxygen levels	biological_process	5/330	140/18668	8.597e-02	1.721e-01	5	ADRB2 PTEN BMP7 SFRP1 RBPJ	2.02
GO:0007259	JAK-STAT cascade	biological_process	6/330	169/18668	7.021e-02	1.521e-01	6	IGF1 ADIPOR1 STAMBP SOCS3 JAK2 IFNAR1	2.01
GO:0017016	Ras GTPase binding	molecular_function	8/330	225/18668	4.453e-02	1.189e-01	8	WASF1 STK3 RPH3A NPC1L1 DMXL2 ACAP2 MLLT4 DOCK7	2.01
GO:0050817	coagulation	biological_process	20/330	566/18668	3.610e-03	3.725e-02	20	CEACAM1 ENTPD1 CD58 TLR4 GATA4 CD177 PRKCA IGF1 PIK3CA DGKQ ADRB2 PLA2G4A PRKCQ TREM1 VAV3 KIF11 HPSE JMJD1C SRGN JAK2	2.00
GO:0034702	ion channel complex	cellular_component	10/330	283/18668	2.977e-02	9.852e-02	10	CACNA2D2 CLIC2 ASPH SESTD1 GABRR2 CLIC4 KCNA4 AMIGO1 OLFM1 SCN9A	2.00
GO:0051592	response to calcium ion	biological_process	4/330	113/18668	1.113e-01	2.038e-01	4	ASPH ALOX5AP CLIC4 NFATC3	2.00
GO:0060173	limb development	biological_process	6/330	170/18668	7.205e-02	1.552e-01	6	ATRX NIPBL ASPH BMPR1A HOXA10 BMP7	2.00
GO:0060090	binding, bridging	molecular_function	6/330	170/18668	7.205e-02	1.552e-01	6	TRIM6 MAL ANK3 GRB10 AFAP1L2 VAV3	2.00
GO:0007204	positive regulation of cytosolic calcium ion concentration	biological_process	8/330	226/18668	4.562e-02	1.209e-01	8	MS4A2 CLIC2 EDNRA HRH4 PROK2 IL1B ASPH JAK2	2.00
GO:0043270	positive regulation of ion transport	biological_process	6/330	170/18668	7.205e-02	1.552e-01	6	ADRB2 ANK3 IL1B AMIGO1 ASPH MAP2K6	2.00
GO:0007599	hemostasis	biological_process	20/330	566/18668	3.610e-03	3.725e-02	20	CEACAM1 ENTPD1 CD58 TLR4 GATA4 CD177 PRKCA IGF1 PIK3CA DGKQ ADRB2 PLA2G4A PRKCQ TREM1 VAV3 KIF11 HPSE JMJD1C SRGN JAK2	2.00
GO:0019900	kinase binding	molecular_function	19/330	540/18668	4.652e-03	4.416e-02	19	TRIM6 PFKFB2 ACVRL1 MAL MAP3K13 GATA4 DGKQ PTEN AXIN2 CSPG4 KIF11 PRDX3 MS4A2 MAP3K2 ADIPOR1 PPP1R12A PAX6 JAK2 MAP2K6	1.99
GO:0007249	I-kappaB kinase/NF-kappaB signaling	biological_process	9/330	256/18668	3.813e-02	1.100e-01	9	TLR4 TLR8 MAL IL1B PRKCQ TAB3 BMP7 TBK1 TLR6	1.99
GO:0045926	negative regulation of growth	biological_process	8/330	227/18668	4.672e-02	1.234e-01	8	SEMA7A ADIPOR1 ADRB2 MAL PTEN SFRP1 SPN ACVRL1	1.99
GO:0033673	negative regulation of kinase activity	biological_process	8/330	228/18668	4.784e-02	1.214e-01	8	PRKCA IRAK3 TFAP4 IL1B PTEN BMP7 SFRP1 PRDX3	1.98
GO:0045862	positive regulation of proteolysis	biological_process	4/330	114/18668	1.145e-01	2.081e-01	4	IL1B RNF125 ASPH PTEN	1.98
GO:0006006	glucose metabolic process	biological_process	8/330	228/18668	4.784e-02	1.214e-01	8	CREM PIK3CA IGF1 ADIPOR1 PFKFB2 PFKFB3 POMC GRB10	1.98
GO:0008361	regulation of cell size	biological_process	5/330	143/18668	9.328e-02	1.808e-01	5	SEMA7A OLFM1 PTEN AMOT VAV3	1.98
GO:0010212	response to ionizing radiation	biological_process	5/330	143/18668	9.328e-02	1.808e-01	5	TMEM109 IL1B NIPBL SOCS3 SFRP1	1.98
GO:0002521	leukocyte differentiation	biological_process	16/330	457/18668	9.053e-03	5.251e-02	16	PRKCA TSPAN2 HMGB3 GPR68 SNX10 CTNNBIP1 SFRP1 CLEC4D KLF6 MITF TLR4 BCL11B NFATC3 HOXA7 IL1B RBPJ	1.98
GO:0006650	glycerophospholipid metabolic process	biological_process	9/330	258/18668	3.992e-02	1.139e-01	9	PIK3CA PLA2G4A PTEN PIP5K1B TMEM55A PITPNM3 LPCAT2 FAR1 MTMR6	1.97
GO:0007015	actin filament organization	biological_process	11/330	316/18668	2.661e-02	9.174e-02	11	ARFIP1 PACSIN1 MYO1B PRKCQ SFRP1 WASF1 MSRB2 JAK2 AMOT SPN ASAP3	1.97
GO:0006171	cAMP biosynthetic process	biological_process	4/330	115/18668	1.179e-01	2.140e-01	4	PRKCA EDNRA ADRB2 P2RY13	1.97
GO:0007623	circadian rhythm	biological_process	7/330	201/18668	6.163e-02	1.406e-01	7	CREM NAMPT BHLHE41 OPN3 PROK2 KMT2A PTEN	1.97
GO:0046883	regulation of hormone secretion	biological_process	9/330	258/18668	3.992e-02	1.139e-01	9	CACNA2D2 PRKCA TMF1 GPR68 PFKFB2 POMC SFRP1 IL1B JAK2	1.97
GO:0072358	cardiovascular system development	biological_process	31/330	892/18668	5.066e-04	2.755e-02	31	CEACAM1 OSM CLIC4 ACVRL1 DHRS3 HOXA7 IL1B GATA4 RBPJ PRKCA IGF1 PIK3CA CHI3L1 ADRB2 PROK2 NIPBL BMPR1A PTEN AXIN2 SFRP1 CSPG4 VAV3 EDNRA HPSE NFATC3 PAX6 SOCS3 OLFM1 ANXA3 BMP7 AMOT	1.97
GO:0097193	intrinsic apoptotic signaling pathway	biological_process	10/330	288/18668	3.331e-02	1.027e-01	10	TMEM109 PRKCA STK3 MCL1 SKIL ZMAT4 RRM2B IVNS1ABP CASP4 JAK2	1.96
GO:0002764	immune response-regulating signaling pathway	biological_process	23/330	663/18668	2.466e-03	3.826e-02	23	TLR5 IRAK3 FCGR2A CLEC4D TLR4 TLR8 SARM1 MAL IL1B GBP1 TAB3 TBK1 PIK3CA PRKCQ PTEN VAV3 MS4A2 NFATC3 TLR10 ERBB2IP JAK2 TLR6 MAP2K6	1.96
GO:0003006	developmental process involved in reproduction	biological_process	18/330	520/18668	6.766e-03	4.835e-02	18	TLR5 TMF1 ARID4B HOXA10 DAZAP1 IL1B GATA4 IGF1 AFF4 NIPBL BMPR1A PTEN SFRP1 PRDX3 ATRX CAPN5 BMP7 TOX2	1.96
GO:0060562	epithelial tube morphogenesis	biological_process	11/330	317/18668	2.719e-02	9.318e-02	11	IGF1 OSM CTNNBIP1 CLIC4 SFRP1 ACVRL1 EDNRA NFATC3 BMP7 GATA4 RBPJ	1.96
GO:0031253	cell projection membrane	cellular_component	10/330	288/18668	3.331e-02	1.027e-01	10	PACSIN1 SPRY4 CSPG4 AIF1L DHRS3 PDE4A NPC1L1 FAM65B MAL SPN	1.96
GO:0001228	RNA polymerase II transcription regulatory region sequence-specific DNA binding transcription factor activity involved in positive regulation of transcription	molecular_function	11/330	317/18668	2.719e-02	9.318e-02	11	GABPA TFAP4 MYBL2 HOXA10 MITF BCL11B NFATC3 HOXA7 STAG2 GATA4 RBPJ	1.96
GO:0006633	fatty acid biosynthetic process	biological_process	5/330	144/18668	9.579e-02	1.851e-01	5	ALOX5AP OLAH FAS ALOX5 SCD5	1.96
GO:1902495	transmembrane transporter complex	cellular_component	11/330	317/18668	2.719e-02	9.318e-02	11	CACNA2D2 CLIC2 ASPH SESTD1 GABRR2 CLIC4 KCNA4 GM2A AMIGO1 OLFM1 SCN9A	1.96
GO:0046474	glycerophospholipid biosynthetic process	biological_process	7/330	202/18668	6.314e-02	1.434e-01	7	PIK3CA PLA2G4A LPCAT2 FAR1 MTMR6 PTEN PIP5K1B	1.96
GO:0043010	camera-type eye development	biological_process	10/330	289/18668	3.405e-02	1.045e-01	10	CYP1A1 SKIL SDK2 CLIC4 ACVRL1 MITF BCL11B PAX6 BMP7 RPGR	1.96
GO:0051726	regulation of cell cycle	biological_process	33/330	958/18668	4.022e-04	2.479e-02	33	SLK TFAP4 SMC3 MYBL2 CCNG2 SMC1A CUL4B CCPG1 DYNLT3 IL1B CDK14 CHMP2B PKN2 DYNC1LI1 PRKCA STK3 CYP1A1 IGF1 SKIL ANKRD32 PRKCQ PTEN AXIN2 SFRP1 KIF11 ATRX MAP3K2 SENP6 STAG2 BMP7 AFAP1L2 SPN MAP2K6	1.95
GO:0097191	extrinsic apoptotic signaling pathway	biological_process	8/330	232/18668	5.252e-02	1.296e-01	8	IGF1 TLR4 MCL1 SKIL SIGLEC1 IL1B JAK2 SFRP1	1.95
GO:0060348	bone development	biological_process	5/330	145/18668	9.836e-02	1.888e-01	5	IGF1 DHRS3 COL13A1 NAB1 AXIN2	1.95
GO:0008654	phospholipid biosynthetic process	biological_process	8/330	232/18668	5.252e-02	1.296e-01	8	PIK3CA PLA2G4A LPCAT2 FAR1 MTMR6 SGMS1 PTEN PIP5K1B	1.95
GO:0051015	actin filament binding	molecular_function	4/330	116/18668	1.213e-01	2.161e-01	4	MYO1B MYL4 SPN AIF1L	1.95
GO:0043410	positive regulation of MAPK cascade	biological_process	15/330	435/18668	1.272e-02	6.164e-02	15	SEMA7A PRKCA IGF1 CHI3L1 ADRB2 PROK2 PTEN CSPG4 MAP3K2 TLR4 MAL IL1B TAB3 TLR6 MAP2K6	1.95
GO:0046058	cAMP metabolic process	biological_process	5/330	145/18668	9.836e-02	1.888e-01	5	PRKCA EDNRA PDE4A ADRB2 P2RY13	1.95
GO:0030855	epithelial cell differentiation	biological_process	20/330	580/18668	4.761e-03	4.501e-02	20	ARID4B OSM CLIC4 ACVRL1 MITF HOXA7 MLLT4 GATA4 RBPJ CYP1A1 IGF1 SKIL INSC ATRX CAPN5 BCL11B PAX6 KAZN BMP7 RAP2C	1.95
GO:0010950	positive regulation of endopeptidase activity	biological_process	5/330	145/18668	9.836e-02	1.888e-01	5	TLR4 NLRP2 TFAP4 ASPH JAK2	1.95
GO:0045165	cell fate commitment	biological_process	9/330	262/18668	4.369e-02	1.167e-01	9	MCL1 BMPR1A SFRP1 MITF BCL11B PAX6 GATA4 DOCK7 RBPJ	1.94
GO:0048592	eye morphogenesis	biological_process	5/330	146/18668	1.010e-01	1.932e-01	5	PAX6 NIPBL SDK2 BMP7 RPGR	1.94
GO:0010638	positive regulation of organelle organization	biological_process	14/330	409/18668	1.650e-02	7.122e-02	14	ARFIP1 IGF1 ANKRD32 ADRB2 NIPBL RALB KMT2A PRKCQ PTEN SFRP1 WASF1 ATRX IL1B AMOT	1.94
GO:0052652	cyclic purine nucleotide metabolic process	biological_process	5/330	146/18668	1.010e-01	1.932e-01	5	PRKCA GUCY2C EDNRA ADRB2 P2RY13	1.94
GO:0014074	response to purine-containing compound	biological_process	5/330	146/18668	1.010e-01	1.932e-01	5	CREM DGKQ IL1B ASPH PTEN	1.94
GO:0042476	odontogenesis	biological_process	4/330	117/18668	1.248e-01	2.211e-01	4	BMPR1A BCL11B BMP7 AXIN2	1.93
GO:0045893	positive regulation of transcription, DNA-templated	biological_process	44/330	1291/18668	6.533e-05	8.163e-03	44	GABPA HIVEP3 TFAP4 ARID4B ASPH POMC CREM MITF GATA4 RBPJ IGF1 ADRB2 BMPR1A SLC40A1 KLF6 SUPT3H ATRX PPP1R12A NAMPT CAND2 PAX6 STAG2 BMP7 BCL9L TOX2 AFAP1L2 MYBL2 HOXA10 ACVRL1 CCPG1 TLR4 HOXA7 IL1B TBK1 BAMBI NIPBL KMT2A SFRP1 MAP3K2 ZNF281 BCL11B NFATC3 JAK2 IFNAR1	1.93
GO:0006606	protein import into nucleus	biological_process	9/330	264/18668	4.566e-02	1.209e-01	9	IGF1 BAMBI PRKCQ BMPR1A AXIN2 TLR4 IL1B BMP7 JAK2	1.93
GO:0045944	positive regulation of transcription from RNA polymerase II promoter	biological_process	34/330	999/18668	4.132e-04	2.513e-02	34	GABPA TFAP4 MYBL2 ARID4B POMC HOXA10 ACVRL1 CREM CCPG1 MITF TLR4 HOXA7 IL1B TBK1 GATA4 RBPJ IGF1 ADRB2 NIPBL KMT2A BMPR1A SLC40A1 KLF6 ATRX BCL11B PPP1R12A NAMPT NFATC3 PAX6 STAG2 BMP7 TOX2 BCL9L JAK2	1.93
GO:0004674	protein serine/threonine kinase activity	molecular_function	15/330	439/18668	1.378e-02	6.514e-02	15	PRKCA STK3 PIK3CA SLK IRAK3 PRKCQ BMPR1A ACVRL1 AAK1 MAP3K2 CDK14 MAP3K13 PKN2 TBK1 MAP2K6	1.93
GO:0050808	synapse organization	biological_process	7/330	206/18668	6.939e-02	1.505e-01	7	CACNA2D2 SEZ6L ANK3 SDK2 AMIGO1 PTEN COLQ	1.92
GO:0009190	cyclic nucleotide biosynthetic process	biological_process	5/330	147/18668	1.036e-01	1.936e-01	5	PRKCA GUCY2C EDNRA ADRB2 P2RY13	1.92
GO:0031334	positive regulation of protein complex assembly	biological_process	6/330	177/18668	8.580e-02	1.718e-01	6	WASF1 ARFIP1 MITF TLR4 ANKRD32 TLR6	1.92
GO:0001704	formation of primary germ layer	biological_process	4/330	118/18668	1.283e-01	2.264e-01	4	BMPR1A BMP7 GATA4 COL7A1	1.92
GO:0051054	positive regulation of DNA metabolic process	biological_process	5/330	147/18668	1.036e-01	1.936e-01	5	ATRX IGF1 ANKRD32 PRKCQ ANXA3	1.92
GO:0018279	protein N-linked glycosylation via asparagine	biological_process	6/330	178/18668	8.789e-02	1.747e-01	6	NPL MAN1C1 ST6GALNAC3 SEL1L MAN1A1 COL7A1	1.91
GO:0030666	endocytic vesicle membrane	cellular_component	5/330	148/18668	1.063e-01	1.979e-01	5	RAB20 MSR1 RAB38 ANXA3 TLR6	1.91
GO:0071383	cellular response to steroid hormone stimulus	biological_process	5/330	148/18668	1.063e-01	1.979e-01	5	FBXO32 TFAP4 BMP7 SFRP1 JAK2	1.91
GO:0006641	triglyceride metabolic process	biological_process	5/330	149/18668	1.090e-01	2.022e-01	5	ACSL1 OLAH FAS ACSL4 GK	1.90
GO:0051170	nuclear import	biological_process	9/330	268/18668	4.980e-02	1.244e-01	9	IGF1 BAMBI PRKCQ BMPR1A AXIN2 TLR4 IL1B BMP7 JAK2	1.90
GO:0033135	regulation of peptidyl-serine phosphorylation	biological_process	4/330	119/18668	1.318e-01	2.284e-01	4	PIK3CA TBK1 TRIM6 DOCK7	1.90
GO:0007565	female pregnancy	biological_process	6/330	180/18668	9.218e-02	1.816e-01	6	NAMPT DAZAP1 ADRB2 IL1B ACSL4 PRDX3	1.89
GO:0060341	regulation of cellular localization	biological_process	35/330	1045/18668	4.602e-04	2.627e-02	35	TRIM6 PFKFB2 ASPH POMC TLR8 SNX3 PRKCA CLIC2 IGF1 RALB GPR68 BMPR1A AXIN2 PPP1R12A BMP7 TLR6 CACNA2D2 ARFIP1 TLR5 TMF1 CD58 TLR4 IL1B DNAJC13 GBP1 BAMBI PRKCQ PTEN SFRP1 MS4A2 NLRP2 TLR10 SRGN JAK2 IFNAR1	1.89
GO:0010628	positive regulation of gene expression	biological_process	48/330	1438/18668	5.249e-05	8.089e-03	48	GABPA HIVEP3 TFAP4 TRIM6 ARID4B ANK3 ASPH POMC CREM MITF GATA4 RBPJ IGF1 ADRB2 BMPR1A SLC40A1 KLF6 SUPT3H ATRX PPP1R12A NAMPT CAND2 PAX6 STAG2 OLFM1 BMP7 BCL9L TOX2 AFAP1L2 MYBL2 HOXA10 ACVRL1 CCPG1 TLR4 HOXA7 IL1B TBK1 BAMBI NIPBL KMT2A SFRP1 MAP3K2 ZNF281 BCL11B EPHX2 NFATC3 JAK2 IFNAR1	1.89
GO:0000910	cytokinesis	biological_process	5/330	150/18668	1.118e-01	2.045e-01	5	ANK3 RALB STAMBP CHMP2B PKN2	1.89
GO:0051224	negative regulation of protein transport	biological_process	5/330	150/18668	1.118e-01	2.045e-01	5	GBP1 SRGN BMP7 SNX3 AXIN2	1.89
GO:0050778	positive regulation of immune response	biological_process	21/330	627/18668	5.492e-03	4.845e-02	21	TLR5 IRAK3 FCGR2A CLEC4D TLR4 TLR8 SARM1 MAL IL1B GBP1 TAB3 TBK1 PIK3CA PRKCQ PTEN VAV3 NFATC3 TLR10 ERBB2IP TLR6 MAP2K6	1.89
GO:0006469	negative regulation of protein kinase activity	biological_process	7/330	211/18668	7.779e-02	1.613e-01	7	PRKCA IRAK3 TFAP4 IL1B PTEN BMP7 SFRP1	1.88
GO:0030324	lung development	biological_process	6/330	181/18668	9.437e-02	1.828e-01	6	IGF1 CHI3L1 INSC BMPR1A GATA4 RBPJ	1.88
GO:0001654	eye development	biological_process	11/330	331/18668	3.643e-02	1.059e-01	11	CYP1A1 SKIL NIPBL SDK2 CLIC4 ACVRL1 MITF BCL11B PAX6 BMP7 RPGR	1.88
GO:0002223	stimulatory C-type lectin receptor signaling pathway	biological_process	4/330	121/18668	1.391e-01	2.383e-01	4	IL1B TAB3 NFATC3 CLEC4D	1.87
GO:0030111	regulation of Wnt signaling pathway	biological_process	10/330	302/18668	4.485e-02	1.196e-01	10	BAMBI GRB10 LGR6 CTNNBIP1 AXIN2 SFRP1 RNF146 CDK14 SNX3 RBPJ	1.87
GO:0030814	regulation of cAMP metabolic process	biological_process	4/330	121/18668	1.391e-01	2.383e-01	4	PRKCA EDNRA ADRB2 P2RY13	1.87
GO:0032940	secretion by cell	biological_process	30/330	909/18668	1.391e-03	4.070e-02	30	CACNA2D2 ARFIP1 TLR5 TMF1 TRIM6 PFKFB2 POMC CD58 TLR4 TLR8 IL1B GBP1 RBPJ PRKCA IGF1 CHI3L1 RALB GPR68 PRKCQ TREM1 SFRP1 STX11 MS4A2 NLRP2 TLR10 ANXA3 SRGN JAK2 IFNAR1 TLR6	1.87
GO:0034399	nuclear periphery	cellular_component	4/330	121/18668	1.391e-01	2.383e-01	4	ALOX5 SMC3 CLIC4 JAK2	1.87
GO:0043603	cellular amide metabolic process	biological_process	7/330	213/18668	8.133e-02	1.680e-01	7	CLIC2 NAMPT CPQ FAS OLFM1 SGMS1 CLIC4	1.86
GO:0014070	response to organic cyclic compound	biological_process	26/330	792/18668	2.953e-03	4.240e-02	26	FBXO32 IRAK3 TFAP4 TMF1 P2RY13 ASPH CREM IL1B GATA4 CYP1A1 DGKQ ADRB2 MSR1 RALB PRKCQ PTEN AXIN2 SFRP1 KLF6 ACSL1 NAMPT SOCS3 ANXA3 BMP7 JAK2 SPN	1.86
GO:0009266	response to temperature stimulus	biological_process	7/330	213/18668	8.133e-02	1.680e-01	7	TFEC IGF1 ADRB2 IL1R1 IL1B PRKCQ SOCS3	1.86
GO:0010631	epithelial cell migration	biological_process	7/330	213/18668	8.133e-02	1.680e-01	7	PRKCA PIK3CA ANXA3 PKN2 PTEN AMOT ACVRL1	1.86
GO:0035239	tube morphogenesis	biological_process	11/330	335/18668	3.945e-02	1.130e-01	11	IGF1 OSM CTNNBIP1 CLIC4 SFRP1 ACVRL1 EDNRA NFATC3 BMP7 GATA4 RBPJ	1.86
GO:0051216	cartilage development	biological_process	6/330	182/18668	9.660e-02	1.859e-01	6	PRKCA CHI3L1 BMPR1A BMP7 AXIN2 ACVRL1	1.86
GO:0045785	positive regulation of cell adhesion	biological_process	6/330	182/18668	9.660e-02	1.859e-01	6	PRKCA IL1B BMP7 SFRP1 JAK2 VAV3	1.86
GO:0030246	carbohydrate binding	molecular_function	9/330	274/18668	5.651e-02	1.340e-01	9	CHI3L1 MBP PTX3 CLEC4D DCBLD1 SIGLEC1 WBSCR17 TMLHE GALNT7	1.86
GO:0000776	kinetochore	cellular_component	4/330	122/18668	1.429e-01	2.406e-01	4	DYNLT3 SMC1A PPP1R12A DYNC1LI1	1.85
GO:0031267	small GTPase binding	molecular_function	8/330	245/18668	6.994e-02	1.516e-01	8	WASF1 STK3 RPH3A NPC1L1 DMXL2 ACAP2 MLLT4 DOCK7	1.85
GO:0008289	lipid binding	molecular_function	21/330	643/18668	7.306e-03	4.989e-02	21	SBF2 ARFIP1 RPH3A GPIHBP1 MYO1B MVB12B SNX10 SESTD1 TLR4 LAMC1 MAL PITPNM3 SNX3 PACSIN1 ALOX5AP PLA2G4A PTEN WDFY3 AGAP1 ANXA3 TLR6	1.85
GO:0042493	response to drug	biological_process	13/330	397/18668	2.820e-02	9.481e-02	13	CYP1A1 ABCA3 KMT2A PTEN SFRP1 VAV3 ACSL1 PDE4A NPC1L1 IL1B SOCS3 GATA4 MAP2K6	1.85
GO:0090132	epithelium migration	biological_process	7/330	214/18668	8.314e-02	1.708e-01	7	PRKCA PIK3CA ANXA3 PKN2 PTEN AMOT ACVRL1	1.85
GO:0006720	isoprenoid metabolic process	biological_process	4/330	122/18668	1.429e-01	2.406e-01	4	IL1B CYP1A1 DHRS3 ISPD	1.85
GO:0032787	monocarboxylic acid metabolic process	biological_process	17/330	520/18668	1.427e-02	6.725e-02	17	FAS ACSL4 PFKFB2 CREM SCD5 CYP1A1 IGF1 ALOX5AP OLAH PLA2G4A ALOX5 CYGB CSPG4 ACSL1 ADIPOR1 EPHX2 TMLHE	1.85
GO:0006304	DNA modification	biological_process	4/330	122/18668	1.429e-01	2.406e-01	4	ATRX PIK3CA KMT2A HIST1H4E	1.85
GO:0045087	innate immune response	biological_process	37/330	1133/18668	5.208e-04	2.800e-02	37	IRAK3 TRIM6 HMGB3 PTX3 PARP9 TLR8 RNF125 TAB3 PRKCA PIK3CA TREM1 VAV3 SOCS3 TLR6 TLR5 FCGR2A LILRA5 CD58 CLEC4D TLR4 SARM1 MAL IL1B RNF216 GBP1 TBK1 PRKCQ PTEN STX11 MS4A2 NLRP2 NFATC3 TLR10 ERBB2IP JAK2 IFNAR1 MAP2K6	1.85
GO:0045202	synapse	cellular_component	21/330	642/18668	7.180e-03	4.947e-02	21	RPH3A IL1R1 ANK3 SDK2 TANC1 COLQ AAK1 HRH4 SARM1 PACSIN1 EMB PRKCQ GABRR2 PTEN AXIN2 SLC40A1 STX11 WASF1 DMXL2 OLFM1 SPN	1.85
GO:0090276	regulation of peptide hormone secretion	biological_process	7/330	214/18668	8.314e-02	1.708e-01	7	CACNA2D2 PRKCA IL1B GPR68 PFKFB2 SFRP1 JAK2	1.85
GO:0055123	digestive system development	biological_process	5/330	153/18668	1.204e-01	2.149e-01	5	CYP1A1 IGF1 NIPBL SFRP1 GATA4	1.85
GO:0045597	positive regulation of cell differentiation	biological_process	22/330	672/18668	6.004e-03	4.427e-02	22	SEMA7A CTNNBIP1 ACVRL1 IL1B GATA4 PRKCA IGF1 SKIL BAMBI ZHX3 MSR1 GPR68 BMPR1A AXIN2 SFRP1 AMIGO1 SOCS3 OLFM1 BMP7 BCL9L JAK2 MAP2K6	1.85
GO:0016052	carbohydrate catabolic process	biological_process	5/330	153/18668	1.204e-01	2.149e-01	5	IGF1 GM2A PFKFB2 PFKFB3 GK	1.85
GO:1902115	regulation of organelle assembly	biological_process	4/330	123/18668	1.467e-01	2.458e-01	4	RALB RAB20 SENP6 CHMP2B	1.84
GO:0043254	regulation of protein complex assembly	biological_process	11/330	339/18668	4.266e-02	1.146e-01	11	ARFIP1 ANKRD32 RALB CTNNBIP1 WASF1 MITF TLR4 TBCD SENP6 CHMP2B TLR6	1.84
GO:0030674	protein binding, bridging	molecular_function	5/330	154/18668	1.233e-01	2.193e-01	5	TRIM6 MAL ANK3 GRB10 VAV3	1.84
GO:0030323	respiratory tube development	biological_process	6/330	184/18668	1.011e-01	1.931e-01	6	IGF1 CHI3L1 INSC BMPR1A GATA4 RBPJ	1.84
GO:0032386	regulation of intracellular transport	biological_process	15/330	462/18668	2.136e-02	8.101e-02	15	CLIC2 IGF1 BAMBI PRKCQ ASPH BMPR1A AXIN2 MS4A2 TLR4 PPP1R12A IL1B DNAJC13 BMP7 SNX3 JAK2	1.84
GO:0043280	positive regulation of cysteine-type endopeptidase activity involved in apoptotic process	biological_process	4/330	123/18668	1.467e-01	2.458e-01	4	TLR4 NLRP2 TFAP4 JAK2	1.84
GO:0005057	receptor signaling protein activity	molecular_function	4/330	123/18668	1.467e-01	2.458e-01	4	MAP3K2 BMPR1A MAP3K13 ACVRL1	1.84
GO:0008021	synaptic vesicle	cellular_component	4/330	123/18668	1.467e-01	2.458e-01	4	DMXL2 RPH3A SLC40A1 STX11	1.84
GO:0030424	axon	cellular_component	12/330	369/18668	3.532e-02	1.078e-01	12	PACSIN1 ADRB2 IL1R1 ANK3 TANC1 AAK1 KCNA4 SARM1 AMIGO1 OLFM1 ANXA3 DOCK7	1.84
GO:0042445	hormone metabolic process	biological_process	6/330	184/18668	1.011e-01	1.931e-01	6	CYP1A1 HSD17B11 DHRS3 CPQ IL1B POMC	1.84
GO:0051896	regulation of protein kinase B signaling	biological_process	4/330	123/18668	1.467e-01	2.458e-01	4	IGF1 HPSE CHI3L1 PTEN	1.84
GO:0017038	protein import	biological_process	10/330	309/18668	5.161e-02	1.280e-01	10	IGF1 BAMBI GPIHBP1 PRKCQ BMPR1A AXIN2 TLR4 IL1B BMP7 JAK2	1.83
GO:0042327	positive regulation of phosphorylation	biological_process	32/330	989/18668	1.368e-03	4.107e-02	32	SEMA7A SLK TRIM6 ACVRL1 TLR4 MAL IL1B TAB3 MAP3K13 TBK1 DOCK7 PRKCA STK3 PIK3CA IGF1 CHI3L1 ADRB2 PROK2 RALB GRB10 BMPR1A PTEN AXIN2 CSPG4 ACSL1 MAP3K2 BMP7 AFAP1L2 JAK2 TLR6 MAP2K6 RAP2C	1.83
GO:0010557	positive regulation of macromolecule biosynthetic process	biological_process	49/330	1514/18668	9.298e-05	8.955e-03	49	GABPA HIVEP3 TFAP4 ARID4B ASPH POMC CREM MITF TLR8 GATA4 RBPJ IGF1 ADRB2 BMPR1A SLC40A1 KLF6 SUPT3H ATRX PPP1R12A NAMPT CAND2 PAX6 STAG2 BMP7 BCL9L TOX2 AFAP1L2 TLR6 MYBL2 HOXA10 ACVRL1 CCPG1 TLR4 MAL HOXA7 IL1B TBK1 BAMBI NIPBL KMT2A PRKCQ SFRP1 MAP3K2 ZNF281 BCL11B NFATC3 JAK2 IFNAR1 MAP2K6	1.83
GO:0001501	skeletal system development	biological_process	15/330	463/18668	2.175e-02	8.215e-02	15	PRKCA IGF1 CHI3L1 NAB1 NIPBL BMPR1A HOXA10 AXIN2 SFRP1 ACVRL1 DHRS3 COL13A1 HOXA7 BMP7 ADAMTS4	1.83
GO:0001934	positive regulation of protein phosphorylation	biological_process	27/330	834/18668	3.029e-03	4.322e-02	27	SLK TRIM6 ACVRL1 TLR4 IL1B MAP3K13 TAB3 TBK1 DOCK7 STK3 PIK3CA IGF1 CHI3L1 ADRB2 PROK2 RALB BMPR1A AXIN2 CSPG4 ACSL1 MAP3K2 BMP7 AFAP1L2 JAK2 TLR6 MAP2K6 RAP2C	1.83
GO:0051347	positive regulation of transferase activity	biological_process	21/330	650/18668	8.244e-03	5.500e-02	21	SLK PFKFB2 TLR4 IL1B MAP3K13 TAB3 STK3 PIK3CA CHI3L1 ADRB2 PROK2 RALB PRKCQ CSPG4 VAV3 ACSL1 MAP3K2 AFAP1L2 JAK2 TLR6 MAP2K6	1.83
GO:0006952	defense response	biological_process	59/330	1824/18668	1.992e-05	6.139e-03	59	SEMA7A IRAK3 TRIM6 IL1R1 HMGB3 MBP CTNNBIP1 PTX3 PARP9 TLR8 SIGLEC1 RNF125 TAB3 SCN9A RBPJ PRKCA PIK3CA CHI3L1 ADRB2 ALOX5 GPR68 TREM1 VAV3 SUPT3H CASP4 SOCS3 AFAP1L2 TLR6 TLR5 TMF1 FCGR2A LILRA5 CD58 CLEC4D TLR4 HRH4 SARM1 MAL IL1B ORM2 RNF216 GBP1 TBK1 TSPAN2 PROK2 PRKCQ PTEN STX11 MS4A2 NLRP2 EPHX2 NFATC3 TLR10 ERBB2IP ANXA3 JAK2 ADAMTS4 IFNAR1 MAP2K6	1.83
GO:0051051	negative regulation of transport	biological_process	14/330	433/18668	2.618e-02	9.039e-02	14	PRKCA CLIC2 PACSIN1 ANK3 ACSL4 GRB10 PTEN AXIN2 SFRP1 IL1B GBP1 SRGN BMP7 SNX3	1.83
GO:0032147	activation of protein kinase activity	biological_process	15/330	463/18668	2.175e-02	8.215e-02	15	STK3 PIK3CA CHI3L1 SLK ADRB2 PROK2 CSPG4 MAP3K2 TLR4 IL1B MAP3K13 TAB3 JAK2 TLR6 MAP2K6	1.83
GO:0042326	negative regulation of phosphorylation	biological_process	12/330	371/18668	3.669e-02	1.066e-01	12	PRKCA IGF1 SPRY4 IRAK3 TFAP4 GRB10 PTEN SFRP1 TLR4 IL1B GBP1 BMP7	1.83
GO:0000278	mitotic cell cycle	biological_process	33/330	1024/18668	1.246e-03	3.945e-02	33	SMC3 ANK3 DYNLT3 CHMP2B PKN2 PRKCA CYP1A1 IGF1 PRDM5 ANKRD32 INSC KIF11 PPP1R12A STAG2 BMP7 AFAP1L2 SPN SLK MYBL2 CCNG2 STAMBP SMC1A CUL4B IL1B CDK14 DYNC1LI1 STK3 NIPBL PRKCQ PTEN MAP3K2 HIST1H4E MAP2K6	1.82
GO:0009914	hormone transport	biological_process	10/330	310/18668	5.264e-02	1.298e-01	10	CACNA2D2 PRKCA TMF1 GPR68 PFKFB2 POMC SFRP1 IL1B JAK2 SLC16A10	1.82
GO:0031328	positive regulation of cellular biosynthetic process	biological_process	52/330	1619/18668	7.040e-05	8.565e-03	52	GABPA HIVEP3 TFAP4 ARID4B ASPH POMC PTX3 CREM MITF TLR8 GATA4 RBPJ PRKCA IGF1 ADRB2 BMPR1A SLC40A1 KLF6 SUPT3H ATRX PPP1R12A NAMPT CAND2 PAX6 STAG2 BMP7 BCL9L TOX2 AFAP1L2 TLR6 TLR5 MYBL2 HOXA10 ACVRL1 CCPG1 TLR4 MAL HOXA7 IL1B TBK1 BAMBI NIPBL KMT2A PRKCQ SFRP1 MAP3K2 ZNF281 EDNRA BCL11B NFATC3 JAK2 IFNAR1	1.82
GO:0070507	regulation of microtubule cytoskeleton organization	biological_process	4/330	124/18668	1.505e-01	2.478e-01	4	SENP6 CHMP2B TBCD KIF11	1.82
GO:0051480	cytosolic calcium ion homeostasis	biological_process	8/330	248/18668	7.446e-02	1.590e-01	8	MS4A2 CLIC2 EDNRA HRH4 PROK2 IL1B ASPH JAK2	1.82
GO:0001508	action potential	biological_process	7/330	217/18668	8.873e-02	1.763e-01	7	SBF2 TSPAN2 ANK3 NAB1 AMIGO1 PTEN SCN9A	1.82
GO:2001233	regulation of apoptotic signaling pathway	biological_process	12/330	373/18668	3.809e-02	1.100e-01	12	IGF1 MCL1 SKIL TFAP4 RRM2B IVNS1ABP PTEN SFRP1 TLR4 SIGLEC1 IL1B JAK2	1.82
GO:0003007	heart morphogenesis	biological_process	7/330	217/18668	8.873e-02	1.763e-01	7	DHRS3 NIPBL OLFM1 BMPR1A AXIN2 GATA4 RBPJ	1.82
GO:0043393	regulation of protein binding	biological_process	5/330	156/18668	1.293e-01	2.280e-01	5	BAMBI ADRB2 MAL RALB CTNNBIP1	1.81
GO:0051707	response to other organism	biological_process	29/330	905/18668	2.549e-03	3.902e-02	29	TLR5 IRAK3 TMF1 TRIM6 IVNS1ABP MBP PTX3 CLEC4D TLR4 TLR8 MAL IL1B RNF216 GBP1 SNX3 TBK1 RBPJ PRKCA CYP1A1 TREM1 SUPT3H PRDX3 ERBB2IP SOCS3 ANXA3 JAK2 ADAMTS4 IFNAR1 TLR6	1.81
GO:0006643	membrane lipid metabolic process	biological_process	6/330	188/18668	1.106e-01	2.048e-01	6	CREM ST6GALNAC3 B3GNT5 GM2A KDELC2 SGMS1	1.81
GO:0050900	leukocyte migration	biological_process	11/330	344/18668	4.694e-02	1.238e-01	11	CD177 PRKCA PIK3CA CEACAM1 CD58 TREM1 VAV3 MITF MAL HOXA7 IL1B	1.81
GO:0009187	cyclic nucleotide metabolic process	biological_process	6/330	188/18668	1.106e-01	2.048e-01	6	PRKCA GUCY2C EDNRA PDE4A ADRB2 P2RY13	1.81
GO:0030139	endocytic vesicle	cellular_component	8/330	250/18668	7.759e-02	1.609e-01	8	RAB20 MAL MSR1 RAB38 ANXA3 SNX3 AMOT TLR6	1.81
GO:0046903	secretion	biological_process	33/330	1034/18668	1.460e-03	4.166e-02	33	TRIM6 PFKFB2 POMC TLR8 RBPJ PRKCA IGF1 CHI3L1 RALB GPR68 TREM1 TLR6 CACNA2D2 ARFIP1 TLR5 TMF1 ACSL4 CD58 TLR4 IL1B GBP1 PLA2G4A PRKCQ SFRP1 STX11 MS4A2 NLRP2 TLR10 ANXA3 SRGN JAK2 IFNAR1 MAP2K6	1.81
GO:0010952	positive regulation of peptidase activity	biological_process	5/330	156/18668	1.293e-01	2.280e-01	5	TLR4 NLRP2 TFAP4 ASPH JAK2	1.81
GO:0006487	protein N-linked glycosylation	biological_process	6/330	188/18668	1.106e-01	2.048e-01	6	NPL MAN1C1 ST6GALNAC3 SEL1L MAN1A1 COL7A1	1.81
GO:0033674	positive regulation of kinase activity	biological_process	20/330	625/18668	1.075e-02	5.980e-02	20	SLK PFKFB2 TLR4 IL1B TAB3 MAP3K13 STK3 PIK3CA CHI3L1 ADRB2 PROK2 RALB CSPG4 VAV3 ACSL1 MAP3K2 AFAP1L2 JAK2 TLR6 MAP2K6	1.81
GO:0023014	signal transduction by phosphorylation	biological_process	28/330	882/18668	3.401e-03	4.492e-02	28	SEMA7A SLK IRAK3 OSM ACVRL1 TLR4 HRH4 MAL IL1B GBP1 TAB3 MAP3K13 PRKCA STK3 IGF1 SPRY4 CHI3L1 ADRB2 PROK2 BMPR1A PTEN SFRP1 CSPG4 MAP3K2 BMP7 JAK2 TLR6 MAP2K6	1.80
GO:0048511	rhythmic process	biological_process	10/330	314/18668	5.687e-02	1.345e-01	10	BHLHE41 OPN3 PROK2 KMT2A PTEN SFRP1 CREM CAPN5 NAMPT MAP2K6	1.80
GO:0034341	response to interferon-gamma	biological_process	5/330	157/18668	1.324e-01	2.291e-01	5	SOCS3 GBP1 CD58 JAK2 PARP9	1.80
GO:0030326	embryonic limb morphogenesis	biological_process	4/330	126/18668	1.583e-01	2.589e-01	4	NIPBL BMPR1A HOXA10 BMP7	1.80
GO:0032872	regulation of stress-activated MAPK cascade	biological_process	6/330	189/18668	1.131e-01	2.060e-01	6	MAP3K2 TLR4 MAL IL1B SFRP1 TLR6	1.80
GO:0034765	regulation of ion transmembrane transport	biological_process	11/330	345/18668	4.783e-02	1.214e-01	11	TMEM109 CACNA2D2 CLIC2 AHNAK ANK3 ASPH CLIC4 KCNA4 KCNJ15 AMIGO1 SCN9A	1.80
GO:0042787	protein ubiquitination involved in ubiquitin-dependent protein catabolic process	biological_process	4/330	126/18668	1.583e-01	2.589e-01	4	CUL4B RNF145 PTEN RNF146	1.80
GO:0030097	hemopoiesis	biological_process	23/330	725/18668	7.393e-03	5.041e-02	23	GABPA HMGB3 SNX10 CTNNBIP1 CLEC4D MITF TLR4 MAL HOXA7 IL1B DOCK7 RBPJ PRKCA TSPAN2 GPR68 KMT2A SFRP1 KLF6 PRDX3 BCL11B NFATC3 HIST1H4E JAK2	1.79
GO:0050890	cognition	biological_process	8/330	253/18668	8.244e-02	1.695e-01	8	ADRB2 IL1B NIPBL KMT2A GM2A CHMP2B TANC1 PTEN	1.79
GO:0005768	endosome	cellular_component	24/330	764/18668	7.144e-03	4.929e-02	24	MYO1B MVB12B SNX10 STAMBP RAB38 TLR4 TLR8 DNAJC13 CHMP2B TAB3 SNX3 TBK1 PACSIN1 ADRB2 ACAP2 SLC40A1 PRDX3 MS4A2 TMEM55A CLCN4 ANTXR2 JAK2 RNF13 RAP2C	1.78
GO:0002526	acute inflammatory response	biological_process	4/330	127/18668	1.624e-01	2.621e-01	4	IL1B ALOX5 ORM2 CTNNBIP1	1.78
GO:0030073	insulin secretion	biological_process	7/330	222/18668	9.858e-02	1.890e-01	7	CACNA2D2 PRKCA IL1B GPR68 PFKFB2 SFRP1 JAK2	1.78
GO:0048646	anatomical structure formation involved in morphogenesis	biological_process	35/330	1110/18668	1.322e-03	4.021e-02	35	CEACAM1 SNX10 SDK2 TANC1 CLIC4 GATA4 COL7A1 RBPJ PRKCA PIK3CA CHI3L1 ADRB2 BMPR1A AXIN2 SLC40A1 VAV3 HPSE OLFM1 BMP7 RPGR TMF1 ACVRL1 SCLT1 HOXA7 IL1B SKIL PROK2 PTEN SFRP1 CSPG4 EDNRA NFATC3 ANXA3 POC1B AMOT	1.78
GO:0044255	cellular lipid metabolic process	biological_process	30/330	954/18668	2.887e-03	4.184e-02	30	FAS ST6GALNAC3 ACSL4 GK SGMS1 PIP5K1B CREM DHRS3 PITPNM3 LPCAT2 IL1B B3GNT5 FAR1 GM2A MTMR6 SCD5 CYP1A1 PIK3CA ALOX5AP OLAH PLA2G4A ALOX5 CYGB PTEN ACSL1 TMEM55A ADIPOR1 EPHX2 ISPD KDELC2	1.78
GO:0006638	neutral lipid metabolic process	biological_process	5/330	159/18668	1.386e-01	2.375e-01	5	ACSL1 OLAH FAS ACSL4 GK	1.78
GO:0043549	regulation of kinase activity	biological_process	28/330	892/18668	3.980e-03	4.009e-02	28	SLK IRAK3 TFAP4 PFKFB2 TLR4 IL1B TAB3 MAP3K13 PRKCA STK3 PIK3CA CHI3L1 ADRB2 PROK2 RALB PTEN SFRP1 CSPG4 VAV3 PRDX3 ACSL1 MAP3K2 BMP7 AFAP1L2 JAK2 TLR6 MAP2K6 RAP2C	1.78
GO:0009314	response to radiation	biological_process	15/330	478/18668	2.833e-02	9.511e-02	15	TMEM109 PRKCA MAP2 OPN3 IL1R1 NIPBL KMT2A PRKCQ TANC1 SMC1A SFRP1 DHRS3 IL1B SOCS3 RPGR	1.78
GO:0030100	regulation of endocytosis	biological_process	6/330	192/18668	1.207e-01	2.151e-01	6	AAK1 PACSIN1 IL1B PTEN PTX3 SNX3	1.77
GO:0010954	positive regulation of protein processing	biological_process	4/330	128/18668	1.664e-01	2.678e-01	4	IL1B RNF125 ASPH PTEN	1.77
GO:0007416	synapse assembly	biological_process	4/330	128/18668	1.664e-01	2.678e-01	4	SDK2 AMIGO1 PTEN COLQ	1.77
GO:2001235	positive regulation of apoptotic signaling pathway	biological_process	4/330	128/18668	1.664e-01	2.678e-01	4	SKIL SIGLEC1 PTEN SFRP1	1.77
GO:0051301	cell division	biological_process	24/330	773/18668	8.230e-03	5.506e-02	24	STAG3 SMC3 MYBL2 ANK3 CCNG2 STAMBP SMC1A DYNLT3 IL1B CDK14 CHMP2B PKN2 DYNC1LI1 DOCK7 IGF1 ANKRD32 NIPBL RALB PTEN KIF11 PPP1R12A STAG2 BMP7 SPN	1.76
GO:0001227	RNA polymerase II transcription regulatory region sequence-specific DNA binding transcription factor activity involved in negative regulation of transcription	molecular_function	5/330	161/18668	1.450e-01	2.433e-01	5	MITF ZNF281 SKIL PRDM5 BHLHE41	1.76
GO:0005769	early endosome	cellular_component	9/330	290/18668	7.748e-02	1.608e-01	9	ADRB2 MYO1B MVB12B STAMBP RAB38 PRDX3 DNAJC13 CLCN4 SNX3	1.76
GO:0016773	phosphotransferase activity, alcohol group as acceptor	molecular_function	22/330	706/18668	1.056e-02	5.889e-02	22	SLK IRAK3 PFKFB2 PFKFB3 GK ACVRL1 PIP5K1B AAK1 CDK14 MAP3K13 PKN2 TBK1 PRKCA STK3 PIK3CA DGKQ PRKCQ BMPR1A MAP3K2 GUCY2C JAK2 MAP2K6	1.76
GO:0043269	regulation of ion transport	biological_process	17/330	549/18668	2.349e-02	8.674e-02	17	CACNA2D2 AHNAK ANK3 ACSL4 ASPH CLIC4 KCNJ15 IL1B SCN9A TMEM109 CLIC2 ADRB2 MS4A2 KCNA4 NFATC3 AMIGO1 MAP2K6	1.75
GO:0009607	response to biotic stimulus	biological_process	29/330	940/18668	4.391e-03	4.229e-02	29	TLR5 IRAK3 TMF1 TRIM6 IVNS1ABP MBP PTX3 CLEC4D TLR4 TLR8 MAL IL1B RNF216 GBP1 SNX3 TBK1 RBPJ PRKCA CYP1A1 TREM1 SUPT3H PRDX3 ERBB2IP SOCS3 ANXA3 JAK2 ADAMTS4 IFNAR1 TLR6	1.75
GO:0045927	positive regulation of growth	biological_process	6/330	194/18668	1.259e-01	2.230e-01	6	CACNA2D2 SEMA7A ADRB2 NIPBL ACSL4 SFRP1	1.75
GO:0050770	regulation of axonogenesis	biological_process	5/330	162/18668	1.483e-01	2.471e-01	5	SEMA7A SKIL AMIGO1 OLFM1 PTEN	1.75
GO:0002520	immune system development	biological_process	25/330	814/18668	8.148e-03	5.483e-02	25	GABPA IRAK3 HMGB3 SNX10 CTNNBIP1 CLEC4D MITF TLR4 MAL HOXA7 IL1B DOCK7 RBPJ PRKCA TSPAN2 GPR68 KMT2A SFRP1 SLC40A1 KLF6 PRDX3 BCL11B NFATC3 HIST1H4E JAK2	1.74
GO:0043122	regulation of I-kappaB kinase/NF-kappaB signaling	biological_process	7/330	228/18668	1.113e-01	2.038e-01	7	TLR4 MAL IL1B PRKCQ BMP7 TBK1 TLR6	1.74
GO:0000981	sequence-specific DNA binding RNA polymerase II transcription factor activity	molecular_function	19/330	617/18668	1.849e-02	7.750e-02	19	GABPA TFAP4 MYBL2 HOXA10 MITF HOXA7 GATA4 RBPJ SKIL PRDM5 BHLHE41 ELK4 BMPR1A ZNF281 BCL11B NFATC3 PAX6 STAG2 FOXP4	1.74
GO:0043408	regulation of MAPK cascade	biological_process	24/330	780/18668	9.167e-03	5.304e-02	24	SEMA7A IRAK3 TLR4 HRH4 MAL IL1B GBP1 MAP3K13 TAB3 PRKCA STK3 IGF1 SPRY4 CHI3L1 ADRB2 PROK2 PTEN SFRP1 CSPG4 MAP3K2 BMP7 JAK2 TLR6 MAP2K6	1.74
GO:0030496	midbody	cellular_component	4/330	130/18668	1.747e-01	2.763e-01	4	RALB DDX11 PKN2 CLIC4	1.74
GO:0060326	cell chemotaxis	biological_process	7/330	227/18668	1.091e-01	2.023e-01	7	PRKCA PIK3CA MAL IL1B PRKCQ TREM1 VAV3	1.74
GO:0040012	regulation of locomotion	biological_process	22/330	721/18668	1.333e-02	6.360e-02	22	SEMA7A CLIC4 PTX3 ACVRL1 MAL HOXA7 IL1B PKN2 SNX3 DOCK7 PRKCA STK3 IGF1 CYGB LGR6 PTEN SFRP1 OLFM1 ANXA3 JAK2 AMOT RAP2C	1.73
GO:0000302	response to reactive oxygen species	biological_process	6/330	196/18668	1.312e-01	2.275e-01	6	STK3 IL1R1 IL1B BMP7 KLF6 PRDX3	1.73
GO:0019318	hexose metabolic process	biological_process	8/330	263/18668	1.001e-01	1.917e-01	8	PIK3CA IGF1 PFKFB2 PFKFB3 POMC GRB10 CREM ADIPOR1	1.72
GO:0097190	apoptotic signaling pathway	biological_process	19/330	624/18668	2.064e-02	7.899e-02	19	MCL1 TFAP4 IVNS1ABP TLR4 SIGLEC1 IL1B TMEM109 PRKCA STK3 IGF1 SKIL ZMAT4 RRM2B PTEN SFRP1 VAV3 CASP4 SRGN JAK2	1.72
GO:0006644	phospholipid metabolic process	biological_process	10/330	329/18668	7.495e-02	1.600e-01	10	PIK3CA PLA2G4A SGMS1 PTEN PIP5K1B TMEM55A PITPNM3 LPCAT2 FAR1 MTMR6	1.72
GO:0030334	regulation of cell migration	biological_process	19/330	624/18668	2.064e-02	7.899e-02	19	SEMA7A CLIC4 ACVRL1 MAL HOXA7 IL1B DOCK7 PRKCA STK3 IGF1 CYGB LGR6 PTEN SFRP1 OLFM1 ANXA3 JAK2 AMOT RAP2C	1.72
GO:0019899	enzyme binding	molecular_function	49/330	1619/18668	4.305e-04	2.585e-02	49	SBF2 TFAP4 TRIM6 IL1R1 GPIHBP1 SNX10 PFKFB2 USP25 RNF125 MLLT4 PKN2 SNX3 GATA4 DOCK7 PRKCA CYP1A1 ANKRD32 BHLHE41 ADRB2 ACAP2 RALB AXIN2 KIF11 WASF1 PPP1R12A NPC1L1 DMXL2 PAX6 SPN RPH3A SHOC2 HOXA10 ACVRL1 CUL4B MAL GBP1 MAP3K13 STK3 DGKQ NIPBL PTEN CSPG4 PRDX3 MS4A2 MAP3K2 ADIPOR1 JAK2 ADAMTS4 MAP2K6	1.71
GO:0042176	regulation of protein catabolic process	biological_process	8/330	264/18668	1.020e-01	1.909e-01	8	IRAK3 TMF1 PTEN SF3B3 CUL4B IL1B RNF125 SNX3	1.71
GO:0042325	regulation of phosphorylation	biological_process	43/330	1423/18668	9.573e-04	3.378e-02	43	SEMA7A IRAK3 TFAP4 TRIM6 PFKFB2 TLR8 TAB3 DOCK7 PRKCA PIK3CA IGF1 SPRY4 CHI3L1 ADRB2 RALB BMPR1A AXIN2 VAV3 ACSL1 BMP7 AFAP1L2 TLR6 RAP2C SLK ACVRL1 TLR4 HRH4 MAL IL1B GBP1 MAP3K13 TBK1 STK3 PROK2 GRB10 PTEN SFRP1 CSPG4 PRDX3 MAP3K2 JAK2 IFNAR1 MAP2K6	1.71
GO:2000145	regulation of cell motility	biological_process	20/330	661/18668	1.915e-02	7.947e-02	20	SEMA7A CLIC4 ACVRL1 MAL HOXA7 IL1B PKN2 DOCK7 PRKCA STK3 IGF1 CYGB LGR6 PTEN SFRP1 OLFM1 ANXA3 JAK2 AMOT RAP2C	1.71
GO:0001775	cell activation	biological_process	29/330	960/18668	5.886e-03	4.410e-02	29	HMGB3 ENTPD1 CLEC4D TREML2 TLR4 TLR8 MAL IL1B TBK1 RBPJ PRKCA IGF1 PIK3CA DGKQ ADRB2 PLA2G4A PRKCQ CYGB SFRP1 VAV3 KLF6 STX11 MS4A2 BCL11B NFATC3 ANXA3 SRGN JAK2 IFNAR1	1.71
GO:0060828	regulation of canonical Wnt signaling pathway	biological_process	7/330	232/18668	1.203e-01	2.148e-01	7	BAMBI RNF146 CDK14 LGR6 AXIN2 SFRP1 RBPJ	1.71
GO:0030522	intracellular receptor signaling pathway	biological_process	9/330	300/18668	9.300e-02	1.830e-01	9	IGF1 SFRP1 CREM TLR4 DHRS3 ERBB2IP TAB3 JAK2 MAP2K6	1.70
GO:0030308	negative regulation of cell growth	biological_process	5/330	166/18668	1.618e-01	2.612e-01	5	SEMA7A ADIPOR1 SFRP1 SPN ACVRL1	1.70
GO:0015031	protein transport	biological_process	45/330	1494/18668	7.917e-04	3.128e-02	45	TRIM6 GPIHBP1 ANK3 MVB12B SNX10 ASPH TLR8 CHMP2B SNX3 RBPJ IGF1 CHI3L1 MSR1 AZGP1 BMPR1A TREM1 AXIN2 AGAP1 BMP7 RPGR TLR6 ARFIP1 TLR5 MCL1 RPH3A RAB38 CD58 TLR4 IL1B DNAJC13 GBP1 BAMBI COPZ2 ARL17B PRKCQ SEL1L RPL27A STX11 MS4A2 RAB20 NLRP2 TLR10 SRGN JAK2 IFNAR1	1.70
GO:0042063	gliogenesis	biological_process	6/330	200/18668	1.424e-01	2.399e-01	6	IGF1 TSPAN2 IL1B NAB1 PTEN CSPG4	1.70
GO:0050867	positive regulation of cell activation	biological_process	9/330	299/18668	9.136e-02	1.806e-01	9	PIK3CA IGF1 PRKCQ VAV3 MS4A2 TLR4 MAL IL1B JAK2	1.70
GO:0010038	response to metal ion	biological_process	9/330	299/18668	9.136e-02	1.806e-01	9	CYP1A1 ALOX5AP ANK3 KMT2A ASPH CLIC4 PTEN SLC40A1 NFATC3	1.70
GO:0040008	regulation of growth	biological_process	19/330	633/18668	2.369e-02	8.734e-02	19	CACNA2D2 SEMA7A ACSL4 COLQ ACVRL1 MAL GATA4 RBPJ IGF1 PIK3CA ADRB2 NIPBL PRKCQ PTEN SFRP1 ADIPOR1 SOCS3 OLFM1 SPN	1.70
GO:0050691	regulation of defense response to virus by host	biological_process	4/330	133/18668	1.875e-01	2.905e-01	4	TRIM6 RNF216 TREM1 SUPT3H	1.70
GO:0051345	positive regulation of hydrolase activity	biological_process	24/330	799/18668	1.217e-02	5.998e-02	24	SBF2 TFAP4 GPIHBP1 ASPH TLR4 RGS16 MYL4 TBCD GM2A MLLT4 PRKCA ADRB2 ACAP2 AXIN2 SFRP1 VAV3 MS4A2 EDNRA NLRP2 PPP1R12A AGAP1 JAK2 RPGR ASAP3	1.70
GO:0022617	extracellular matrix disassembly	biological_process	4/330	133/18668	1.875e-01	2.905e-01	4	LAMC1 COL13A1 ADAMTS4 COL7A1	1.70
GO:0051924	regulation of calcium ion transport	biological_process	6/330	200/18668	1.424e-01	2.399e-01	6	MS4A2 CLIC2 AHNAK NFATC3 ADRB2 ASPH	1.70
GO:0051020	GTPase binding	molecular_function	8/330	266/18668	1.058e-01	1.973e-01	8	STK3 RPH3A ACAP2 WASF1 NPC1L1 DMXL2 MLLT4 DOCK7	1.70
GO:0042113	B cell activation	biological_process	7/330	235/18668	1.274e-01	2.249e-01	7	TLR4 HMGB3 MAL SFRP1 VAV3 KLF6 RBPJ	1.69
GO:0016337	single organismal cell-cell adhesion	biological_process	10/330	335/18668	8.319e-02	1.708e-01	10	PRKCA ADRB2 PRKCQ CD58 SIGLEC1 COL13A1 IL1B BMP7 ARVCF JAK2	1.69
GO:0046879	hormone secretion	biological_process	9/330	301/18668	9.466e-02	1.829e-01	9	CACNA2D2 PRKCA TMF1 GPR68 PFKFB2 POMC SFRP1 IL1B JAK2	1.69
GO:0045860	positive regulation of protein kinase activity	biological_process	18/330	603/18668	2.845e-02	9.538e-02	18	SLK TLR4 IL1B TAB3 MAP3K13 STK3 PIK3CA CHI3L1 ADRB2 PROK2 RALB CSPG4 ACSL1 MAP3K2 AFAP1L2 JAK2 TLR6 MAP2K6	1.69
GO:0009967	positive regulation of signal transduction	biological_process	38/330	1270/18668	2.159e-03	3.430e-02	38	SEMA7A TRIM6 SIGLEC1 TAB3 GATA4 RBPJ PRKCA IGF1 CHI3L1 ADRB2 BMPR1A LGR6 AXIN2 VAV3 HPSE BMP7 AFAP1L2 TLR6 TLR5 SHOC2 ACVRL1 AAK1 TLR4 RNF146 MAL IL1B TBK1 SKIL BAMBI PROK2 GRB10 PTEN SFRP1 CSPG4 MAP3K2 ADIPOR1 JAK2 MAP2K6	1.69
GO:0031647	regulation of protein stability	biological_process	6/330	201/18668	1.452e-01	2.436e-01	6	AAK1 IGF1 GPIHBP1 ASPH SEL1L PTEN	1.69
GO:0010817	regulation of hormone levels	biological_process	14/330	471/18668	4.989e-02	1.245e-01	14	CACNA2D2 PRKCA CYP1A1 HSD17B11 CPQ TMF1 GPR68 PFKFB2 POMC SFRP1 DHRS3 IL1B JAK2 SLC16A10	1.68
GO:0008217	regulation of blood pressure	biological_process	5/330	168/18668	1.688e-01	2.703e-01	5	EDNRA EPHX2 ADRB2 POMC ACVRL1	1.68
GO:0009991	response to extracellular stimulus	biological_process	15/330	504/18668	4.330e-02	1.161e-01	15	CYP1A1 ALOX5 RALB ACSL4 POMC PTEN SFRP1 WDFY3 ACSL1 RAB20 IL1B SOCS3 BMP7 SPN GATA4	1.68
GO:0046425	regulation of JAK-STAT cascade	biological_process	4/330	135/18668	1.963e-01	2.987e-01	4	IGF1 ADIPOR1 SOCS3 JAK2	1.68
GO:0007423	sensory organ development	biological_process	15/330	504/18668	4.330e-02	1.161e-01	15	CYP1A1 IGF1 SKIL NIPBL SDK2 OSM CLIC4 DFNB31 ACVRL1 MITF BCL11B PAX6 BMP7 RPGR RBPJ	1.68
GO:0031965	nuclear membrane	cellular_component	8/330	271/18668	1.158e-01	2.103e-01	8	TMEM109 ALOX5AP BACH1 ALOX5 WDFY3 TMEM120B ERBB2IP RNF13	1.67
GO:0051050	positive regulation of transport	biological_process	22/330	744/18668	1.871e-02	7.828e-02	22	TMF1 TRIM6 ANK3 PFKFB2 ASPH CD58 PTX3 TLR4 IL1B IGF1 BAMBI ADRB2 GPR68 KMT2A PRKCQ BMPR1A MS4A2 NLRP2 AMIGO1 JAK2 IFNAR1 MAP2K6	1.67
GO:0045595	regulation of cell differentiation	biological_process	44/330	1491/18668	1.342e-03	4.055e-02	44	SEMA7A GABPA SMC3 TRIM6 HMGB3 CTNNBIP1 MITF SNX3 GATA4 DOCK7 RBPJ PRKCA IGF1 BHLHE41 MSR1 GPR68 BMPR1A AXIN2 PAX6 STAG2 AMIGO1 SOCS3 OLFM1 BMP7 BCL9L SMC1A ACVRL1 TLR4 SARM1 HOXA7 IL1B GBP1 STK3 PACSIN1 SKIL BAMBI ZHX3 NIPBL PTEN SFRP1 BCL11B HIST1H4E JAK2 MAP2K6	1.67
GO:0016301	kinase activity	molecular_function	23/330	778/18668	1.656e-02	7.141e-02	23	SLK IRAK3 PFKFB2 PFKFB3 GK SGMS1 ACVRL1 PIP5K1B AAK1 CDK14 MAP3K13 PKN2 TBK1 PRKCA STK3 PIK3CA DGKQ PRKCQ BMPR1A MAP3K2 GUCY2C JAK2 MAP2K6	1.67
GO:0050776	regulation of immune response	biological_process	30/330	1018/18668	7.301e-03	4.993e-02	30	SEMA7A TLR5 IRAK3 TRIM6 FCGR2A CLEC4D PARP9 TREML2 TLR4 TLR8 SARM1 MAL IL1B GBP1 TAB3 TBK1 PIK3CA PRKCQ TREM1 PTEN VAV3 MS4A2 NFATC3 TLR10 ERBB2IP SOCS3 JAK2 IFNAR1 TLR6 MAP2K6	1.67
GO:0005770	late endosome	cellular_component	6/330	203/18668	1.510e-01	2.485e-01	6	TMEM55A MVB12B CLCN4 CHMP2B SLC40A1 RNF13	1.67
GO:0045859	regulation of protein kinase activity	biological_process	25/330	848/18668	1.335e-02	6.343e-02	25	SLK IRAK3 TFAP4 TLR4 IL1B MAP3K13 TAB3 PRKCA STK3 PIK3CA CHI3L1 ADRB2 PROK2 RALB PTEN SFRP1 CSPG4 ACSL1 MAP3K2 BMP7 AFAP1L2 JAK2 TLR6 MAP2K6 RAP2C	1.67
GO:0007389	pattern specification process	biological_process	13/330	440/18668	5.940e-02	1.395e-01	13	KMT2A ASPH BMPR1A HOXA10 CTNNBIP1 AXIN2 SFRP1 EDNRA NFATC3 HOXA7 BMP7 GATA4 RBPJ	1.67
GO:0022402	cell cycle process	biological_process	37/330	1257/18668	3.217e-03	4.507e-02	37	TFAP4 SMC3 ANK3 DYNLT3 CHMP2B PKN2 PRKCA CYP1A1 IGF1 ANKRD32 INSC RALB AXIN2 KIF11 ATRX PPP1R12A STAG2 BMP7 SPN STAG3 MYBL2 CCNG2 STAMBP SMC1A CUL4B IL1B CDK14 DDX11 DYNC1LI1 SKIL BACH1 NIPBL PRKCQ PTEN SFRP1 SENP6 MAP2K6	1.67
GO:0009628	response to abiotic stimulus	biological_process	33/330	1118/18668	4.967e-03	4.502e-02	33	IL1R1 TANC1 TLR8 GATA4 RBPJ PRKCA CYP1A1 IGF1 MAP2 CHI3L1 ADRB2 ALOX5 GPR68 CYGB SOCS3 BMP7 RPGR TLR5 SMC1A TLR4 DHRS3 IL1B TMEM109 OPN3 NIPBL KMT2A PRKCQ PTEN SFRP1 MAP3K2 TFEC EDNRA NFATC3	1.67
GO:0071559	response to transforming growth factor beta	biological_process	7/330	239/18668	1.372e-01	2.354e-01	7	SKIL BAMBI IL1R1 BMPR1A BCL9L SFRP1 ACVRL1	1.66
GO:0015629	actin cytoskeleton	cellular_component	13/330	443/18668	6.226e-02	1.416e-01	13	AHNAK PTPN12 IVNS1ABP MYO1B CLIC4 AIF1L WASF1 PPP1R12A MYBPH MYL4 STAG2 AMOT SPN	1.66
GO:0002429	immune response-activating cell surface receptor signaling pathway	biological_process	10/330	341/18668	9.203e-02	1.814e-01	10	PIK3CA FCGR2A PRKCQ PTEN CLEC4D VAV3 NFATC3 IL1B GBP1 TAB3	1.66
GO:0031401	positive regulation of protein modification process	biological_process	30/330	1020/18668	7.501e-03	5.100e-02	30	SLK TRIM6 ACVRL1 TLR4 IL1B TAB3 MAP3K13 TBK1 DOCK7 STK3 PIK3CA IGF1 CHI3L1 ADRB2 PROK2 NIPBL RALB KMT2A BMPR1A PTEN AXIN2 CSPG4 ACSL1 MAP3K2 BMP7 AFAP1L2 JAK2 TLR6 MAP2K6 RAP2C	1.66
GO:0019904	protein domain specific binding	molecular_function	18/330	615/18668	3.398e-02	1.044e-01	18	ARFIP1 MCL1 STAMBP CTNNBIP1 IL1B CHMP2B SKIL PTPN12 NIPBL GABRR2 PTEN AXIN2 ATRX MS4A2 NLRP2 HIST1H4E JAK2 AFAP1L2	1.66
GO:0000165	MAPK cascade	biological_process	25/330	852/18668	1.411e-02	6.663e-02	25	SEMA7A IRAK3 OSM TLR4 HRH4 MAL IL1B GBP1 TAB3 MAP3K13 PRKCA STK3 IGF1 SPRY4 CHI3L1 ADRB2 PROK2 PTEN SFRP1 CSPG4 MAP3K2 BMP7 JAK2 TLR6 MAP2K6	1.66
GO:0040007	growth	biological_process	28/330	952/18668	9.542e-03	5.459e-02	28	CACNA2D2 SEMA7A ACSL4 OSM SGMS1 CLIC4 COLQ ACVRL1 MAL GATA4 RBPJ PIK3CA IGF1 CPQ PTPN12 ADRB2 NIPBL PRKCQ BMPR1A PTEN SFRP1 ATRX ADIPOR1 ERBB2IP SOCS3 OLFM1 BMP7 SPN	1.66
GO:0008194	UDP-glycosyltransferase activity	molecular_function	4/330	136/18668	2.007e-01	3.043e-01	4	WBSCR17 B3GNT5 GALNT7 WDFY3	1.66
GO:0050678	regulation of epithelial cell proliferation	biological_process	8/330	272/18668	1.179e-01	2.140e-01	8	PRKCA IGF1 BMPR1A PTEN SFRP1 ACVRL1 BCL11B LAMC1	1.66
GO:0050865	regulation of cell activation	biological_process	14/330	476/18668	5.392e-02	1.325e-01	14	PRKCA PIK3CA IGF1 ADRB2 HMGB3 PRKCQ CYGB SFRP1 VAV3 MS4A2 TLR4 MAL IL1B JAK2	1.66
GO:0031667	response to nutrient levels	biological_process	14/330	476/18668	5.392e-02	1.325e-01	14	CYP1A1 ALOX5 RALB ACSL4 POMC PTEN SFRP1 WDFY3 ACSL1 RAB20 IL1B SOCS3 BMP7 GATA4	1.66
GO:0001932	regulation of protein phosphorylation	biological_process	34/330	1159/18668	4.841e-03	4.549e-02	34	IRAK3 TFAP4 TRIM6 TLR8 TAB3 DOCK7 PRKCA IGF1 PIK3CA CHI3L1 ADRB2 RALB BMPR1A AXIN2 ACSL1 BMP7 AFAP1L2 TLR6 RAP2C SLK ACVRL1 TLR4 IL1B MAP3K13 TBK1 STK3 PROK2 PTEN SFRP1 CSPG4 MAP3K2 JAK2 IFNAR1 MAP2K6	1.66
GO:0006813	potassium ion transport	biological_process	6/330	206/18668	1.600e-01	2.586e-01	6	KCNA4 ADRB2 ANK3 KCNJ15 MTMR6 AMIGO1	1.65
GO:0009100	glycoprotein metabolic process	biological_process	14/330	480/18668	5.732e-02	1.353e-01	14	IGF1 ST6GALNAC3 SEL1L CSPG4 NPL HPSE ISPD MAN1C1 WBSCR17 IL1B B3GNT5 GALNT7 MAN1A1 COL7A1	1.65
GO:0044236	multicellular organismal metabolic process	biological_process	4/330	137/18668	2.053e-01	3.076e-01	4	ADRB2 COL13A1 CYGB COL7A1	1.65
GO:0001667	ameboidal cell migration	biological_process	9/330	308/18668	1.068e-01	1.987e-01	9	SEMA7A PRKCA PIK3CA CYGB PTEN ACVRL1 ANXA3 PKN2 AMOT	1.65
GO:0009888	tissue development	biological_process	48/330	1645/18668	1.060e-03	3.603e-02	48	SEMA7A HIVEP3 ARID4B OSM CTNNBIP1 CLIC4 MITF MLLT4 GATA4 COL7A1 RBPJ PRKCA CYP1A1 PIK3CA IGF1 CHI3L1 INSC CPQ ADRB2 NAB1 BMPR1A AXIN2 SLC40A1 ATRX HPSE NAMPT PAX6 KAZN SOCS3 OLFM1 BMP7 BCL9L RAP2C ACVRL1 LAMC1 HOXA7 SKIL BAMBI PTPN12 PRKCQ PTEN SFRP1 CAPN5 EDNRA BCL11B NFATC3 SRGN JAK2	1.65
GO:0071346	cellular response to interferon-gamma	biological_process	4/330	137/18668	2.053e-01	3.076e-01	4	SOCS3 GBP1 CD58 JAK2	1.65
GO:0048871	multicellular organismal homeostasis	biological_process	8/330	274/18668	1.221e-01	2.174e-01	8	PIK3CA ADRB2 AZGP1 SLC40A1 DFNB31 TLR4 IL1B POC1B	1.65
GO:0006518	peptide metabolic process	biological_process	4/330	137/18668	2.053e-01	3.076e-01	4	CLIC2 CPQ OLFM1 CLIC4	1.65
GO:0060429	epithelium development	biological_process	26/330	889/18668	1.301e-02	6.259e-02	26	ARID4B OSM CTNNBIP1 CLIC4 ACVRL1 MITF HOXA7 MLLT4 GATA4 RBPJ CYP1A1 IGF1 SKIL INSC SFRP1 ATRX CAPN5 EDNRA BCL11B NFATC3 PAX6 KAZN SOCS3 BMP7 JAK2 RAP2C	1.65
GO:0010001	glial cell differentiation	biological_process	5/330	171/18668	1.797e-01	2.832e-01	5	IGF1 TSPAN2 IL1B NAB1 PTEN	1.65
GO:0031346	positive regulation of cell projection organization	biological_process	7/330	241/18668	1.423e-01	2.398e-01	7	SEMA7A PACSIN1 SKIL PRKCQ AMIGO1 BMP7 SNX3	1.64
GO:0043085	positive regulation of catalytic activity	biological_process	43/330	1483/18668	2.104e-03	3.377e-02	43	SBF2 TFAP4 GPIHBP1 PFKFB2 ASPH TBCD MLLT4 TAB3 PRKCA PIK3CA CHI3L1 ADRB2 ACAP2 RALB AXIN2 VAV3 ACSL1 PPP1R12A AGAP1 AFAP1L2 RPGR ASAP3 TLR6 SLK TLR4 RGS16 MYL4 IL1B GM2A MAP3K13 STK3 ALOX5AP PROK2 PRKCQ PTEN SFRP1 CSPG4 MS4A2 MAP3K2 EDNRA NLRP2 JAK2 MAP2K6	1.64
GO:0045184	establishment of protein localization	biological_process	47/330	1623/18668	1.384e-03	4.075e-02	47	TRIM6 GPIHBP1 ANK3 MVB12B SNX10 ASPH COLQ TLR8 CHMP2B SNX3 RBPJ IGF1 CHI3L1 MSR1 AZGP1 BMPR1A TREM1 AXIN2 AGAP1 BMP7 RPGR TLR6 ARFIP1 TLR5 MCL1 RPH3A RAB38 CD58 TLR4 IL1B DNAJC13 GBP1 PACSIN1 BAMBI COPZ2 ARL17B PRKCQ SEL1L RPL27A STX11 MS4A2 RAB20 NLRP2 TLR10 SRGN JAK2 IFNAR1	1.64
GO:0072331	signal transduction by p53 class mediator	biological_process	5/330	172/18668	1.833e-01	2.856e-01	5	ATRX TMEM109 ZMAT4 TFAP4 RRM2B	1.64
GO:0045177	apical part of cell	cellular_component	10/330	345/18668	9.827e-02	1.887e-01	10	PRKCA INSC ADRB2 GPIHBP1 CLIC4 PTEN CSPG4 NPC1L1 FAM65B GM2A	1.64
GO:0051258	protein polymerization	biological_process	6/330	207/18668	1.631e-01	2.630e-01	6	WASF1 ARFIP1 MSRB2 TBCD TRIM6 JAK2	1.64
GO:0071805	potassium ion transmembrane transport	biological_process	5/330	172/18668	1.833e-01	2.856e-01	5	KCNA4 ANK3 KCNJ15 MTMR6 AMIGO1	1.64
GO:0003682	chromatin binding	molecular_function	13/330	448/18668	6.725e-02	1.503e-01	13	GABPA SKIL SMC3 ELK4 NIPBL KMT2A SMC1A ATRX MITF NFATC3 STAG2 GATA4 RBPJ	1.64
GO:0016477	cell migration	biological_process	34/330	1171/18668	5.663e-03	4.940e-02	34	SEMA7A CEACAM1 CLIC4 PARP9 MITF PKN2 DOCK7 CD177 PRKCA PIK3CA IGF1 CYGB LGR6 TREM1 VAV3 OLFM1 SPN ASAP3 RAP2C CD58 ACVRL1 LAMC1 MAL HOXA7 IL1B STK3 BAMBI PRKCQ PTEN SFRP1 CSPG4 ANXA3 JAK2 AMOT	1.64
GO:0043433	negative regulation of sequence-specific DNA binding transcription factor activity	biological_process	4/330	139/18668	2.145e-01	3.170e-01	4	IRAK3 ERBB2IP CTNNBIP1 BMP7	1.63
GO:0018105	peptidyl-serine phosphorylation	biological_process	7/330	243/18668	1.475e-01	2.466e-01	7	PRKCA PIK3CA TRIM6 PRKCQ PKN2 TBK1 DOCK7	1.63
GO:0045321	leukocyte activation	biological_process	21/330	727/18668	2.687e-02	9.256e-02	21	HMGB3 CLEC4D TREML2 TLR4 TLR8 MAL IL1B TBK1 RBPJ IGF1 PIK3CA PRKCQ SFRP1 VAV3 KLF6 STX11 MS4A2 BCL11B NFATC3 ANXA3 IFNAR1	1.63
GO:0006874	cellular calcium ion homeostasis	biological_process	10/330	347/18668	1.015e-01	1.937e-01	10	PRKCA CLIC2 PROK2 ASPH MS4A2 EDNRA EPHX2 HRH4 IL1B JAK2	1.63
GO:0042393	histone binding	molecular_function	5/330	174/18668	1.908e-01	2.916e-01	5	ATRX KMT2A SFMBT2 HIST1H4E JAK2	1.63
GO:0015698	inorganic anion transport	biological_process	4/330	139/18668	2.145e-01	3.170e-01	4	CLIC2 CLCN4 GABRR2 CLIC4	1.63
GO:0010975	regulation of neuron projection development	biological_process	10/330	348/18668	1.031e-01	1.927e-01	10	SEMA7A STK3 PACSIN1 SKIL PTEN SARM1 AMIGO1 OLFM1 BMP7 SNX3	1.63
GO:0051270	regulation of cellular component movement	biological_process	21/330	731/18668	2.838e-02	9.521e-02	21	SEMA7A CLIC4 ACVRL1 MAL HOXA7 IL1B PKN2 GATA4 DOCK7 PRKCA STK3 IGF1 CYGB LGR6 PTEN SFRP1 OLFM1 ANXA3 JAK2 AMOT RAP2C	1.63
GO:0043025	neuronal cell body	cellular_component	11/330	382/18668	9.023e-02	1.788e-01	11	PRKCA ADRB2 ACSL4 TANC1 BMPR1A CYGB KLHL14 SEZ6L AMIGO1 OLFM1 ANXA3	1.63
GO:0060041	retina development in camera-type eye	biological_process	4/330	139/18668	2.145e-01	3.170e-01	4	SDK2 CLIC4 RPGR ACVRL1	1.63
GO:0046649	lymphocyte activation	biological_process	18/330	624/18668	3.864e-02	1.114e-01	18	HMGB3 CLEC4D TREML2 TLR4 MAL IL1B TBK1 RBPJ IGF1 PIK3CA PRKCQ SFRP1 VAV3 KLF6 STX11 BCL11B NFATC3 IFNAR1	1.63
GO:0008284	positive regulation of cell proliferation	biological_process	23/330	802/18668	2.303e-02	8.524e-02	23	STAMBP ACVRL1 CCPG1 TLR4 LAMC1 MAL IL1B GATA4 RBPJ PRKCA IGF1 BAMBI ADRB2 PROK2 PRKCQ BMPR1A PTEN SFRP1 VAV3 PRDX3 HPSE NAMPT JAK2	1.62
GO:0051247	positive regulation of protein metabolic process	biological_process	36/330	1259/18668	5.744e-03	5.001e-02	36	TRIM6 ASPH TLR8 RNF125 TAB3 DOCK7 PIK3CA IGF1 CHI3L1 ADRB2 RALB BMPR1A AXIN2 ACSL1 BMP7 AFAP1L2 TLR6 RAP2C SLK ACVRL1 CUL4B TLR4 MAL IL1B MAP3K13 TBK1 STK3 PROK2 NIPBL KMT2A PRKCQ PTEN CSPG4 MAP3K2 JAK2 MAP2K6	1.62
GO:0019725	cellular homeostasis	biological_process	21/330	733/18668	2.916e-02	9.677e-02	21	MCL1 TRIM6 IL1R1 RAB38 ASPH CLIC4 HRH4 IL1B CHMP2B GATA4 PRKCA CLIC2 PIK3CA PROK2 GPR68 SLC40A1 MS4A2 RAB20 EDNRA EPHX2 JAK2	1.62
GO:2001242	regulation of intrinsic apoptotic signaling pathway	biological_process	4/330	140/18668	2.191e-01	3.219e-01	4	MCL1 SKIL RRM2B IVNS1ABP	1.62
GO:0009893	positive regulation of metabolic process	biological_process	81/330	2825/18668	4.789e-05	8.515e-03	81	FAS TRIM6 ARID4B ASPH POMC TAB3 GATA4 DOCK7 PRKCA IGF1 ADRB2 AXIN2 SLC40A1 VAV3 KLF6 ACSL1 ATRX NAMPT CAND2 PAX6 STAG2 BMP7 TOX2 AFAP1L2 TLR6 RAP2C SLK MYBL2 ACVRL1 CCPG1 MAL HOXA7 IL1B MAP3K13 PROK2 PRKCQ GRB10 CSPG4 WDFY3 EDNRA BCL11B MAP2K6 SEMA7A GABPA HIVEP3 TFAP4 ANK3 PTX3 CREM MITF TLR8 RNF125 RBPJ PIK3CA ANKRD32 CHI3L1 RALB BMPR1A SUPT3H PPP1R12A OLFM1 BCL9L TLR5 HOXA10 CUL4B TLR4 DAZAP1 …	1.62
GO:0016757	transferase activity, transferring glycosyl groups	molecular_function	8/330	280/18668	1.354e-01	2.325e-01	8	ST6GALNAC3 PARP9 WDFY3 NAMPT WBSCR17 B3GNT5 GALNT7 KDELC2	1.62
GO:0007369	gastrulation	biological_process	5/330	175/18668	1.947e-01	2.967e-01	5	BMPR1A BMP7 AMOT GATA4 COL7A1	1.62
GO:0006766	vitamin metabolic process	biological_process	4/330	140/18668	2.191e-01	3.219e-01	4	CYP1A1 NAMPT FAS IL1B	1.62
GO:2001020	regulation of response to DNA damage stimulus	biological_process	4/330	140/18668	2.191e-01	3.219e-01	4	MCL1 SKIL ANKRD32 AXIN2	1.62
GO:0043687	post-translational protein modification	biological_process	11/330	385/18668	9.454e-02	1.828e-01	11	SMC3 ST6GALNAC3 SMC1A SEL1L NPL MAN1C1 B3GNT5 STAG2 GALNT7 MAN1A1 COL7A1	1.62
GO:0031325	positive regulation of cellular metabolic process	biological_process	76/330	2654/18668	8.361e-05	8.989e-03	76	FAS TRIM6 ARID4B ASPH POMC TAB3 GATA4 DOCK7 PRKCA IGF1 ADRB2 AXIN2 SLC40A1 KLF6 ACSL1 ATRX NAMPT CAND2 PAX6 STAG2 BMP7 TOX2 AFAP1L2 TLR6 RAP2C SLK MYBL2 ACVRL1 CCPG1 MAL HOXA7 IL1B MAP3K13 PROK2 PRKCQ GRB10 CSPG4 WDFY3 EDNRA BCL11B MAP2K6 SEMA7A GABPA HIVEP3 TFAP4 PTX3 CREM MITF TLR8 RNF125 RBPJ PIK3CA ANKRD32 CHI3L1 RALB BMPR1A SUPT3H PPP1R12A BCL9L TLR5 HOXA10 TLR4 DAZAP1 TBK1 STK3 BAMBI NIPBL …	1.62
GO:0048565	digestive tract development	biological_process	4/330	140/18668	2.191e-01	3.219e-01	4	CYP1A1 NIPBL SFRP1 GATA4	1.62
GO:0050953	sensory perception of light stimulus	biological_process	6/330	209/18668	1.693e-01	2.710e-01	6	RGS16 DHRS3 PAX6 GABRR2 RPGR DFNB31	1.62
GO:0016358	dendrite development	biological_process	5/330	175/18668	1.947e-01	2.967e-01	5	PACSIN1 SARM1 ACSL4 PTEN BMP7	1.62
GO:0001701	in utero embryonic development	biological_process	10/330	351/18668	1.082e-01	2.008e-01	10	GABPA SKIL BMPR1A OSM ACVRL1 EDNRA SOCS3 AMOT GATA4 RBPJ	1.61
GO:0035295	tube development	biological_process	14/330	492/18668	6.846e-02	1.526e-01	14	IGF1 CHI3L1 INSC BMPR1A OSM CTNNBIP1 CLIC4 SFRP1 ACVRL1 EDNRA NFATC3 BMP7 GATA4 RBPJ	1.61
GO:0055082	cellular chemical homeostasis	biological_process	18/330	636/18668	4.561e-02	1.209e-01	18	IL1R1 RAB38 ASPH CLIC4 HRH4 IL1B GATA4 PRKCA CLIC2 PIK3CA PROK2 GPR68 SLC40A1 MS4A2 RAB20 EDNRA EPHX2 JAK2	1.60
GO:0004672	protein kinase activity	molecular_function	17/330	600/18668	5.046e-02	1.258e-01	17	SLK IRAK3 ACVRL1 AAK1 CDK14 MAP3K13 PKN2 TBK1 PRKCA STK3 PIK3CA PRKCQ BMPR1A MAP3K2 GUCY2C JAK2 MAP2K6	1.60
GO:0008643	carbohydrate transport	biological_process	5/330	177/18668	2.024e-01	3.040e-01	5	PRKCA IGF1 EDNRA IL1B GRB10	1.60
GO:0032403	protein complex binding	molecular_function	24/330	851/18668	2.473e-02	9.045e-02	24	SEMA7A FCAR RPH3A SMC3 FCGR2A MYO1B RAB38 SMC1A ACVRL1 AAK1 MYL4 IGF1 SKIL ANKRD32 ADRB2 NIPBL GRB10 PTEN AIF1L KIF11 WASF1 MS4A2 ERBB2IP SPN	1.60
GO:0060541	respiratory system development	biological_process	6/330	212/18668	1.789e-01	2.822e-01	6	IGF1 CHI3L1 INSC BMPR1A GATA4 RBPJ	1.60
GO:0002009	morphogenesis of an epithelium	biological_process	12/330	427/18668	9.322e-02	1.834e-01	12	IGF1 OSM CTNNBIP1 CLIC4 SFRP1 ACVRL1 EDNRA NFATC3 SOCS3 BMP7 GATA4 RBPJ	1.59
GO:0000976	transcription regulatory region sequence-specific DNA binding	molecular_function	18/330	642/18668	4.944e-02	1.237e-01	18	GABPA TFAP4 MYBL2 HOXA10 CREM MITF HOXA7 GATA4 RBPJ SKIL PRDM5 BHLHE41 ZNF792 KMT2A ZNF281 BCL11B NFATC3 PAX6	1.59
GO:0050878	regulation of body fluid levels	biological_process	20/330	711/18668	3.881e-02	1.114e-01	20	CEACAM1 ENTPD1 CD58 TLR4 GATA4 CD177 PRKCA IGF1 PIK3CA DGKQ ADRB2 PLA2G4A PRKCQ TREM1 VAV3 KIF11 HPSE JMJD1C SRGN JAK2	1.59
GO:0002682	regulation of immune system process	biological_process	43/330	1530/18668	3.717e-03	3.810e-02	43	SEMA7A GABPA IRAK3 TRIM6 HMGB3 CTNNBIP1 PARP9 TREML2 MITF TLR8 TAB3 PRKCA PIK3CA IGF1 GPR68 TREM1 VAV3 SUPT3H SOCS3 TLR6 TLR5 FCGR2A CLEC4D TLR4 SARM1 MAL HOXA7 IL1B ORM2 RNF216 GBP1 TBK1 PRKCQ PTEN SFRP1 MS4A2 NFATC3 TLR10 ERBB2IP HIST1H4E JAK2 IFNAR1 MAP2K6	1.59
GO:0000977	RNA polymerase II regulatory region sequence-specific DNA binding	molecular_function	16/330	568/18668	5.902e-02	1.388e-01	16	GABPA TFAP4 MYBL2 HOXA10 MITF HOXA7 GATA4 RBPJ SKIL PRDM5 BHLHE41 ZNF792 ZNF281 BCL11B NFATC3 PAX6	1.59
GO:0008022	protein C-terminus binding	molecular_function	5/330	178/18668	2.063e-01	3.085e-01	5	SCLT1 NIPBL MLLT4 JAK2 PRDX3	1.59
GO:0001012	RNA polymerase II regulatory region DNA binding	molecular_function	16/330	571/18668	6.150e-02	1.434e-01	16	GABPA TFAP4 MYBL2 HOXA10 MITF HOXA7 GATA4 RBPJ SKIL PRDM5 BHLHE41 ZNF792 ZNF281 BCL11B NFATC3 PAX6	1.59
GO:0014902	myotube differentiation	biological_process	4/330	142/18668	2.286e-01	3.310e-01	4	IGF1 NFATC3 BHLHE41 TANC1	1.59
GO:0010506	regulation of autophagy	biological_process	4/330	142/18668	2.286e-01	3.310e-01	4	RAB20 RALB WDFY3 GATA4	1.59
GO:0030054	cell junction	cellular_component	32/330	1144/18668	1.201e-02	5.964e-02	32	AHNAK ANK3 SDK2 TANC1 CLIC4 COLQ TBCD COL13A1 MLLT4 PKN2 DOCK7 SPRY4 EMB AIF1L WASF1 PPP1R12A NAMPT DMXL2 KAZN OLFM1 SPN ASAP3 RAP2C RPH3A SARM1 PACSIN1 PTPN12 GABRR2 CSPG4 CAPN5 ERBB2IP AMOT	1.58
GO:0048732	gland development	biological_process	8/330	286/18668	1.495e-01	2.463e-01	8	IGF1 FAS BMPR1A PTEN SFRP1 BMP7 JAK2 RBPJ	1.58
GO:0009792	embryo development ending in birth or egg hatching	biological_process	17/330	608/18668	5.624e-02	1.338e-01	17	GABPA ACSL4 OSM ACVRL1 HOXA7 GATA4 RBPJ CYP1A1 SKIL NIPBL BMPR1A AXIN2 SFRP1 EDNRA SOCS3 BMP7 AMOT	1.58
GO:0018108	peptidyl-tyrosine phosphorylation	biological_process	9/330	323/18668	1.363e-01	2.340e-01	9	PRKCA IGF1 SFRP1 CSPG4 AFAP1L2 JAK2 IFNAR1 MAP2K6 RAP2C	1.58
GO:0005773	vacuole	cellular_component	17/330	609/18668	5.700e-02	1.347e-01	17	SBF2 AHNAK ANK3 TLR8 IL1B DNAJC13 GM2A CHMP2B CPQ ADRB2 RALB CSPG4 WDFY3 TMEM55A HPSE SRGN RNF13	1.58
GO:0006486	protein glycosylation	biological_process	10/330	358/18668	1.205e-01	2.149e-01	10	ST6GALNAC3 SEL1L NPL ISPD MAN1C1 WBSCR17 B3GNT5 GALNT7 MAN1A1 COL7A1	1.58
GO:0030595	leukocyte chemotaxis	biological_process	5/330	179/18668	2.103e-01	3.137e-01	5	PRKCA MAL IL1B TREM1 VAV3	1.58
GO:0001890	placenta development	biological_process	4/330	143/18668	2.335e-01	3.367e-01	4	DAZAP1 SOCS3 PRDX3 RBPJ	1.58
GO:0006665	sphingolipid metabolic process	biological_process	4/330	143/18668	2.335e-01	3.367e-01	4	CREM ST6GALNAC3 GM2A SGMS1	1.58
GO:0046982	protein heterodimerization activity	molecular_function	13/330	465/18668	8.637e-02	1.727e-01	13	GABPA MCL1 ZHX3 IRAK3 TFAP4 SMC3 BHLHE41 SMC1A SUPT3H ADIPOR1 MAL HIST1H4E TLR6	1.58
GO:0043413	macromolecule glycosylation	biological_process	10/330	358/18668	1.205e-01	2.149e-01	10	ST6GALNAC3 SEL1L NPL ISPD MAN1C1 WBSCR17 B3GNT5 GALNT7 MAN1A1 COL7A1	1.58
GO:0055074	calcium ion homeostasis	biological_process	10/330	359/18668	1.223e-01	2.177e-01	10	PRKCA CLIC2 PROK2 ASPH MS4A2 EDNRA EPHX2 HRH4 IL1B JAK2	1.58
GO:0005912	adherens junction	cellular_component	13/330	467/18668	8.885e-02	1.764e-01	13	AHNAK SPRY4 PTPN12 CSPG4 AIF1L WASF1 CAPN5 PPP1R12A TBCD MLLT4 SPN ASAP3 DOCK7	1.57
GO:0006979	response to oxidative stress	biological_process	10/330	360/18668	1.242e-01	2.202e-01	10	STK3 IL1R1 RRM2B CYGB KLF6 PRDX3 MSRB2 IL1B BMP7 JAK2	1.57
GO:0032270	positive regulation of cellular protein metabolic process	biological_process	32/330	1155/18668	1.369e-02	6.478e-02	32	TRIM6 ASPH RNF125 TAB3 DOCK7 PIK3CA IGF1 CHI3L1 ADRB2 RALB BMPR1A AXIN2 ACSL1 BMP7 AFAP1L2 TLR6 RAP2C SLK ACVRL1 TLR4 IL1B MAP3K13 TBK1 STK3 PROK2 NIPBL KMT2A PTEN CSPG4 MAP3K2 JAK2 MAP2K6	1.57
GO:0034504	protein localization to nucleus	biological_process	9/330	324/18668	1.384e-01	2.372e-01	9	IGF1 BAMBI PRKCQ BMPR1A AXIN2 TLR4 IL1B BMP7 JAK2	1.57
GO:0006066	alcohol metabolic process	biological_process	10/330	361/18668	1.261e-01	2.233e-01	10	CYP1A1 IGF1 PLA2G4A GK SGMS1 PTEN EPHX2 NPC1L1 LPCAT2 IL1B	1.57
GO:0006950	response to stress	biological_process	109/330	3918/18668	9.658e-06	6.378e-03	109	SMC3 TRIM6 HMGB3 OSM TAB3 SCN9A GATA4 PRKCA IGF1 ADRB2 RRM2B GPR68 TREM1 AXIN2 VAV3 KLF6 KIF11 ATRX HPSE JMJD1C PAX6 CASP4 SOCS3 BMP7 AFAP1L2 TLR6 SLK FCGR2A WDR33 LILRA5 ACVRL1 HRH4 MAL IL1B ORM2 RNF216 DDX11 MAP3K13 SKIL DGKQ TSPAN2 PROK2 PLA2G4A BACH1 PRKCQ WDFY3 PRDX3 STX11 MS4A2 TFEC RAB20 EDNRA MSRB2 ERBB2IP HIST1H4E ADAMTS4 MAP2K6 SEMA7A CEACAM1 IRAK3 TFAP4 IL1R1 ENTPD1 MBP CTNNBIP1 PTX3 P…	1.57
GO:0002684	positive regulation of immune system process	biological_process	24/330	863/18668	2.876e-02	9.593e-02	24	SEMA7A TLR5 IRAK3 FCGR2A CLEC4D TLR4 TLR8 SARM1 MAL IL1B GBP1 TAB3 TBK1 PIK3CA IGF1 PRKCQ PTEN VAV3 MS4A2 NFATC3 TLR10 ERBB2IP TLR6 MAP2K6	1.57
GO:0009101	glycoprotein biosynthetic process	biological_process	12/330	432/18668	1.002e-01	1.918e-01	12	IGF1 ST6GALNAC3 SEL1L CSPG4 NPL ISPD MAN1C1 WBSCR17 B3GNT5 GALNT7 MAN1A1 COL7A1	1.57
GO:0044212	transcription regulatory region DNA binding	molecular_function	22/330	793/18668	3.605e-02	1.051e-01	22	GABPA HIVEP3 TFAP4 MYBL2 ARID4B HOXA10 CREM MITF TCF7 HOXA7 GATA4 RBPJ SKIL PRDM5 BHLHE41 ZNF792 ELK4 KMT2A ZNF281 BCL11B NFATC3 PAX6	1.57
GO:2001234	negative regulation of apoptotic signaling pathway	biological_process	5/330	181/18668	2.184e-01	3.212e-01	5	IGF1 MCL1 RRM2B IVNS1ABP IL1B	1.56
GO:0018193	peptidyl-amino acid modification	biological_process	30/330	1089/18668	1.787e-02	7.586e-02	30	TRIM6 ST6GALNAC3 ARID4B ASPH PKN2 COL7A1 DOCK7 PRKCA PIK3CA IGF1 MAP2 CHI3L1 SUPT3H MAN1C1 BMP7 AFAP1L2 RAP2C NPL IL1B TBK1 KMT2A PRKCQ SEL1L SFRP1 CSPG4 PRDX3 MAN1A1 JAK2 IFNAR1 MAP2K6	1.56
GO:0007568	aging	biological_process	7/330	254/18668	1.781e-01	2.813e-01	7	CYP1A1 ADRB2 IL1B PRKCQ SOCS3 BMPR1A PTEN	1.56
GO:0030003	cellular cation homeostasis	biological_process	14/330	508/18668	8.564e-02	1.715e-01	14	PRKCA CLIC2 PROK2 RAB38 ASPH CLIC4 SLC40A1 MS4A2 RAB20 EDNRA EPHX2 HRH4 IL1B JAK2	1.56
GO:0009913	epidermal cell differentiation	biological_process	5/330	181/18668	2.184e-01	3.212e-01	5	BCL11B HOXA7 KAZN CLIC4 RBPJ	1.56
GO:0046651	lymphocyte proliferation	biological_process	7/330	254/18668	1.781e-01	2.813e-01	7	IGF1 TLR4 MAL IL1B PRKCQ VAV3 TBK1	1.56
GO:0051495	positive regulation of cytoskeleton organization	biological_process	5/330	181/18668	2.184e-01	3.212e-01	5	WASF1 ARFIP1 PRKCQ SFRP1 AMOT	1.56
GO:0000975	regulatory region DNA binding	molecular_function	22/330	797/18668	3.789e-02	1.095e-01	22	GABPA HIVEP3 TFAP4 MYBL2 ARID4B HOXA10 CREM MITF TCF7 HOXA7 GATA4 RBPJ SKIL PRDM5 BHLHE41 ZNF792 ELK4 KMT2A ZNF281 BCL11B NFATC3 PAX6	1.56
GO:0030055	cell-substrate junction	cellular_component	11/330	398/18668	1.148e-01	2.085e-01	11	AHNAK SPRY4 PTPN12 CSPG4 AIF1L WASF1 CAPN5 PPP1R12A ERBB2IP ASAP3 DOCK7	1.56
GO:0015980	energy derivation by oxidation of organic compounds	biological_process	10/330	363/18668	1.299e-01	2.256e-01	10	CACNA2D2 PRKCA PIK3CA IGF1 SUCLG2 GNG10 FAS POMC GRB10 NFATC3	1.56
GO:0002250	adaptive immune response	biological_process	10/330	364/18668	1.318e-01	2.284e-01	10	PIK3CA PRKCQ CLEC4D STX11 TLR4 TLR8 IL1B RNF125 JAK2 TLR6	1.55
GO:0032943	mononuclear cell proliferation	biological_process	7/330	256/18668	1.840e-01	2.860e-01	7	IGF1 PRKCQ VAV3 TLR4 MAL IL1B TBK1	1.55
GO:0090287	regulation of cellular response to growth factor stimulus	biological_process	5/330	183/18668	2.266e-01	3.287e-01	5	SKIL BAMBI IL1B GRB10 BCL9L	1.55
GO:0048870	cell motility	biological_process	35/330	1275/18668	1.173e-02	6.357e-02	35	SEMA7A CEACAM1 CLIC4 PARP9 MITF PKN2 DOCK7 CD177 PRKCA IGF1 PIK3CA CYGB LGR6 TREM1 VAV3 OLFM1 SPN ASAP3 RAP2C TMF1 CD58 ACVRL1 LAMC1 MAL HOXA7 IL1B STK3 BAMBI PRKCQ PTEN SFRP1 CSPG4 ANXA3 JAK2 AMOT	1.55
GO:2000116	regulation of cysteine-type endopeptidase activity	biological_process	6/330	219/18668	2.025e-01	3.040e-01	6	TLR4 NLRP2 TFAP4 ASPH JAK2 PRDX3	1.55
GO:0007155	cell adhesion	biological_process	30/330	1094/18668	1.895e-02	7.878e-02	30	CEACAM1 SDK2 ENTPD1 SIGLEC1 TBCD COL13A1 MLLT4 PKN2 COL7A1 PRKCA ADRB2 AZGP1 VAV3 HPSE PPP1R12A AMIGO1 BMP7 ARVCF CD58 ACVRL1 MYBPH LAMC1 HOXA7 IL1B GBP1 PRKCQ PTEN SFRP1 ERBB2IP JAK2	1.55
GO:0009897	external side of plasma membrane	cellular_component	7/330	255/18668	1.810e-01	2.824e-01	7	MS4A2 SEMA7A TLR4 GPIHBP1 ANTXR2 BMPR1A AMOT	1.55
GO:0030072	peptide hormone secretion	biological_process	7/330	256/18668	1.840e-01	2.860e-01	7	CACNA2D2 PRKCA GPR68 PFKFB2 SFRP1 IL1B JAK2	1.55
GO:0000003	reproduction	biological_process	34/330	1237/18668	1.264e-02	6.132e-02	34	SMC3 ARID4B IL1R1 CLIC4 CREM GATA4 CYP1A1 IGF1 ADRB2 BMPR1A ATRX NAMPT ANTXR2 STAG2 BMP7 TOX2 TLR5 STAG3 TMF1 WDR33 ACSL4 SMC1A HOXA10 DAZAP1 IL1B SKIL AFF4 PROK2 NIPBL PTEN SFRP1 PRDX3 CAPN5 MAP2K6	1.55
GO:0006955	immune response	biological_process	47/330	1711/18668	3.862e-03	3.941e-02	47	SEMA7A IRAK3 TRIM6 IL1R1 HMGB3 MBP PTX3 PARP9 TREML2 TLR8 RNF125 TAB3 RBPJ PRKCA PIK3CA AZGP1 BMPR1A TREM1 VAV3 SOCS3 TLR6 TLR5 FCAR FCGR2A LILRA5 CD58 CLEC4D TLR4 TCF7 SARM1 MAL IL1B RNF216 GBP1 TBK1 PRKCQ PTEN STX11 MS4A2 NLRP2 NFATC3 TLR10 ERBB2IP ANXA3 JAK2 IFNAR1 MAP2K6	1.55
GO:0070085	glycosylation	biological_process	10/330	365/18668	1.337e-01	2.312e-01	10	ST6GALNAC3 SEL1L NPL ISPD MAN1C1 WBSCR17 B3GNT5 GALNT7 MAN1A1 COL7A1	1.55
GO:0048609	multicellular organismal reproductive process	biological_process	21/330	772/18668	4.802e-02	1.216e-01	21	TMF1 ARID4B IL1R1 WDR33 ACSL4 HOXA10 CREM DAZAP1 IL1B GATA4 CYP1A1 IGF1 SKIL AFF4 PROK2 PTEN SFRP1 PRDX3 ATRX CAPN5 MAP2K6	1.54
GO:0005525	GTP binding	molecular_function	10/330	367/18668	1.377e-01	2.361e-01	10	SUCLG2 ARL17B RALB RAB38 RAB20 GUCY2C AGAP1 GBP1 RAP2C GPN3	1.54
GO:0007611	learning or memory	biological_process	6/330	220/18668	2.060e-01	3.082e-01	6	ADRB2 IL1B KMT2A GM2A TANC1 PTEN	1.54
GO:0002244	hematopoietic progenitor cell differentiation	biological_process	4/330	147/18668	2.532e-01	3.575e-01	4	GABPA HIST1H4E SFRP1 DOCK7	1.54
GO:0072089	stem cell proliferation	biological_process	4/330	147/18668	2.532e-01	3.575e-01	4	BMPR1A CTNNBIP1 BMP7 DOCK7	1.54
GO:0051493	regulation of cytoskeleton organization	biological_process	11/330	403/18668	1.233e-01	2.193e-01	11	ARFIP1 PRKCQ CLIC4 SFRP1 KIF11 WASF1 TBCD SENP6 CHMP2B AMOT ASAP3	1.54
GO:0033043	regulation of organelle organization	biological_process	25/330	921/18668	3.388e-02	1.043e-01	25	ARFIP1 CLIC4 TBCD IL1B CHMP2B DYNC1LI1 IGF1 ANKRD32 ADRB2 NIPBL RALB KMT2A PRKCQ PTEN AXIN2 SFRP1 KIF11 WASF1 ATRX RAB20 SENP6 BMP7 AMOT SPN ASAP3	1.54
GO:0048545	response to steroid hormone	biological_process	11/330	408/18668	1.323e-01	2.290e-01	11	FBXO32 TFAP4 ADRB2 PTEN SFRP1 IL1B SOCS3 ANXA3 BMP7 JAK2 GATA4	1.53
GO:0046942	carboxylic acid transport	biological_process	8/330	296/18668	1.749e-01	2.765e-01	8	SLC36A4 EMB PLA2G4A ACSL4 ACSL1 IL1B MAP2K6 SLC16A10	1.53
GO:0051186	cofactor metabolic process	biological_process	8/330	295/18668	1.723e-01	2.731e-01	8	CYP1A1 SUCLG2 OLAH FAS ACSL4 ACSL1 NAMPT FAR1	1.53
GO:0009615	response to virus	biological_process	11/330	406/18668	1.286e-01	2.268e-01	11	CYP1A1 IRAK3 TRIM6 IVNS1ABP TREM1 SUPT3H TLR8 RNF216 GBP1 TBK1 IFNAR1	1.53
GO:0030335	positive regulation of cell migration	biological_process	10/330	370/18668	1.438e-01	2.417e-01	10	SEMA7A PRKCA IGF1 LGR6 MAL IL1B ANXA3 JAK2 AMOT DOCK7	1.53
GO:0005764	lysosome	cellular_component	14/330	520/18668	1.004e-01	1.921e-01	14	AHNAK ANK3 TLR8 IL1B DNAJC13 GM2A CHMP2B CPQ ADRB2 CSPG4 TMEM55A HPSE SRGN RNF13	1.52
GO:0042803	protein homodimerization activity	molecular_function	19/330	709/18668	6.587e-02	1.480e-01	19	SBF2 CEACAM1 MCL1 SLK IRAK3 TFAP4 FAS MAL MAP3K13 DPYD ZHX3 BHLHE41 CPQ ADRB2 KMT2A BMPR1A FGFR1OP2 EPHX2 NAMPT	1.52
GO:0045121	membrane raft	cellular_component	7/330	261/18668	1.993e-01	3.029e-01	7	AHNAK BMPR1A MS4A2 HPSE RGS16 JAK2 TLR6	1.52
GO:0006873	cellular ion homeostasis	biological_process	14/330	521/18668	1.017e-01	1.940e-01	14	RAB38 ASPH CLIC4 HRH4 IL1B PRKCA CLIC2 PROK2 SLC40A1 MS4A2 RAB20 EDNRA EPHX2 JAK2	1.52
GO:0005096	GTPase activator activity	molecular_function	7/330	260/18668	1.962e-01	2.987e-01	7	ACAP2 AXIN2 VAV3 RGS16 TBCD AGAP1 ASAP3	1.52
GO:0022843	voltage-gated cation channel activity	molecular_function	4/330	149/18668	2.634e-01	3.669e-01	4	CACNA2D2 KCNA4 KCNJ15 SCN9A	1.52
GO:0008286	insulin receptor signaling pathway	biological_process	9/330	336/18668	1.656e-01	2.666e-01	9	PRKCA PIK3CA PRKCQ GRB10 ADIPOR1 NAMPT IL1B SOCS3 JAK2	1.52
GO:0009582	detection of abiotic stimulus	biological_process	5/330	186/18668	2.392e-01	3.417e-01	5	PRKCA MAP2 DHRS3 OPN3 PRKCQ	1.52
GO:0045732	positive regulation of protein catabolic process	biological_process	4/330	149/18668	2.634e-01	3.669e-01	4	CUL4B IL1B RNF125 PTEN	1.52
GO:0030135	coated vesicle	cellular_component	9/330	337/18668	1.680e-01	2.692e-01	9	PACSIN1 COPZ2 RPH3A SLC40A1 STX11 AAK1 DMXL2 SNX3 COL7A1	1.51
GO:0031225	anchored component of membrane	cellular_component	4/330	151/18668	2.737e-01	3.776e-01	4	CD177 SEMA7A GPIHBP1 CD58	1.50
GO:0051174	regulation of phosphorus metabolic process	biological_process	56/330	2108/18668	3.508e-03	4.530e-02	56	SBF2 TRIM6 P2RY13 TBCD TAB3 DOCK7 PRKCA IGF1 SPRY4 ADRB2 ACAP2 AXIN2 VAV3 ACSL1 AGAP1 BMP7 AFAP1L2 TLR6 RAP2C SLK ACVRL1 RGS16 HRH4 MYL4 MAL IL1B MAP3K13 PROK2 GRB10 CSPG4 PRDX3 EDNRA AMOT MAP2K6 SEMA7A IRAK3 TFAP4 PFKFB2 TLR8 MLLT4 PIK3CA CHI3L1 RALB BMPR1A PPP1R12A RPGR ASAP3 TLR4 GBP1 TBK1 STK3 PTEN SFRP1 MAP3K2 JAK2 IFNAR1	1.50
GO:0032993	protein-DNA complex	cellular_component	9/330	340/18668	1.754e-01	2.772e-01	9	STAG3 ANKRD32 SMC3 SMC1A PPP1R12A DYNLT3 STAG2 HIST1H4E DYNC1LI1	1.50
GO:0007178	transmembrane receptor protein serine/threonine kinase signaling pathway	biological_process	9/330	339/18668	1.729e-01	2.739e-01	9	SKIL BAMBI BMPR1A SFRP1 ACVRL1 BMP7 BCL9L GATA4 RBPJ	1.50
GO:0006629	lipid metabolic process	biological_process	34/330	1283/18668	2.093e-02	7.970e-02	34	FAS ST6GALNAC3 GK PIP5K1B CREM PITPNM3 SCD5 CYP1A1 PIK3CA ALOX5 CYGB VAV3 ACSL1 TMEM55A ISPD NPC1L1 KDELC2 HSD17B11 ACSL4 SGMS1 DHRS3 LPCAT2 IL1B B3GNT5 FAR1 GM2A MTMR6 ALOX5AP OLAH PLA2G4A PTEN ADIPOR1 BCL11B EPHX2	1.50
GO:0022414	reproductive process	biological_process	30/330	1130/18668	2.832e-02	9.515e-02	30	ARID4B IL1R1 CLIC4 CREM GATA4 CYP1A1 IGF1 ADRB2 BMPR1A ATRX NAMPT ANTXR2 BMP7 TOX2 TLR5 TMF1 WDR33 ACSL4 HOXA10 DAZAP1 IL1B SKIL AFF4 PROK2 NIPBL PTEN SFRP1 PRDX3 CAPN5 MAP2K6	1.50
GO:0006357	regulation of transcription from RNA polymerase II promoter	biological_process	47/330	1778/18668	7.784e-03	5.269e-02	47	GABPA TFAP4 ARID4B POMC CTNNBIP1 CREM MITF GATA4 RBPJ IGF1 PRDM5 BHLHE41 ADRB2 BMPR1A SLC40A1 KLF6 SUPT3H ATRX PPP1R12A NAMPT PAX6 STAG2 FOXP4 BMP7 TOX2 BCL9L MYBL2 HOXA10 ACVRL1 CCPG1 TLR4 TCF7 HOXA7 IL1B TBK1 SKIL ZHX3 DGKQ ELK4 BACH1 NIPBL KMT2A SFRP1 ZNF281 BCL11B NFATC3 JAK2	1.50
GO:0005911	cell-cell junction	cellular_component	10/330	378/18668	1.607e-01	2.595e-01	10	AHNAK ANK3 CLIC4 TBCD COL13A1 KAZN MLLT4 PKN2 AMOT RAP2C	1.50
GO:0006091	generation of precursor metabolites and energy	biological_process	12/330	454/18668	1.352e-01	2.337e-01	12	CACNA2D2 PRKCA PIK3CA IGF1 SUCLG2 GNG10 FAS PFKFB2 PFKFB3 POMC GRB10 NFATC3	1.50
GO:0038093	Fc receptor signaling pathway	biological_process	10/330	377/18668	1.585e-01	2.590e-01	10	PIK3CA FCGR2A PRKCQ PTEN CLEC4D VAV3 MS4A2 NFATC3 TAB3 JAK2	1.50
GO:0016023	cytoplasmic membrane-bounded vesicle	cellular_component	29/330	1094/18668	3.130e-02	9.790e-02	29	FAS POMC MBP CLIC4 GALNT7 SNX3 COL7A1 IGF1 MSR1 AXIN2 SLC40A1 NPC1L1 DMXL2 TLR6 RPH3A ABCA3 RAB38 AAK1 MAL IL1B PACSIN1 SKIL COPZ2 PLA2G4A STX11 RAB20 ANXA3 SRGN AMOT	1.50
GO:0032886	regulation of microtubule-based process	biological_process	4/330	151/18668	2.737e-01	3.776e-01	4	TBCD SENP6 CHMP2B KIF11	1.50
GO:0006575	cellular modified amino acid metabolic process	biological_process	6/330	226/18668	2.277e-01	3.298e-01	6	CLIC2 GGACT CPQ FAS PLA2G4A CLIC4	1.50
GO:0008104	protein localization	biological_process	55/330	2076/18668	4.011e-03	4.031e-02	55	TRIM6 ASPH CHMP2B SNX3 IGF1 INSC MSR1 ACAP2 AZGP1 TREM1 AXIN2 AGAP1 BMP7 TLR6 RAB38 IL1B DNAJC13 ARL17B PRKCQ SEL1L STX11 MS4A2 RAB20 ERBB2IP AMOT GPIHBP1 ANK3 MVB12B SNX10 COLQ TLR8 RBPJ ANKRD32 CHI3L1 RALB BMPR1A RPGR ARFIP1 TLR5 MCL1 RPH3A CD58 AAK1 TLR4 GBP1 PACSIN1 BAMBI COPZ2 NIPBL RPL27A NLRP2 TLR10 SRGN JAK2 IFNAR1	1.50
GO:0032504	multicellular organism reproduction	biological_process	21/330	794/18668	6.216e-02	1.414e-01	21	TMF1 ARID4B IL1R1 WDR33 ACSL4 HOXA10 CREM DAZAP1 IL1B GATA4 CYP1A1 IGF1 SKIL AFF4 PROK2 PTEN SFRP1 PRDX3 ATRX CAPN5 MAP2K6	1.50
GO:0016491	oxidoreductase activity	molecular_function	19/330	716/18668	7.155e-02	1.542e-01	19	HSD17B11 FAS ASPH DHRS3 FAR1 SCD5 GFOD1 CLIC2 CYP1A1 DPYD ALOX5AP RRM2B ALOX5 CYGB PRDX3 DHRS13 MSRB2 JMJD1C TMLHE	1.50
GO:0034097	response to cytokine	biological_process	22/330	832/18668	5.730e-02	1.354e-01	22	MCL1 IRAK3 FAS TRIM6 IL1R1 ACSL4 CD58 PARP9 TCF7 IL1B GBP1 TAB3 PRKCA SKIL CHI3L1 SFRP1 ACSL1 ADIPOR1 ERBB2IP SOCS3 JAK2 IFNAR1	1.50
GO:0007049	cell cycle	biological_process	45/330	1708/18668	9.623e-03	5.465e-02	45	TFAP4 SMC3 ANK3 DYNLT3 CHMP2B PKN2 PRKCA CYP1A1 IGF1 PRDM5 ANKRD32 INSC RALB AXIN2 KIF11 ATRX PPP1R12A STAG2 BMP7 AFAP1L2 SPN STAG3 SLK MYBL2 CCNG2 STAMBP SMC1A CUL4B CCPG1 IL1B CDK14 DDX11 DYNC1LI1 STK3 SKIL BACH1 NIPBL PRKCQ PTEN SFRP1 MAP3K2 SENP6 ERBB2IP HIST1H4E MAP2K6	1.49
GO:0016791	phosphatase activity	molecular_function	7/330	266/18668	2.153e-01	3.173e-01	7	PTPN12 PFKFB2 PFKFB3 PTEN TMEM55A EPHX2 MTMR6	1.49
GO:2000147	positive regulation of cell motility	biological_process	10/330	380/18668	1.652e-01	2.661e-01	10	SEMA7A PRKCA IGF1 LGR6 MAL IL1B ANXA3 JAK2 AMOT DOCK7	1.49
GO:0033993	response to lipid	biological_process	21/330	797/18668	6.431e-02	1.450e-01	21	FBXO32 TLR5 IRAK3 TFAP4 TRIM6 TLR4 MAL IL1B GATA4 PRKCA CYP1A1 ADRB2 PTEN SFRP1 PRDX3 ACSL1 ERBB2IP SOCS3 ANXA3 BMP7 JAK2	1.49
GO:0050731	positive regulation of peptidyl-tyrosine phosphorylation	biological_process	4/330	152/18668	2.789e-01	3.831e-01	4	IGF1 AFAP1L2 JAK2 CSPG4	1.49
GO:0002790	peptide secretion	biological_process	7/330	265/18668	2.120e-01	3.157e-01	7	CACNA2D2 PRKCA GPR68 PFKFB2 SFRP1 IL1B JAK2	1.49
GO:0002376	immune system process	biological_process	69/330	2620/18668	1.587e-03	4.009e-02	69	TRIM6 HMGB3 TREML2 TAB3 DOCK7 PRKCA IGF1 GPR68 AZGP1 TREM1 SLC40A1 VAV3 KIF11 KLF6 SOCS3 TLR6 FCGR2A LILRA5 MAL HOXA7 IL1B ORM2 RNF216 SKIL TSPAN2 PRKCQ PRDX3 STX11 MS4A2 BCL11B ERBB2IP HIST1H4E MAP2K6 SEMA7A CEACAM1 GABPA IRAK3 IL1R1 SNX10 MBP CTNNBIP1 PTX3 PARP9 MITF TLR8 RNF125 RBPJ CD177 PIK3CA BMPR1A SUPT3H TLR5 FCAR CD58 CLEC4D TLR4 TCF7 SARM1 GBP1 TBK1 KMT2A PTEN SFRP1 NLRP2 NFATC3 TLR10 A…	1.49
GO:0016570	histone modification	biological_process	11/330	419/18668	1.533e-01	2.520e-01	11	PRKCA PRDM5 ARID4B ELK4 NIPBL KMT2A SUPT3H CUL4B IL1B HIST1H4E JAK2	1.49
GO:0048878	chemical homeostasis	biological_process	26/330	985/18668	4.195e-02	1.137e-01	26	IL1R1 GPIHBP1 ANK3 RAB38 ASPH POMC GK CLIC4 HRH4 IL1B GATA4 PRKCA CLIC2 IGF1 PIK3CA PROK2 GPR68 SLC40A1 MS4A2 RAB20 EDNRA ADIPOR1 EPHX2 NPC1L1 PAX6 JAK2	1.49
GO:0051048	negative regulation of secretion	biological_process	5/330	190/18668	2.565e-01	3.616e-01	5	IL1B ACSL4 GBP1 SRGN SFRP1	1.49
GO:0030098	lymphocyte differentiation	biological_process	8/330	305/18668	1.999e-01	3.034e-01	8	HMGB3 SFRP1 CLEC4D KLF6 BCL11B NFATC3 IL1B RBPJ	1.48
GO:0032446	protein modification by small protein conjugation	biological_process	22/330	842/18668	6.403e-02	1.452e-01	22	FBXO32 SMC3 TRIM6 RNF145 SMC1A FBXO30 CUL4B KLHL14 DCAF12 RNF146 RNF216 RNF125 ADRB2 PRKCQ PTEN RNF141 CAND2 PAX6 SENP6 STAG2 SOCS3 RNF13	1.48
GO:0005996	monosaccharide metabolic process	biological_process	8/330	305/18668	1.999e-01	3.034e-01	8	PIK3CA IGF1 PFKFB2 PFKFB3 POMC GRB10 CREM ADIPOR1	1.48
GO:0035556	intracellular signal transduction	biological_process	70/330	2675/18668	1.729e-03	4.274e-02	70	TRIM6 ASPH OSM SEZ6L TAB3 DOCK7 PRKCA CLIC2 IGF1 SPRY4 ADRB2 RRM2B TREM1 VAV3 WASF1 ATRX GUCY2C HPSE AGAP1 CASP4 SOCS3 BMP7 TLR6 RAP2C SLK IVNS1ABP STAMBP RAB38 HRH4 MAL IL1B MAP3K13 SKIL DGKQ ARL17B PROK2 PRKCQ CSPG4 RAB20 PDE4A ERBB2IP HIST1H4E AMOT MAP2K6 SEMA7A IRAK3 TFAP4 TLR8 PKN2 PIK3CA CHI3L1 RALB PPP1R12A SPN MCL1 SHOC2 SMC1A TLR4 GBP1 TBK1 TMEM109 STK3 ZMAT4 PTEN SFRP1 MAP3K2 ADIPOR1 NF…	1.48
GO:0019902	phosphatase binding	molecular_function	4/330	153/18668	2.842e-01	3.870e-01	4	SBF2 SHOC2 SNX3 SPN	1.48
GO:1902531	regulation of intracellular signal transduction	biological_process	42/330	1606/18668	1.364e-02	6.461e-02	42	SEMA7A IRAK3 TRIM6 ASPH SEZ6L TAB3 PRKCA IGF1 SPRY4 CHI3L1 ADRB2 RRM2B VAV3 HPSE SOCS3 BMP7 TLR6 MCL1 IVNS1ABP SHOC2 STAMBP TLR4 HRH4 MAL IL1B GBP1 MAP3K13 TBK1 STK3 SKIL PROK2 PRKCQ PTEN SFRP1 CSPG4 MAP3K2 ADIPOR1 PDE4A ERBB2IP JAK2 AMOT MAP2K6	1.48
GO:0070661	leukocyte proliferation	biological_process	7/330	268/18668	2.219e-01	3.253e-01	7	IGF1 PRKCQ VAV3 TLR4 MAL IL1B TBK1	1.48
GO:0044702	single organism reproductive process	biological_process	26/330	997/18668	4.770e-02	1.257e-01	26	TLR5 TMF1 ARID4B IL1R1 WDR33 HOXA10 CLIC4 CREM DAZAP1 IL1B GATA4 CYP1A1 IGF1 SKIL AFF4 PROK2 NIPBL BMPR1A PTEN SFRP1 PRDX3 ATRX CAPN5 BMP7 TOX2 MAP2K6	1.48
GO:0003713	transcription coactivator activity	molecular_function	8/330	306/18668	2.028e-01	3.044e-01	8	GABPA TFAP4 SUPT3H CREM TFEC BCL9L GATA4 RAP2C	1.48
GO:0044262	cellular carbohydrate metabolic process	biological_process	8/330	306/18668	2.028e-01	3.044e-01	8	IGF1 PFKFB2 PFKFB3 POMC GRB10 GK PTEN ADIPOR1	1.48
GO:0008544	epidermis development	biological_process	8/330	305/18668	1.999e-01	3.034e-01	8	NAB1 CLIC4 HPSE BCL11B HOXA7 KAZN COL7A1 RBPJ	1.48
GO:1902533	positive regulation of intracellular signal transduction	biological_process	21/330	806/18668	7.108e-02	1.533e-01	21	SEMA7A SHOC2 TLR4 MAL IL1B TAB3 TBK1 PRKCA IGF1 SKIL CHI3L1 ADRB2 PROK2 PTEN CSPG4 MAP3K2 HPSE ADIPOR1 JAK2 TLR6 MAP2K6	1.47
GO:0008201	heparin binding	molecular_function	4/330	154/18668	2.895e-01	3.929e-01	4	COL13A1 MBP BMP7 SFRP1	1.47
GO:0050793	regulation of developmental process	biological_process	54/330	2072/18668	6.005e-03	4.421e-02	54	SMC3 TRIM6 HMGB3 SNX3 GATA4 DOCK7 PRKCA IGF1 BHLHE41 ADRB2 MSR1 NAB1 GPR68 AXIN2 HPSE PAX6 STAG2 SOCS3 BMP7 ACVRL1 HOXA7 IL1B SKIL PROK2 BCL11B HIST1H4E AMOT MAP2K6 SEMA7A GABPA IRAK3 CTNNBIP1 COLQ MITF RBPJ CHI3L1 BMPR1A AMIGO1 OLFM1 BCL9L SMC1A TLR4 SARM1 GBP1 STK3 PACSIN1 BAMBI ZHX3 NIPBL PTEN SFRP1 ANXA3 SRGN JAK2	1.47
GO:0051272	positive regulation of cellular component movement	biological_process	10/330	385/18668	1.766e-01	2.790e-01	10	SEMA7A PRKCA IGF1 LGR6 MAL IL1B ANXA3 JAK2 AMOT DOCK7	1.47
GO:0043005	neuron projection	cellular_component	22/330	849/18668	6.908e-02	1.499e-01	22	RPH3A IL1R1 ANK3 TANC1 DFNB31 AAK1 KLHL14 SARM1 DOCK7 PRKCA PACSIN1 ADRB2 ALOX5 BMPR1A CYGB PTEN KCNA4 BCL11B AMIGO1 OLFM1 ANXA3 SPN	1.47
GO:0016310	phosphorylation	biological_process	54/330	2074/18668	6.120e-03	4.491e-02	54	TRIM6 GK OSM TAB3 DOCK7 PRKCA IGF1 SPRY4 ADRB2 AXIN2 VAV3 ACSL1 GUCY2C BMP7 AFAP1L2 TLR6 RAP2C SLK ACVRL1 HRH4 MAL IL1B CDK14 MAP3K13 DGKQ PROK2 PRKCQ GRB10 CSPG4 PRDX3 MAP2K6 SEMA7A IRAK3 TFAP4 PFKFB2 PFKFB3 PIP5K1B TLR8 PKN2 PIK3CA CHI3L1 RALB BMPR1A SGMS1 AAK1 TLR4 GBP1 TBK1 STK3 PTEN SFRP1 MAP3K2 JAK2 IFNAR1	1.47
GO:0006366	transcription from RNA polymerase II promoter	biological_process	52/330	1997/18668	7.056e-03	4.876e-02	52	GABPA HIVEP3 TFAP4 ARID4B POMC CTNNBIP1 CREM MITF GATA4 RBPJ IGF1 PRDM5 BHLHE41 ADRB2 RRM2B BMPR1A SLC40A1 KLF6 SUPT3H ATRX PPP1R12A NAMPT PAX6 STAG2 FOXP4 BMP7 TOX2 BCL9L TMF1 MYBL2 HOXA10 ACVRL1 CCPG1 TLR4 TCF7 HOXA7 IL1B TBK1 SKIL ZHX3 DGKQ AFF4 ELK4 BACH1 NIPBL KMT2A PTEN SFRP1 ZNF281 BCL11B NFATC3 JAK2	1.47
GO:0055114	oxidation-reduction process	biological_process	27/330	1046/18668	4.931e-02	1.235e-01	27	FAS ASPH POMC SCD5 PRKCA CYP1A1 PIK3CA IGF1 SUCLG2 RRM2B ALOX5 CYGB JMJD1C CACNA2D2 HSD17B11 DHRS3 FAR1 GFOD1 DPYD GNG10 GRB10 PRDX3 DHRS13 ADIPOR1 MSRB2 NFATC3 TMLHE	1.46
GO:0030041	actin filament polymerization	biological_process	4/330	155/18668	2.949e-01	3.971e-01	4	WASF1 ARFIP1 MSRB2 JAK2	1.46
GO:0032561	guanyl ribonucleotide binding	molecular_function	10/330	387/18668	1.813e-01	2.828e-01	10	SUCLG2 ARL17B RALB RAB38 RAB20 GUCY2C AGAP1 GBP1 RAP2C GPN3	1.46
GO:0006820	anion transport	biological_process	14/330	544/18668	1.350e-01	2.334e-01	14	SLC36A4 PRELID2 ACSL4 CLIC4 PITPNM3 IL1B CLIC2 EMB PLA2G4A GABRR2 ACSL1 CLCN4 MAP2K6 SLC16A10	1.46
GO:0012505	endomembrane system	cellular_component	93/330	3599/18668	4.986e-04	2.744e-02	93	FAS LAPTM4B P2RY13 ASPH POMC SEZ6L COL13A1 CHMP2B TAB3 SNX3 COL7A1 PRKCA IGF1 SPRY4 ADRB2 ACAP2 AXIN2 SLC40A1 ACSL1 GUCY2C MAN1C1 TMEM120B ANTXR2 CASP4 TLR6 RAP2C ABCA3 ACSL4 STAMBP RAB38 IL1B B3GNT5 DNAJC13 MTMR6 TMEM50A SKIL ARL17B PLA2G4A BACH1 SEL1L CSPG4 WDFY3 PRDX3 STX11 MS4A2 RAB20 WBSCR17 ERBB2IP MAN1A1 ST6GALNAC3 ANK3 MVB12B SNX10 MBP PIP5K1B KLHL14 TLR8 USP25 PITPNM3 GALNT7 SCD5 CYP1A1 …	1.46
GO:0006479	protein methylation	biological_process	4/330	155/18668	2.949e-01	3.971e-01	4	PRDM5 ARID4B KMT2A PCMT1	1.46
GO:0009966	regulation of signal transduction	biological_process	66/330	2571/18668	3.604e-03	3.727e-02	66	TRIM6 ASPH SEZ6L TAB3 SNX3 GATA4 PRKCA IGF1 SPRY4 ADRB2 RRM2B LGR6 AXIN2 VAV3 HPSE SOCS3 BMP7 AFAP1L2 TLR6 IVNS1ABP STAMBP ACVRL1 RGS16 HRH4 MAL IL1B CDK14 MAP3K13 SKIL PROK2 PRKCQ GRB10 CSPG4 PDE4A ERBB2IP AMOT MAP2K6 SEMA7A IRAK3 TFAP4 MVB12B CTNNBIP1 SIGLEC1 RBPJ MAP2 CHI3L1 BMPR1A BCL9L SPN TLR5 MCL1 SHOC2 AAK1 TLR4 DHRS3 RNF146 GBP1 TBK1 STK3 BAMBI PTEN SFRP1 MAP3K2 ADIPOR1 JAK2 IFNAR1	1.45
GO:0000793	condensed chromosome	cellular_component	5/330	195/18668	2.790e-01	3.831e-01	5	STAG3 SMC3 DYNLT3 SMC1A DYNC1LI1	1.45
GO:0003712	transcription cofactor activity	molecular_function	14/330	545/18668	1.366e-01	2.344e-01	14	GABPA TFAP4 TMF1 CREM GATA4 SKIL ZHX3 BHLHE41 ELK4 SUPT3H TFEC ZNF281 BCL9L RAP2C	1.45
GO:0005975	carbohydrate metabolic process	biological_process	24/330	937/18668	6.639e-02	1.487e-01	24	ST6GALNAC3 PFKFB2 PFKFB3 POMC GK CREM NPL B3GNT5 GM2A GALNT7 COL7A1 IGF1 PIK3CA CHI3L1 SEL1L GRB10 PTEN CSPG4 HPSE ADIPOR1 ISPD MAN1C1 WBSCR17 MAN1A1	1.45
GO:0007519	skeletal muscle tissue development	biological_process	5/330	195/18668	2.790e-01	3.831e-01	5	SKIL HIVEP3 NFATC3 ADRB2 BCL9L	1.45
GO:0010632	regulation of epithelial cell migration	biological_process	4/330	156/18668	3.003e-01	4.035e-01	4	PRKCA ANXA3 AMOT ACVRL1	1.45
GO:0005925	focal adhesion	cellular_component	10/330	389/18668	1.860e-01	2.889e-01	10	AHNAK SPRY4 PTPN12 CSPG4 AIF1L WASF1 CAPN5 PPP1R12A ASAP3 DOCK7	1.45
GO:0030141	secretory granule	cellular_component	8/330	315/18668	2.299e-01	3.321e-01	8	IGF1 SKIL RPH3A ABCA3 POMC IL1B ANXA3 SRGN	1.44
GO:0030659	cytoplasmic vesicle membrane	cellular_component	12/330	473/18668	1.712e-01	2.714e-01	12	PACSIN1 COPZ2 RPH3A ABCA3 MSR1 RAB38 CLIC4 RAB20 NPC1L1 DMXL2 ANXA3 TLR6	1.44
GO:0008134	transcription factor binding	molecular_function	13/330	509/18668	1.528e-01	2.514e-01	13	PRDM5 DGKQ BHLHE41 TRIM6 NAB1 NFATC3 CAND2 JMJD1C HOXA7 PAX6 TOX2 GATA4 RBPJ	1.44
GO:0009605	response to external stimulus	biological_process	63/330	2477/18668	5.383e-03	4.786e-02	63	TRIM6 POMC SNX3 GATA4 PRKCA ADRB2 TREM1 VAV3 ACSL1 HPSE CASP4 SOCS3 BMP7 TLR6 IVNS1ABP ACSL4 RAB38 MAL IL1B RNF216 OPN3 PROK2 PRKCQ WDFY3 PRDX3 RAB20 BCL11B ERBB2IP AMOT ADAMTS4 SEMA7A IRAK3 IL1R1 ANK3 MBP PTX3 TLR8 RBPJ CYP1A1 PIK3CA MAP2 CHI3L1 ALOX5 RALB SUPT3H ISPD SPN TLR5 TMF1 CLEC4D TLR4 DHRS3 LAMC1 GBP1 TBK1 STK3 PTEN SFRP1 MAP3K2 TLR10 ANXA3 JAK2 IFNAR1	1.44
GO:0071560	cellular response to transforming growth factor beta stimulus	biological_process	6/330	236/18668	2.663e-01	3.705e-01	6	SKIL BAMBI BMPR1A BCL9L SFRP1 ACVRL1	1.44
GO:0005924	cell-substrate adherens junction	cellular_component	10/330	394/18668	1.983e-01	3.015e-01	10	AHNAK SPRY4 PTPN12 CSPG4 AIF1L WASF1 CAPN5 PPP1R12A ASAP3 DOCK7	1.44
GO:0000226	microtubule cytoskeleton organization	biological_process	10/330	393/18668	1.958e-01	2.982e-01	10	INSC SMC3 MYBL2 SMC1A KIF11 PPP1R12A TBCD SENP6 CHMP2B DOCK7	1.44
GO:0038095	Fc-epsilon receptor signaling pathway	biological_process	8/330	315/18668	2.299e-01	3.321e-01	8	PIK3CA PRKCQ PTEN VAV3 MS4A2 NFATC3 TAB3 JAK2	1.44
GO:0030154	cell differentiation	biological_process	96/330	3778/18668	6.978e-04	3.015e-02	96	SMC3 FAS TRIM6 ARID4B HMGB3 TANC1 OSM COL13A1 SNX3 GATA4 COL7A1 DOCK7 PRKCA IGF1 INSC BHLHE41 ADRB2 MSR1 NAB1 GPR68 AXIN2 VAV3 KLF6 ATRX PAX6 TMEM120B STAG2 SOCS3 BMP7 RAP2C CACNA2D2 ACSL4 RAB38 DFNB31 ACVRL1 MAL HOXA7 IL1B DNAJC13 SKIL TSPAN2 AFF4 ELK4 PRKCQ CSPG4 PRDX3 CAPN5 EDNRA BCL11B HIST1H4E AMOT MAP2K6 SEMA7A GABPA HIVEP3 ANK3 SNX10 SDK2 CTNNBIP1 CLIC4 CREM MITF MLLT4 RBPJ CYP1A1 BMPR1A I…	1.44
GO:0051146	striated muscle cell differentiation	biological_process	7/330	277/18668	2.528e-01	3.571e-01	7	CACNA2D2 IGF1 BHLHE41 TANC1 NFATC3 GATA4 RBPJ	1.43
GO:0046434	organophosphate catabolic process	biological_process	18/330	712/18668	1.138e-01	2.071e-01	18	SBF2 ENTPD1 RGS16 MYL4 TBCD MLLT4 ADRB2 PLA2G4A ACAP2 PTEN AXIN2 SFRP1 VAV3 PDE4A AGAP1 AMOT RPGR ASAP3	1.43
GO:0046983	protein dimerization activity	molecular_function	29/330	1151/18668	5.577e-02	1.329e-01	29	SBF2 CEACAM1 GABPA IRAK3 TFAP4 SMC3 FAS MITF BHLHE41 CPQ ADRB2 BMPR1A SUPT3H HPSE NAMPT TLR6 MCL1 SLK SMC1A MAL MAP3K13 DPYD ZHX3 KMT2A TFEC FGFR1OP2 ADIPOR1 EPHX2 HIST1H4E	1.43
GO:0009968	negative regulation of signal transduction	biological_process	26/330	1028/18668	6.541e-02	1.470e-01	26	IRAK3 CTNNBIP1 PRKCA IGF1 SPRY4 ADRB2 RRM2B AXIN2 SOCS3 BMP7 BCL9L MCL1 IVNS1ABP STAMBP TLR4 RGS16 DHRS3 IL1B GBP1 SKIL BAMBI PRKCQ GRB10 PTEN SFRP1 ERBB2IP	1.43
GO:0006461	protein complex assembly	biological_process	33/330	1307/18668	4.189e-02	1.136e-01	33	SBF2 AHNAK TFAP4 TRIM6 CTNNBIP1 MITF TBCD CHMP2B COL7A1 ANKRD32 ADRB2 RALB KIF11 WASF1 ATRX CAND2 TMEM120B OLFM1 TLR6 ARFIP1 MYBL2 SF3B3 TLR4 LAMC1 SKIL ALOX5AP KMT2A KCNA4 MSRB2 KCTD18 SENP6 HIST1H4E JAK2	1.43
GO:0008285	negative regulation of cell proliferation	biological_process	16/330	633/18668	1.312e-01	2.275e-01	16	TFAP4 ASPH CTNNBIP1 ACVRL1 IL1B RBPJ PRKCA IGF1 KMT2A AZGP1 PTEN AXIN2 SFRP1 BCL11B BMP7 JAK2	1.43
GO:0007010	cytoskeleton organization	biological_process	26/330	1032/18668	6.802e-02	1.518e-01	26	SMC3 ANK3 CLIC4 TBCD CHMP2B DOCK7 INSC KIF11 WASF1 PPP1R12A SPN ASAP3 ARFIP1 MYBL2 MYO1B SMC1A STK3 PACSIN1 PRKCQ PTEN SFRP1 MSRB2 SENP6 ERBB2IP JAK2 AMOT	1.43
GO:0005524	ATP binding	molecular_function	37/330	1467/18668	3.278e-02	1.018e-01	37	IRAK3 SMC3 PFKFB2 PFKFB3 ENTPD1 GK PIP5K1B PKN2 PRKCA PIK3CA SUCLG2 BMPR1A KIF11 ACSL1 ATRX GUCY2C SLK ABCA3 MYO1B ACSL4 SMC1A ACVRL1 AAK1 CDK14 DDX11 MAP3K13 TBK1 DYNC1LI1 STK3 DGKQ BACH1 PRKCQ MAP3K2 NLRP2 CLCN4 JAK2 MAP2K6	1.43
GO:0044297	cell body	cellular_component	11/330	435/18668	1.876e-01	2.904e-01	11	PRKCA ADRB2 ACSL4 TANC1 BMPR1A CYGB KLHL14 SEZ6L AMIGO1 OLFM1 ANXA3	1.43
GO:0007179	transforming growth factor beta receptor signaling pathway	biological_process	5/330	198/18668	2.929e-01	3.970e-01	5	SKIL BAMBI BMPR1A BCL9L ACVRL1	1.43
GO:0005578	proteinaceous extracellular matrix	cellular_component	9/330	357/18668	2.205e-01	3.235e-01	9	CHI3L1 SMC3 ENTPD1 SFRP1 COLQ LAMC1 ERBB2IP ADAMTS4 COL7A1	1.43
GO:2000027	regulation of organ morphogenesis	biological_process	4/330	159/18668	3.168e-01	4.193e-01	4	BMPR1A BMP7 SFRP1 RBPJ	1.42
GO:0005813	centrosome	cellular_component	12/330	478/18668	1.816e-01	2.831e-01	12	ANKRD32 SNX10 CEP19 CLIC4 AXIN2 DCAF12 PPP1R12A SCLT1 POC1B PKN2 RPGR DYNC1LI1	1.42
GO:0042578	phosphoric ester hydrolase activity	molecular_function	9/330	359/18668	2.262e-01	3.283e-01	9	PTPN12 PFKFB2 PFKFB3 PTEN TMEM55A EDNRA EPHX2 PDE4A MTMR6	1.42
GO:0002460	adaptive immune response based on somatic recombination of immune receptors built from immunoglobulin superfamily domains	biological_process	6/330	239/18668	2.785e-01	3.826e-01	6	TLR4 TLR8 IL1B PRKCQ TLR6 STX11	1.42
GO:0043623	cellular protein complex assembly	biological_process	12/330	477/18668	1.795e-01	2.830e-01	12	ARFIP1 TRIM6 ADRB2 RALB WASF1 TLR4 MSRB2 TBCD CAND2 SENP6 JAK2 TLR6	1.42
GO:0010948	negative regulation of cell cycle process	biological_process	7/330	278/18668	2.564e-01	3.616e-01	7	TFAP4 SMC3 SMC1A PTEN STAG2 BMP7 DYNC1LI1	1.42
GO:0042995	cell projection	cellular_component	43/330	1717/18668	2.488e-02	8.642e-02	43	IL1R1 ANK3 TANC1 CLIC4 PIP5K1B KLHL14 PKN2 DOCK7 PRKCA PIK3CA SPRY4 ADRB2 ALOX5 BMPR1A CYGB AIF1L WASF1 NPC1L1 FAM65B AMIGO1 OLFM1 RPGR SPN ASAP3 RPH3A MYO1B DFNB31 AAK1 DHRS3 SCLT1 SARM1 MAL PACSIN1 PTPN12 CEP19 PTEN CSPG4 KCNA4 BCL11B PDE4A ANXA3 POC1B AMOT	1.42
GO:0040017	positive regulation of locomotion	biological_process	10/330	397/18668	2.059e-01	3.082e-01	10	SEMA7A PRKCA IGF1 LGR6 MAL IL1B ANXA3 JAK2 AMOT DOCK7	1.42
GO:0030554	adenyl nucleotide binding	molecular_function	38/330	1510/18668	3.169e-02	9.885e-02	38	IRAK3 SMC3 PFKFB2 PFKFB3 ENTPD1 GK PIP5K1B PKN2 PRKCA PIK3CA SUCLG2 BMPR1A KIF11 ACSL1 ATRX GUCY2C SLK ABCA3 MYO1B ACSL4 SMC1A ACVRL1 AAK1 CDK14 DDX11 MAP3K13 TBK1 DYNC1LI1 STK3 DGKQ BACH1 PRKCQ MAP3K2 NLRP2 PDE4A CLCN4 JAK2 MAP2K6	1.42
GO:0000785	chromatin	cellular_component	11/330	439/18668	1.969e-01	2.995e-01	11	GABPA ANKRD32 SMC3 AFF4 NIPBL ATRX PAX6 STAG2 DDX11 HIST1H4E GATA4	1.42
GO:0043009	chordate embryonic development	biological_process	15/330	602/18668	1.547e-01	2.532e-01	15	GABPA OSM ACVRL1 HOXA7 GATA4 RBPJ SKIL NIPBL BMPR1A AXIN2 SFRP1 EDNRA SOCS3 BMP7 AMOT	1.41
GO:0060627	regulation of vesicle-mediated transport	biological_process	9/330	362/18668	2.349e-01	3.385e-01	9	PACSIN1 RALB PTEN PTX3 AAK1 MS4A2 IL1B DNAJC13 SNX3	1.41
GO:0022607	cellular component assembly	biological_process	58/330	2321/18668	1.050e-02	5.863e-02	58	SBF2 TRIM6 TBCD CHMP2B COL7A1 PRKCA ADRB2 VAV3 KIF11 WASF1 ATRX CAND2 TMEM120B BMP7 TLR6 RAP2C MYBL2 ACVRL1 SKIL PRKCQ RAB20 MSRB2 SENP6 HIST1H4E AMOT AHNAK TFAP4 ANK3 SNX10 SDK2 CTNNBIP1 COLQ MITF MLLT4 PKN2 ANKRD32 RALB AMIGO1 OLFM1 RPGR SPN ASAP3 ARFIP1 STAG3 TMF1 MYO1B SF3B3 TLR4 LAMC1 SCLT1 ALOX5AP KMT2A PTEN SFRP1 KCNA4 KCTD18 POC1B JAK2	1.41
GO:0006468	protein phosphorylation	biological_process	39/330	1560/18668	3.260e-02	1.016e-01	39	IRAK3 TFAP4 TRIM6 TLR8 TAB3 PKN2 DOCK7 PRKCA PIK3CA IGF1 CHI3L1 ADRB2 RALB BMPR1A AXIN2 ACSL1 GUCY2C BMP7 AFAP1L2 TLR6 RAP2C SLK ACVRL1 AAK1 TLR4 IL1B CDK14 MAP3K13 TBK1 STK3 PROK2 PRKCQ PTEN SFRP1 CSPG4 MAP3K2 JAK2 IFNAR1 MAP2K6	1.41
GO:0016758	transferase activity, transferring hexosyl groups	molecular_function	5/330	201/18668	3.072e-01	4.085e-01	5	WBSCR17 B3GNT5 GALNT7 KDELC2 WDFY3	1.41
GO:0035639	purine ribonucleoside triphosphate binding	molecular_function	45/330	1802/18668	2.302e-02	8.527e-02	45	IRAK3 SMC3 PFKFB2 PFKFB3 ENTPD1 GK PIP5K1B PKN2 PRKCA PIK3CA SUCLG2 RALB BMPR1A KIF11 ACSL1 ATRX GUCY2C AGAP1 RAP2C SLK ABCA3 MYO1B ACSL4 RAB38 SMC1A ACVRL1 AAK1 CDK14 GBP1 DDX11 MAP3K13 TBK1 DYNC1LI1 STK3 DGKQ ARL17B BACH1 PRKCQ MAP3K2 RAB20 NLRP2 CLCN4 JAK2 MAP2K6 GPN3	1.41
GO:0000139	Golgi membrane	cellular_component	16/330	643/18668	1.460e-01	2.447e-01	16	ARFIP1 TMF1 ST6GALNAC3 SGMS1 TLR8 LPCAT2 B3GNT5 GBP1 GALNT7 COL7A1 COPZ2 MAN1C1 WBSCR17 SRGN MAN1A1 RNF13	1.41
GO:0050767	regulation of neurogenesis	biological_process	15/330	601/18668	1.530e-01	2.516e-01	15	SEMA7A SARM1 IL1B SNX3 DOCK7 STK3 PACSIN1 SKIL BMPR1A PTEN BCL11B PAX6 AMIGO1 OLFM1 BMP7	1.41
GO:0042592	homeostatic process	biological_process	38/330	1522/18668	3.528e-02	1.077e-01	38	TRIM6 IL1R1 GPIHBP1 ANK3 ASPH POMC GK CLIC4 CHMP2B GATA4 PRKCA CLIC2 PIK3CA IGF1 ADRB2 GPR68 AZGP1 SLC40A1 ATRX NPC1L1 PAX6 MCL1 RAB38 DFNB31 TLR4 HRH4 IL1B SKIL PROK2 PRKCQ MS4A2 RAB20 EDNRA ADIPOR1 EPHX2 HIST1H4E POC1B JAK2	1.41
GO:0015833	peptide transport	biological_process	7/330	281/18668	2.673e-01	3.715e-01	7	CACNA2D2 PRKCA GPR68 PFKFB2 SFRP1 IL1B JAK2	1.41
GO:0048015	phosphatidylinositol-mediated signaling	biological_process	5/330	201/18668	3.072e-01	4.085e-01	5	PIK3CA IGF1 STAMBP PTEN JAK2	1.41
GO:0050790	regulation of catalytic activity	biological_process	56/330	2254/18668	1.317e-02	6.296e-02	56	SBF2 P2RY13 ASPH TBCD TAB3 COL7A1 PRKCA ADRB2 ACAP2 AXIN2 VAV3 ACSL1 AGAP1 BMP7 AFAP1L2 TLR6 RAP2C CARD16 SLK RGS16 MYL4 IL1B MAP3K13 PROK2 PRKCQ CSPG4 PRDX3 MS4A2 EDNRA TMLHE AMOT MAP2K6 IRAK3 TFAP4 GPIHBP1 PFKFB2 MLLT4 PIK3CA CHI3L1 RALB CYGB PPP1R12A RPGR SPN ASAP3 SHOC2 TLR4 GM2A STK3 ALOX5AP PTEN SFRP1 MAP3K2 NLRP2 ANXA3 JAK2	1.41
GO:0023051	regulation of signaling	biological_process	72/330	2889/18668	4.936e-03	4.573e-02	72	TRIM6 ASPH POMC SEZ6L TAB3 SNX3 GATA4 PRKCA IGF1 SPRY4 ADRB2 RRM2B GPR68 LGR6 AXIN2 VAV3 HPSE SOCS3 BMP7 AFAP1L2 TLR6 CACNA2D2 IVNS1ABP STAMBP ACVRL1 RGS16 HRH4 MAL IL1B CDK14 MAP3K13 SKIL PROK2 PRKCQ GRB10 CSPG4 PDE4A ERBB2IP AMOT MAP2K6 SEMA7A IRAK3 TFAP4 MVB12B PFKFB2 CTNNBIP1 SIGLEC1 RBPJ MAP2 CHI3L1 BMPR1A BCL9L SPN TLR5 MCL1 TMF1 SHOC2 AAK1 TLR4 DHRS3 RNF146 GBP1 TBK1 STK3 BAMBI KMT2A PTEN …	1.41
GO:0043066	negative regulation of apoptotic process	biological_process	17/330	689/18668	1.452e-01	2.436e-01	17	MCL1 TMF1 STAMBP MITF PRKCA IGF1 PIK3CA PROK2 PRKCQ PTEN SFRP1 SLC40A1 PRDX3 BCL11B SOCS3 BMP7 JAK2	1.40
GO:0005216	ion channel activity	molecular_function	10/330	404/18668	2.242e-01	3.256e-01	10	TMEM109 CACNA2D2 CLIC2 GABRR2 CLIC4 KCNA4 KCNJ15 CLCN4 MTMR6 SCN9A	1.40
GO:0010941	regulation of cell death	biological_process	37/330	1497/18668	4.281e-02	1.149e-01	37	TFAP4 MITF SIGLEC1 PRKCA PIK3CA IGF1 ADRB2 RRM2B AXIN2 SLC40A1 VAV3 CASP4 SOCS3 BMP7 CARD16 MCL1 SLK TMF1 IVNS1ABP STAMBP TLR4 SARM1 IL1B TBK1 TMEM109 STK3 SKIL PROK2 PRKCQ PTEN SFRP1 PRDX3 MAP3K2 NLRP2 BCL11B JAK2 MAP2K6	1.40
GO:0001883	purine nucleoside binding	molecular_function	45/330	1815/18668	2.573e-02	8.910e-02	45	IRAK3 SMC3 PFKFB2 PFKFB3 ENTPD1 GK PIP5K1B PKN2 PRKCA PIK3CA SUCLG2 RALB BMPR1A KIF11 ACSL1 ATRX GUCY2C AGAP1 RAP2C SLK ABCA3 MYO1B ACSL4 RAB38 SMC1A ACVRL1 AAK1 CDK14 GBP1 DDX11 MAP3K13 TBK1 DYNC1LI1 STK3 DGKQ ARL17B BACH1 PRKCQ MAP3K2 RAB20 NLRP2 CLCN4 JAK2 MAP2K6 GPN3	1.40
GO:0048513	organ development	biological_process	75/330	3027/18668	4.788e-03	4.517e-02	75	FAS ARID4B HMGB3 OSM SEZ6L COL13A1 GATA4 COL7A1 DOCK7 PRKCA IGF1 INSC BHLHE41 ADRB2 RRM2B NAB1 GPR68 AXIN2 SLC40A1 KLF6 ATRX HPSE NAMPT PAX6 SOCS3 BMP7 TOX2 DFNB31 ACVRL1 MAL HOXA7 IL1B SKIL TSPAN2 PRDX3 CAPN5 EDNRA BCL11B HIST1H4E SEMA7A GABPA HIVEP3 SNX10 SDK2 PFKFB3 CTNNBIP1 CLIC4 MITF RBPJ CYP1A1 PIK3CA CHI3L1 BMPR1A FAM65B KAZN OLFM1 BCL9L RPGR TLR5 RPH3A TMF1 HOXA10 CLEC4D TLR4 DHRS3 DAZAP1…	1.40
GO:0031090	organelle membrane	cellular_component	74/330	2996/18668	5.448e-03	4.834e-02	74	SBF2 ASPH GK SEZ6L PTCD3 CHMP2B TAB3 SNX3 COL7A1 PRKCA MSR1 ACAP2 LGR6 ACSL1 WASF1 GUCY2C HPSE MAN1C1 DMXL2 TMEM120B ANTXR2 CASP4 TLR6 RAP2C ABCA3 ACSL4 RAB38 B3GNT5 DNAJC13 FAR1 PLA2G4A BACH1 SEL1L WDFY3 RAB20 WBSCR17 ERBB2IP MAN1A1 AHNAK ST6GALNAC3 MVB12B SNX10 CLIC4 KLHL14 TLR8 GALNT7 SCD5 CYP1A1 ALOX5 TMEM55A NPC1L1 ARFIP1 MCL1 RPH3A TMF1 MYO1B SGMS1 PXMP4 TLR4 DHRS3 SARM1 LPCAT2 GBP1 TBK1 TM…	1.40
GO:0032549	ribonucleoside binding	molecular_function	45/330	1815/18668	2.573e-02	8.910e-02	45	IRAK3 SMC3 PFKFB2 PFKFB3 ENTPD1 GK PIP5K1B PKN2 PRKCA PIK3CA SUCLG2 RALB BMPR1A KIF11 ACSL1 ATRX GUCY2C AGAP1 RAP2C SLK ABCA3 MYO1B ACSL4 RAB38 SMC1A ACVRL1 AAK1 CDK14 GBP1 DDX11 MAP3K13 TBK1 DYNC1LI1 STK3 DGKQ ARL17B BACH1 PRKCQ MAP3K2 RAB20 NLRP2 CLCN4 JAK2 MAP2K6 GPN3	1.40
GO:0001882	nucleoside binding	molecular_function	45/330	1822/18668	2.730e-02	9.314e-02	45	IRAK3 SMC3 PFKFB2 PFKFB3 ENTPD1 GK PIP5K1B PKN2 PRKCA PIK3CA SUCLG2 RALB BMPR1A KIF11 ACSL1 ATRX GUCY2C AGAP1 RAP2C SLK ABCA3 MYO1B ACSL4 RAB38 SMC1A ACVRL1 AAK1 CDK14 GBP1 DDX11 MAP3K13 TBK1 DYNC1LI1 STK3 DGKQ ARL17B BACH1 PRKCQ MAP3K2 RAB20 NLRP2 CLCN4 JAK2 MAP2K6 GPN3	1.40
GO:0016746	transferase activity, transferring acyl groups	molecular_function	6/330	243/18668	2.951e-01	3.970e-01	6	GGACT OLAH FAS LPCAT2 SUPT3H NAT8L	1.40
GO:0017076	purine nucleotide binding	molecular_function	46/330	1853/18668	2.381e-02	8.750e-02	46	IRAK3 SMC3 PFKFB2 PFKFB3 ENTPD1 GK PIP5K1B PKN2 PRKCA PIK3CA SUCLG2 RALB BMPR1A KIF11 ACSL1 ATRX GUCY2C AGAP1 RAP2C SLK ABCA3 MYO1B ACSL4 RAB38 SMC1A ACVRL1 AAK1 CDK14 GBP1 DDX11 MAP3K13 TBK1 DYNC1LI1 STK3 DGKQ ARL17B BACH1 PRKCQ MAP3K2 RAB20 NLRP2 PDE4A CLCN4 JAK2 MAP2K6 GPN3	1.40
GO:0034599	cellular response to oxidative stress	biological_process	5/330	204/18668	3.217e-01	4.225e-01	5	STK3 BMP7 JAK2 KLF6 PRDX3	1.39
GO:0030016	myofibril	cellular_component	5/330	204/18668	3.217e-01	4.225e-01	5	FBXO32 AHNAK PPP1R12A MYL4 ANK3	1.39
GO:0036211	protein modification process	biological_process	86/330	3499/18668	3.245e-03	4.492e-02	86	SMC3 TRIM6 ARID4B ASPH FBXO30 TAB3 COL7A1 DOCK7 PRKCA IGF1 ADRB2 AXIN2 ACSL1 GUCY2C RNF141 CAND2 MAN1C1 PAX6 STAG2 SOCS3 BMP7 AFAP1L2 TLR6 RAP2C SLK PTAR1 RNF145 STAMBP ACVRL1 IL1B CDK14 B3GNT5 RNF216 MTMR6 MAP3K13 OPN3 PROK2 ELK4 PRKCQ SEL1L CSPG4 PRDX3 WBSCR17 SENP6 HIST1H4E MAN1A1 MAP2K6 IRAK3 TFAP4 ST6GALNAC3 KLHL14 TLR8 USP25 RNF125 GALNT7 PKN2 PIK3CA MAP2 PRDM5 CHI3L1 RALB PCMT1 BMPR1A FAM7…	1.39
GO:0016740	transferase activity	molecular_function	45/330	1831/18668	2.942e-02	9.757e-02	45	IRAK3 FAS ST6GALNAC3 PFKFB2 PFKFB3 GK CLIC4 PARP9 PIP5K1B GALNT7 PKN2 PRKCA CLIC2 PIK3CA PRDM5 PCMT1 BMPR1A SUPT3H GUCY2C NAMPT ISPD KDELC2 GGACT SLK PTAR1 SGMS1 ACVRL1 AAK1 LPCAT2 B3GNT5 CDK14 MAP3K13 TBK1 STK3 ALOX5AP DGKQ OLAH KMT2A PRKCQ WDFY3 NAT8L MAP3K2 WBSCR17 JAK2 MAP2K6	1.39
GO:0006260	DNA replication	biological_process	8/330	325/18668	2.622e-01	3.659e-01	8	IGF1 SMC3 RRM2B PRKCQ SMC1A ACVRL1 ATRX STAG2	1.39
GO:0048017	inositol lipid-mediated signaling	biological_process	5/330	204/18668	3.217e-01	4.225e-01	5	PIK3CA IGF1 STAMBP PTEN JAK2	1.39
GO:0012506	vesicle membrane	cellular_component	12/330	490/18668	2.081e-01	3.105e-01	12	PACSIN1 COPZ2 RPH3A ABCA3 MSR1 RAB38 CLIC4 RAB20 NPC1L1 DMXL2 ANXA3 TLR6	1.39
GO:0006464	cellular protein modification process	biological_process	86/330	3499/18668	3.245e-03	4.492e-02	86	SMC3 TRIM6 ARID4B ASPH FBXO30 TAB3 COL7A1 DOCK7 PRKCA IGF1 ADRB2 AXIN2 ACSL1 GUCY2C RNF141 CAND2 MAN1C1 PAX6 STAG2 SOCS3 BMP7 AFAP1L2 TLR6 RAP2C SLK PTAR1 RNF145 STAMBP ACVRL1 IL1B CDK14 B3GNT5 RNF216 MTMR6 MAP3K13 OPN3 PROK2 ELK4 PRKCQ SEL1L CSPG4 PRDX3 WBSCR17 SENP6 HIST1H4E MAN1A1 MAP2K6 IRAK3 TFAP4 ST6GALNAC3 KLHL14 TLR8 USP25 RNF125 GALNT7 PKN2 PIK3CA MAP2 PRDM5 CHI3L1 RALB PCMT1 BMPR1A FAM7…	1.39
GO:0016747	transferase activity, transferring acyl groups other than amino-acyl groups	molecular_function	5/330	203/18668	3.168e-01	4.193e-01	5	OLAH FAS LPCAT2 SUPT3H NAT8L	1.39
GO:0015267	channel activity	molecular_function	11/330	448/18668	2.187e-01	3.214e-01	11	TMEM109 CACNA2D2 CLIC2 MCL1 GABRR2 CLIC4 KCNA4 KCNJ15 CLCN4 MTMR6 SCN9A	1.39
GO:0043168	anion binding	molecular_function	65/330	2638/18668	9.382e-03	5.395e-02	65	SBF2 SMC3 FAS GK COL13A1 SNX3 PRKCA SUCLG2 KIF11 ACSL1 ATRX GUCY2C AGAP1 BMP7 RAP2C SLK ABCA3 ACSL4 RAB38 ACVRL1 MAL CDK14 DDX11 MAP3K13 DYNC1LI1 DPYD DGKQ ARL17B PLA2G4A BACH1 PRKCQ WDFY3 RAB20 PDE4A TMLHE MAP2K6 GPN3 IRAK3 SNX10 PFKFB2 PFKFB3 ENTPD1 MBP PIP5K1B PKN2 PIK3CA RALB BMPR1A ARFIP1 RPH3A MYO1B SMC1A SESTD1 AAK1 GBP1 TBK1 STK3 PACSIN1 ALOX5AP SFRP1 MAP3K2 NLRP2 CLCN4 ANXA3 JAK2	1.39
GO:0043583	ear development	biological_process	5/330	203/18668	3.168e-01	4.193e-01	5	IGF1 NIPBL OSM DFNB31 RBPJ	1.39
GO:0030425	dendrite	cellular_component	10/330	407/18668	2.323e-01	3.354e-01	10	PRKCA ADRB2 ALOX5 TANC1 BMPR1A PTEN SARM1 AMIGO1 ANXA3 SPN	1.39
GO:0072593	reactive oxygen species metabolic process	biological_process	4/330	163/18668	3.393e-01	4.399e-01	4	CYP1A1 EPHX2 BMP7 PRDX3	1.39
GO:0050673	epithelial cell proliferation	biological_process	8/330	325/18668	2.622e-01	3.659e-01	8	PRKCA IGF1 BMPR1A PTEN SFRP1 ACVRL1 BCL11B LAMC1	1.39
GO:0051607	defense response to virus	biological_process	8/330	327/18668	2.690e-01	3.734e-01	8	TRIM6 TREM1 SUPT3H TLR8 RNF216 GBP1 TBK1 IFNAR1	1.38
GO:0008047	enzyme activator activity	molecular_function	11/330	451/18668	2.262e-01	3.283e-01	11	PIK3CA ALOX5AP ACAP2 AXIN2 VAV3 RGS16 TBCD AGAP1 GM2A AFAP1L2 ASAP3	1.38
GO:0007601	visual perception	biological_process	5/330	205/18668	3.266e-01	4.270e-01	5	RGS16 DHRS3 PAX6 GABRR2 RPGR	1.38
GO:0005829	cytosol	cellular_component	78/330	3209/18668	6.471e-03	4.645e-02	78	SMC3 FAS TRIM6 GK CHMP2B TAB3 SNX3 PRKCA RRM2B MSR1 AXIN2 VAV3 KIF11 GUCY2C NAMPT STAG2 SOCS3 RAP2C RAB38 HRH4 MYL4 MAL IL1B CDK14 RNF216 MTMR6 MAP3K13 DPYD DGKQ PROK2 PLA2G4A PRKCQ GRB10 PRDX3 EDNRA PDE4A AMOT MAP2K6 AHNAK MVB12B PFKFB2 PFKFB3 CTNNBIP1 CLIC4 PARP9 PIP5K1B KLHL14 MLLT4 PKN2 PIK3CA MAP2 ALOX5 CYGB PPP1R12A ARFIP1 MCL1 HSD17B11 RPH3A SMC1A CUL4B NPL PGPEP1 SCLT1 SARM1 RNF146 GBP1 T…	1.38
GO:0005506	iron ion binding	molecular_function	4/330	164/18668	3.450e-01	4.446e-01	4	CYP1A1 ALOX5 TMLHE CYGB	1.38
GO:0051128	regulation of cellular component organization	biological_process	48/330	1974/18668	2.951e-02	9.780e-02	48	SEMA7A IRAK3 ASPH CTNNBIP1 CLIC4 PTX3 COLQ MITF TBCD CHMP2B SNX3 IGF1 ANKRD32 ADRB2 RALB AXIN2 KIF11 WASF1 ATRX AMIGO1 OLFM1 BMP7 BCL9L SPN ASAP3 TLR6 ARFIP1 ACSL4 ACVRL1 AAK1 TLR4 SARM1 IL1B GBP1 DYNC1LI1 STK3 PACSIN1 SKIL BAMBI NIPBL KMT2A PRKCQ PTEN SFRP1 RAB20 ADIPOR1 SENP6 AMOT	1.38
GO:0045664	regulation of neuron differentiation	biological_process	12/330	491/18668	2.104e-01	3.138e-01	12	SEMA7A STK3 PACSIN1 SKIL PTEN BCL11B SARM1 IL1B AMIGO1 OLFM1 BMP7 SNX3	1.38
GO:0002366	leukocyte activation involved in immune response	biological_process	5/330	207/18668	3.365e-01	4.371e-01	5	MS4A2 TLR4 ANXA3 CLEC4D STX11	1.37
GO:0033554	cellular response to stress	biological_process	43/330	1781/18668	4.243e-02	1.140e-01	43	TFAP4 SMC3 OSM PARP9 TAB3 RBPJ ANKRD32 ADRB2 RRM2B RALB BMPR1A AXIN2 VAV3 KLF6 ATRX CASP4 BMP7 TLR6 MCL1 SLK WDR33 SMC1A CUL4B TLR4 MAL IL1B DDX11 MAP3K13 TMEM109 STK3 SKIL BACH1 NIPBL PTEN SFRP1 WDFY3 PRDX3 MAP3K2 TFEC RAB20 HIST1H4E JAK2 MAP2K6	1.37
GO:0006915	apoptotic process	biological_process	44/330	1823/18668	4.052e-02	1.153e-01	44	TFAP4 CLIC4 MITF SIGLEC1 PKN2 PRKCA PIK3CA IGF1 CHI3L1 ADRB2 RRM2B RALB SLC40A1 VAV3 CASP4 SOCS3 BMP7 CARD16 MCL1 SLK TMF1 IVNS1ABP STAMBP SGMS1 TLR4 SARM1 IL1B RNF216 TMEM109 STK3 SKIL ZMAT4 PROK2 KMT2A PRKCQ PTEN SFRP1 PRDX3 MAP3K2 NLRP2 BCL11B SRGN JAK2 MAP2K6	1.37
GO:0030695	GTPase regulator activity	molecular_function	7/330	289/18668	2.974e-01	3.997e-01	7	ACAP2 AXIN2 VAV3 RGS16 TBCD AGAP1 ASAP3	1.37
GO:0031410	cytoplasmic vesicle	cellular_component	29/330	1196/18668	8.386e-02	1.712e-01	29	FAS POMC MBP CLIC4 GALNT7 SNX3 COL7A1 IGF1 MSR1 AXIN2 SLC40A1 NPC1L1 DMXL2 TLR6 RPH3A ABCA3 RAB38 AAK1 MAL IL1B PACSIN1 SKIL COPZ2 PLA2G4A STX11 RAB20 ANXA3 SRGN AMOT	1.37
GO:0043069	negative regulation of programmed cell death	biological_process	17/330	702/18668	1.653e-01	2.662e-01	17	MCL1 TMF1 STAMBP MITF PRKCA IGF1 PIK3CA PROK2 PRKCQ PTEN SFRP1 SLC40A1 PRDX3 BCL11B SOCS3 BMP7 JAK2	1.37
GO:0023057	negative regulation of signaling	biological_process	26/330	1073/18668	9.942e-02	1.905e-01	26	IRAK3 CTNNBIP1 PRKCA IGF1 SPRY4 ADRB2 RRM2B AXIN2 SOCS3 BMP7 BCL9L MCL1 IVNS1ABP STAMBP TLR4 RGS16 DHRS3 IL1B GBP1 SKIL BAMBI PRKCQ GRB10 PTEN SFRP1 ERBB2IP	1.37
GO:0043209	myelin sheath	cellular_component	4/330	165/18668	3.507e-01	4.511e-01	4	PACSIN1 TSPAN2 PTEN PRDX3	1.37
GO:0060538	skeletal muscle organ development	biological_process	5/330	207/18668	3.365e-01	4.371e-01	5	SKIL HIVEP3 NFATC3 ADRB2 BCL9L	1.37
GO:0010243	response to organonitrogen compound	biological_process	22/330	910/18668	1.264e-01	2.237e-01	22	IRAK3 GPIHBP1 ASPH CREM IL1B PRKCA PIK3CA GNG10 DGKQ ADRB2 PRKCQ GRB10 PTEN SFRP1 KLF6 ADIPOR1 NAMPT ERBB2IP SOCS3 BMP7 JAK2 SPN	1.37
GO:0043281	regulation of cysteine-type endopeptidase activity involved in apoptotic process	biological_process	5/330	207/18668	3.365e-01	4.371e-01	5	TLR4 NLRP2 TFAP4 JAK2 PRDX3	1.37
GO:0001894	tissue homeostasis	biological_process	5/330	208/18668	3.415e-01	4.422e-01	5	TLR4 ADRB2 AZGP1 POC1B DFNB31	1.36
GO:0050769	positive regulation of neurogenesis	biological_process	4/330	166/18668	3.565e-01	4.554e-01	4	SEMA7A SKIL IL1B AMIGO1	1.36
GO:0006897	endocytosis	biological_process	15/330	626/18668	1.980e-01	3.011e-01	15	FCGR2A SNX10 PTX3 AAK1 SIGLEC1 IL1B SNX3 PIK3CA PACSIN1 ADRB2 MSR1 PTEN VAV3 RAB20 ANXA3	1.36
GO:0006928	cellular component movement	biological_process	46/330	1920/18668	4.087e-02	1.162e-01	46	SEMA7A CEACAM1 ANK3 CLIC4 PARP9 MITF PKN2 GATA4 DOCK7 CD177 PRKCA PIK3CA IGF1 CYGB LGR6 TREM1 VAV3 KIF11 WASF1 ISPD OLFM1 BMP7 RPGR SPN ASAP3 RAP2C TMF1 MYO1B CD58 ACVRL1 MYL4 LAMC1 MAL HOXA7 IL1B DYNC1LI1 STK3 BAMBI PRKCQ PTEN SFRP1 CSPG4 BCL11B ANXA3 JAK2 AMOT	1.36
GO:0015711	organic anion transport	biological_process	10/330	415/18668	2.548e-01	3.596e-01	10	SLC36A4 PRELID2 EMB PLA2G4A ACSL4 ACSL1 PITPNM3 IL1B MAP2K6 SLC16A10	1.36
GO:0050852	T cell receptor signaling pathway	biological_process	4/330	166/18668	3.565e-01	4.554e-01	4	PIK3CA PRKCQ GBP1 PTEN	1.36
GO:0016567	protein ubiquitination	biological_process	18/330	748/18668	1.633e-01	2.632e-01	18	FBXO32 TRIM6 RNF145 FBXO30 CUL4B KLHL14 DCAF12 RNF146 RNF216 RNF125 ADRB2 PRKCQ PTEN RNF141 CAND2 PAX6 SOCS3 RNF13	1.36
GO:0001664	G-protein coupled receptor binding	molecular_function	6/330	250/18668	3.253e-01	4.263e-01	6	BAMBI ADRB2 PROK2 POMC JAK2 SFRP1	1.36
GO:0048729	tissue morphogenesis	biological_process	13/330	540/18668	2.154e-01	3.173e-01	13	OSM CTNNBIP1 CLIC4 ACVRL1 GATA4 RBPJ IGF1 BMPR1A SFRP1 EDNRA NFATC3 SOCS3 BMP7	1.36
GO:0042981	regulation of apoptotic process	biological_process	34/330	1410/18668	6.838e-02	1.525e-01	34	TFAP4 MITF SIGLEC1 PRKCA PIK3CA IGF1 ADRB2 RRM2B SLC40A1 VAV3 CASP4 SOCS3 BMP7 CARD16 MCL1 SLK TMF1 IVNS1ABP STAMBP TLR4 SARM1 IL1B STK3 SKIL PROK2 PRKCQ PTEN SFRP1 PRDX3 MAP3K2 NLRP2 BCL11B JAK2 MAP2K6	1.36
GO:0071356	cellular response to tumor necrosis factor	biological_process	6/330	249/18668	3.209e-01	4.216e-01	6	CHI3L1 ERBB2IP TAB3 CD58 JAK2 SFRP1	1.36
GO:0000989	transcription factor binding transcription factor activity	molecular_function	14/330	588/18668	2.172e-01	3.196e-01	14	GABPA TFAP4 TMF1 CREM GATA4 SKIL ZHX3 BHLHE41 ELK4 SUPT3H TFEC ZNF281 BCL9L RAP2C	1.35
GO:0007517	muscle organ development	biological_process	9/330	376/18668	2.780e-01	3.822e-01	9	IGF1 SKIL HIVEP3 ADRB2 NFATC3 FAM65B BCL9L GATA4 RBPJ	1.35
GO:0001071	nucleic acid binding transcription factor activity	molecular_function	28/330	1177/18668	1.069e-01	1.988e-01	28	GABPA HIVEP3 TFAP4 CREM MITF GATA4 RBPJ PRDM5 BHLHE41 BMPR1A KLF6 PAX6 STAG2 FOXP4 MYBL2 HOXA10 HOXA7 SKIL ZHX3 ZNF792 AFF4 ELK4 KMT2A TFEC ZNF281 BCL11B MSRB2 NFATC3	1.35
GO:0008219	cell death	biological_process	46/330	1934/18668	4.544e-02	1.206e-01	46	TFAP4 CLIC4 MITF SIGLEC1 PKN2 PRKCA PIK3CA IGF1 CHI3L1 ADRB2 RRM2B RALB AXIN2 SLC40A1 VAV3 CASP4 SOCS3 BMP7 CARD16 MCL1 SLK TMF1 IVNS1ABP STAMBP SGMS1 TLR4 SARM1 IL1B RNF216 TBK1 TMEM109 STK3 SKIL ZMAT4 PROK2 KMT2A PRKCQ PTEN SFRP1 PRDX3 MAP3K2 NLRP2 BCL11B SRGN JAK2 MAP2K6	1.35
GO:0016323	basolateral plasma membrane	cellular_component	5/330	209/18668	3.465e-01	4.463e-01	5	GPIHBP1 ANK3 ERBB2IP SLC40A1 SLC16A10	1.35
GO:0012501	programmed cell death	biological_process	44/330	1840/18668	4.625e-02	1.224e-01	44	TFAP4 CLIC4 MITF SIGLEC1 PKN2 PRKCA PIK3CA IGF1 CHI3L1 ADRB2 RRM2B RALB SLC40A1 VAV3 CASP4 SOCS3 BMP7 CARD16 MCL1 SLK TMF1 IVNS1ABP STAMBP SGMS1 TLR4 SARM1 IL1B RNF216 TMEM109 STK3 SKIL ZMAT4 PROK2 KMT2A PRKCQ PTEN SFRP1 PRDX3 MAP3K2 NLRP2 BCL11B SRGN JAK2 MAP2K6	1.35
GO:0006913	nucleocytoplasmic transport	biological_process	10/330	418/18668	2.635e-01	3.668e-01	10	IGF1 BAMBI PRKCQ BMPR1A AXIN2 TLR4 PPP1R12A IL1B BMP7 JAK2	1.35
GO:0005783	endoplasmic reticulum	cellular_component	38/330	1595/18668	6.478e-02	1.457e-01	38	P2RY13 ANK3 SNX10 ASPH KLHL14 TLR8 SEZ6L USP25 COL13A1 SCD5 COL7A1 PRKCA CYP1A1 CHI3L1 CPQ PCMT1 ACSL1 GUCY2C MAN1C1 ANTXR2 CASP4 OLFM1 KDELC2 TMF1 ACSL4 RAB38 SGMS1 DHRS3 LPCAT2 TMEM50A TMEM109 ALOX5AP PLA2G4A SEL1L NAT8L ERGIC2 MAN1A1 RNF13	1.35
GO:0003700	sequence-specific DNA binding transcription factor activity	molecular_function	28/330	1177/18668	1.069e-01	1.988e-01	28	GABPA HIVEP3 TFAP4 CREM MITF GATA4 RBPJ PRDM5 BHLHE41 BMPR1A KLF6 PAX6 STAG2 FOXP4 MYBL2 HOXA10 HOXA7 SKIL ZHX3 ZNF792 AFF4 ELK4 KMT2A TFEC ZNF281 BCL11B MSRB2 NFATC3	1.35
GO:0043067	regulation of programmed cell death	biological_process	34/330	1420/18668	7.418e-02	1.585e-01	34	TFAP4 MITF SIGLEC1 PRKCA PIK3CA IGF1 ADRB2 RRM2B SLC40A1 VAV3 CASP4 SOCS3 BMP7 CARD16 MCL1 SLK TMF1 IVNS1ABP STAMBP TLR4 SARM1 IL1B STK3 SKIL PROK2 PRKCQ PTEN SFRP1 PRDX3 MAP3K2 NLRP2 BCL11B JAK2 MAP2K6	1.35
GO:0007507	heart development	biological_process	11/330	462/18668	2.552e-01	3.600e-01	11	NIPBL BMPR1A OSM PTEN AXIN2 EDNRA DHRS3 NFATC3 OLFM1 GATA4 RBPJ	1.35
GO:0002263	cell activation involved in immune response	biological_process	5/330	209/18668	3.465e-01	4.463e-01	5	MS4A2 TLR4 ANXA3 CLEC4D STX11	1.35
GO:0009653	anatomical structure morphogenesis	biological_process	65/330	2727/18668	1.835e-02	7.698e-02	65	TANC1 ASPH OSM COL13A1 GATA4 COL7A1 DOCK7 PRKCA IGF1 BHLHE41 ADRB2 NAB1 AXIN2 SLC40A1 VAV3 WASF1 ATRX HPSE PAX6 SOCS3 BMP7 ACVRL1 HOXA7 IL1B SKIL PROK2 PRKCQ CSPG4 EDNRA BCL11B AMOT SEMA7A CEACAM1 ANK3 SNX10 SDK2 CTNNBIP1 CLIC4 RBPJ PIK3CA CHI3L1 BMPR1A ISPD AMIGO1 OLFM1 FOXP4 BCL9L RPGR TMF1 HOXA10 DHRS3 LAMC1 SCLT1 SARM1 GBP1 PACSIN1 BAMBI NIPBL PTEN SFRP1 ZNF281 NFATC3 ANXA3 POC1B JAK2	1.35
GO:0042886	amide transport	biological_process	7/330	296/18668	3.250e-01	4.261e-01	7	CACNA2D2 PRKCA GPR68 PFKFB2 SFRP1 IL1B JAK2	1.34
GO:0005794	Golgi apparatus	cellular_component	32/330	1348/18668	8.998e-02	1.784e-01	32	FAS ST6GALNAC3 ANK3 TLR8 GALNT7 COL7A1 SPRY4 CPQ AXIN2 MAN1C1 RPGR TLR6 ARFIP1 RPH3A TMF1 SGMS1 LPCAT2 B3GNT5 GBP1 PACSIN1 COPZ2 ARL17B PLA2G4A CSPG4 STX11 RAB20 NLRP2 ERGIC2 WBSCR17 SRGN MAN1A1 RNF13	1.34
GO:0051169	nuclear transport	biological_process	10/330	423/18668	2.784e-01	3.826e-01	10	IGF1 BAMBI PRKCQ BMPR1A AXIN2 TLR4 PPP1R12A IL1B BMP7 JAK2	1.34
GO:0010033	response to organic substance	biological_process	65/330	2746/18668	2.100e-02	7.977e-02	65	FAS TRIM6 P2RY13 ASPH TAB3 GATA4 PRKCA ADRB2 MSR1 ACAP2 GPR68 AXIN2 VAV3 KLF6 ACSL1 ATRX NAMPT SOCS3 BMP7 TOX2 TLR6 ACSL4 ACVRL1 MAL IL1B DDX11 SKIL DGKQ PRKCQ GRB10 PRDX3 ERBB2IP MAP2K6 IRAK3 TFAP4 IL1R1 GPIHBP1 PFKFB2 PARP9 CREM CYP1A1 PIK3CA CHI3L1 RALB BMPR1A BCL9L SPN FBXO32 TLR5 MCL1 TMF1 SHOC2 CD58 TLR4 TCF7 SARM1 GBP1 BAMBI GNG10 PTEN SFRP1 ADIPOR1 ANXA3 JAK2 IFNAR1	1.34
GO:0000988	protein binding transcription factor activity	molecular_function	14/330	592/18668	2.259e-01	3.280e-01	14	GABPA TFAP4 TMF1 CREM GATA4 SKIL ZHX3 BHLHE41 ELK4 SUPT3H TFEC ZNF281 BCL9L RAP2C	1.34
GO:0030203	glycosaminoglycan metabolic process	biological_process	4/330	169/18668	3.741e-01	4.716e-01	4	IGF1 HPSE IL1B CSPG4	1.34
GO:0006195	purine nucleotide catabolic process	biological_process	15/330	634/18668	2.140e-01	3.164e-01	15	SBF2 RGS16 MYL4 TBCD MLLT4 ADRB2 ACAP2 AXIN2 SFRP1 VAV3 PDE4A AGAP1 AMOT RPGR ASAP3	1.34
GO:0042127	regulation of cell proliferation	biological_process	35/330	1482/18668	8.278e-02	1.702e-01	35	TFAP4 ASPH CTNNBIP1 MITF GATA4 RBPJ PRKCA IGF1 ADRB2 AZGP1 BMPR1A AXIN2 VAV3 GUCY2C HPSE NAMPT BMP7 SPN STAMBP ACVRL1 CCPG1 TLR4 LAMC1 MAL IL1B BAMBI PROK2 PLA2G4A KMT2A PRKCQ PTEN SFRP1 PRDX3 BCL11B JAK2	1.34
GO:0019637	organophosphate metabolic process	biological_process	35/330	1481/18668	8.214e-02	1.690e-01	35	SBF2 P2RY13 PFKFB2 PFKFB3 ENTPD1 GK PIP5K1B TBCD PITPNM3 MLLT4 PRKCA PIK3CA ADRB2 RRM2B ACAP2 AXIN2 VAV3 GUCY2C TMEM55A NAMPT AGAP1 RPGR ASAP3 SGMS1 RGS16 MYL4 LPCAT2 FAR1 MTMR6 PLA2G4A PTEN SFRP1 EDNRA PDE4A AMOT	1.34
GO:0060548	negative regulation of cell death	biological_process	18/330	760/18668	1.825e-01	2.845e-01	18	MCL1 TMF1 STAMBP MITF TMEM109 PRKCA IGF1 PIK3CA PROK2 PRKCQ PTEN SFRP1 SLC40A1 PRDX3 BCL11B SOCS3 BMP7 JAK2	1.34
GO:0016049	cell growth	biological_process	11/330	469/18668	2.747e-01	3.787e-01	11	SEMA7A ACSL4 PRKCQ SGMS1 SFRP1 ACVRL1 ADIPOR1 ERBB2IP OLFM1 SPN GATA4	1.33
GO:0031012	extracellular matrix	cellular_component	10/330	426/18668	2.876e-01	3.908e-01	10	CHI3L1 SMC3 ENTPD1 SFRP1 COLQ LAMC1 ERBB2IP BMP7 ADAMTS4 COL7A1	1.33
GO:0071396	cellular response to lipid	biological_process	9/330	384/18668	3.044e-01	4.080e-01	9	PRKCA FBXO32 TLR5 TFAP4 SFRP1 TLR4 IL1B BMP7 JAK2	1.33
GO:0006810	transport	biological_process	102/330	4328/18668	4.911e-03	4.596e-02	102	TRIM6 POMC CHMP2B SNX3 SCN9A COL7A1 PRKCA CLIC2 MSR1 GPR68 AZGP1 AXIN2 VAV3 ACSL1 AGAP1 CACNA2D2 PRELID2 FCGR2A ABCA3 MON1B RAB38 IL1B DNAJC13 DYNC1LI1 PRKCQ GRB10 STX11 RAB20 EDNRA MAP2K6 GPIHBP1 ANK3 SNX10 PFKFB2 CLIC4 TLR8 PITPNM3 DYNLT3 PIK3CA EMB RALB CYGB PPP1R12A NPC1L1 RPH3A TMF1 MYO1B GBP1 PACSIN1 COPZ2 GABRR2 PTEN SFRP1 RPL27A NLRP2 ERGIC2 KCNA4 ANXA3 SRGN JAK2 LAPTM4B ASPH IGF1 ADRB2 T…	1.33
GO:0090305	nucleic acid phosphodiester bond hydrolysis	biological_process	6/330	256/18668	3.523e-01	4.524e-01	6	CUL4B WDR33 RPP30 ERI1 AZGP1 ZC3H12B	1.33
GO:0019752	carboxylic acid metabolic process	biological_process	23/330	984/18668	1.585e-01	2.590e-01	23	GGACT FAS ACSL4 PFKFB2 CLIC4 CREM NPL SCD5 CLIC2 CYP1A1 IGF1 DPYD ALOX5AP OLAH CPQ PLA2G4A ALOX5 CYGB CSPG4 ACSL1 ADIPOR1 EPHX2 TMLHE	1.32
GO:0009416	response to light stimulus	biological_process	8/330	343/18668	3.260e-01	4.263e-01	8	PRKCA MAP2 OPN3 KMT2A PRKCQ TANC1 DHRS3 RPGR	1.32
GO:0051276	chromosome organization	biological_process	23/330	987/18668	1.625e-01	2.621e-01	23	STAG3 SMC3 ARID4B SMC1A CUL4B IL1B CHMP2B DDX11 PRKCA PRDM5 ANKRD32 ELK4 NIPBL KMT2A PRKCQ AXIN2 SUPT3H ATRX JMJD1C SENP6 STAG2 HIST1H4E JAK2	1.32
GO:0032412	regulation of ion transmembrane transporter activity	biological_process	4/330	171/18668	3.860e-01	4.823e-01	4	CLIC2 AHNAK ANK3 ASPH	1.32
GO:0007167	enzyme linked receptor protein signaling pathway	biological_process	29/330	1242/18668	1.223e-01	2.177e-01	29	MVB12B GATA4 RBPJ PRKCA IGF1 PIK3CA ADRB2 RALB BMPR1A VAV3 GUCY2C NAMPT SOCS3 BMP7 BCL9L AFAP1L2 SHOC2 ACVRL1 IL1B SKIL BAMBI PRKCQ GRB10 PTEN SFRP1 CSPG4 ADIPOR1 ERBB2IP JAK2	1.32
GO:0001933	negative regulation of protein phosphorylation	biological_process	7/330	301/18668	3.455e-01	4.452e-01	7	PRKCA IRAK3 TFAP4 PTEN SFRP1 IL1B BMP7	1.32
GO:0006796	phosphate-containing compound metabolic process	biological_process	79/330	3386/18668	1.587e-02	6.935e-02	79	SBF2 TRIM6 P2RY13 GK OSM TBCD TAB3 DOCK7 PRKCA IGF1 SPRY4 ADRB2 RRM2B ACAP2 AXIN2 VAV3 ACSL1 GUCY2C NAMPT AGAP1 BMP7 AFAP1L2 TLR6 RAP2C SLK ACVRL1 RGS16 HRH4 MYL4 MAL IL1B CDK14 FAR1 MTMR6 MAP3K13 DGKQ PROK2 PLA2G4A PRKCQ GRB10 CSPG4 PRDX3 EDNRA PDE4A AMOT MAP2K6 SEMA7A IRAK3 TFAP4 PFKFB2 PFKFB3 ENTPD1 PIP5K1B TLR8 PITPNM3 MLLT4 PKN2 PIK3CA CHI3L1 RALB BMPR1A TMEM55A PPP1R12A RPGR ASAP3 SGMS1 AAK…	1.32
GO:0043292	contractile fiber	cellular_component	5/330	214/18668	3.722e-01	4.697e-01	5	FBXO32 AHNAK PPP1R12A MYL4 ANK3	1.32
GO:0048468	cell development	biological_process	52/330	2236/18668	4.907e-02	1.230e-01	52	SMC3 ARID4B OSM SNX3 GATA4 DOCK7 IGF1 GPR68 AXIN2 VAV3 ATRX PAX6 STAG2 BMP7 RAP2C CACNA2D2 ACSL4 DFNB31 IL1B SKIL TSPAN2 AFF4 PRKCQ EDNRA BCL11B SEMA7A ANK3 CLIC4 MLLT4 RBPJ BMPR1A ISPD AMIGO1 OLFM1 BCL9L RPGR SPN TMF1 SMC1A CUL4B LAMC1 SCLT1 SARM1 GBP1 STK3 PACSIN1 BAMBI NIPBL PTEN SFRP1 NFATC3 JAK2	1.32
GO:0007276	gamete generation	biological_process	14/330	602/18668	2.485e-01	3.517e-01	14	TMF1 ARID4B IL1R1 WDR33 HOXA10 CREM DAZAP1 IL1B GATA4 IGF1 SKIL AFF4 PROK2 ATRX	1.32
GO:0006886	intracellular protein transport	biological_process	20/330	860/18668	1.888e-01	2.922e-01	20	ARFIP1 RPH3A GPIHBP1 ANK3 ASPH TLR4 IL1B SNX3 IGF1 BAMBI COPZ2 PRKCQ SEL1L BMPR1A AXIN2 RPL27A STX11 BMP7 JAK2 RPGR	1.32
GO:0040011	locomotion	biological_process	42/330	1800/18668	7.054e-02	1.525e-01	42	SEMA7A CEACAM1 ANK3 CLIC4 PTX3 PARP9 MITF PKN2 SNX3 DOCK7 CD177 PRKCA PIK3CA IGF1 CYGB LGR6 TREM1 VAV3 ISPD OLFM1 BMP7 SPN ASAP3 RAP2C TMF1 CD58 ACVRL1 LAMC1 MAL HOXA7 IL1B STK3 BAMBI PROK2 PRKCQ PTEN SFRP1 CSPG4 BCL11B ANXA3 JAK2 AMOT	1.32
GO:0006875	cellular metal ion homeostasis	biological_process	11/330	470/18668	2.775e-01	3.816e-01	11	PRKCA CLIC2 PROK2 ASPH SLC40A1 MS4A2 EDNRA EPHX2 HRH4 IL1B JAK2	1.32
GO:0005667	transcription factor complex	cellular_component	6/330	260/18668	3.708e-01	4.684e-01	6	IVNS1ABP HOXA10 SUPT3H CREM TCF7 RBPJ	1.31
GO:0051249	regulation of lymphocyte activation	biological_process	9/330	390/18668	3.250e-01	4.261e-01	9	PIK3CA IGF1 HMGB3 PRKCQ SFRP1 VAV3 TLR4 MAL IL1B	1.31
GO:0043588	skin development	biological_process	8/330	346/18668	3.373e-01	4.376e-01	8	NAB1 CLIC4 HPSE BCL11B HOXA7 KAZN COL7A1 RBPJ	1.31
GO:0071345	cellular response to cytokine stimulus	biological_process	17/330	735/18668	2.241e-01	3.256e-01	17	IRAK3 FAS TRIM6 IL1R1 CD58 TCF7 IL1B GBP1 TAB3 CHI3L1 SFRP1 ACSL1 ADIPOR1 ERBB2IP SOCS3 JAK2 IFNAR1	1.31
GO:0005802	trans-Golgi network	cellular_component	4/330	173/18668	3.980e-01	4.945e-01	4	ARFIP1 MYO1B RAB38 LGR6	1.31
GO:0006355	regulation of transcription, DNA-templated	biological_process	81/330	3499/18668	1.748e-02	7.469e-02	81	TRIM6 ARID4B HMGB3 ASPH POMC TAB3 GATA4 IGF1 BHLHE41 ADRB2 NAB1 AXIN2 SLC40A1 KLF6 ATRX NAMPT RNF141 CAND2 JMJD1C PAX6 STAG2 BMP7 TOX2 AFAP1L2 MYBL2 ACVRL1 CCPG1 MAL HOXA7 IL1B MAP3K13 SKIL DGKQ AFF4 ELK4 BACH1 PRKCQ PRDX3 TFEC BCL11B MSRB2 ERBB2IP HIST1H4E MAP2K6 GABPA HIVEP3 IRAK3 TFAP4 CTNNBIP1 CREM MITF PKN2 RBPJ PRDM5 ZNF850 SFMBT2 BMPR1A SUPT3H PPP1R12A FOXP4 BCL9L TMF1 HOXA10 TLR4 ZNF124 T…	1.31
GO:0051171	regulation of nitrogen compound metabolic process	biological_process	104/330	4508/18668	8.242e-03	5.506e-02	104	SBF2 SMC3 TRIM6 ARID4B HMGB3 POMC GATA4 PRKCA NAB1 ACAP2 AXIN2 VAV3 NAMPT RNF141 CAND2 AGAP1 PAX6 STAG2 TOX2 RGS16 MYL4 MAL IL1B MAP3K13 SKIL AFF4 PRKCQ PRDX3 TFEC EDNRA ERBB2IP MAP2K6 IRAK3 CREM MLLT4 PIK3CA ANKRD32 ZNF850 SFMBT2 PPP1R12A OLFM1 FOXP4 BCL9L ASAP3 TMF1 TBK1 PTEN SFRP1 ZNF281 ANXA3 JAK2 P2RY13 ASPH TBCD TAB3 IGF1 BHLHE41 ADRB2 SLC40A1 KLF6 ATRX JMJD1C BMP7 AFAP1L2 MYBL2 ACVRL1 CCPG…	1.31
GO:2001141	regulation of RNA biosynthetic process	biological_process	81/330	3519/18668	1.981e-02	8.177e-02	81	TRIM6 ARID4B HMGB3 ASPH POMC TAB3 GATA4 IGF1 BHLHE41 ADRB2 NAB1 AXIN2 SLC40A1 KLF6 ATRX NAMPT RNF141 CAND2 JMJD1C PAX6 STAG2 BMP7 TOX2 AFAP1L2 MYBL2 ACVRL1 CCPG1 MAL HOXA7 IL1B MAP3K13 SKIL DGKQ AFF4 ELK4 BACH1 PRKCQ PRDX3 TFEC BCL11B MSRB2 ERBB2IP HIST1H4E MAP2K6 GABPA HIVEP3 IRAK3 TFAP4 CTNNBIP1 CREM MITF PKN2 RBPJ PRDM5 ZNF850 SFMBT2 BMPR1A SUPT3H PPP1R12A FOXP4 BCL9L TMF1 HOXA10 TLR4 ZNF124 T…	1.30
GO:0009154	purine ribonucleotide catabolic process	biological_process	13/330	564/18668	2.731e-01	3.769e-01	13	SBF2 RGS16 TBCD MLLT4 ACAP2 AXIN2 SFRP1 VAV3 PDE4A AGAP1 AMOT RPGR ASAP3	1.30
GO:0007283	spermatogenesis	biological_process	11/330	480/18668	3.069e-01	4.083e-01	11	SKIL TMF1 ARID4B AFF4 WDR33 PROK2 HOXA10 ATRX CREM DAZAP1 GATA4	1.30
GO:0051252	regulation of RNA metabolic process	biological_process	83/330	3618/18668	1.987e-02	8.194e-02	83	TRIM6 ARID4B HMGB3 ASPH POMC TAB3 GATA4 IGF1 BHLHE41 ADRB2 NAB1 AXIN2 SLC40A1 KLF6 ATRX NAMPT RNF141 CAND2 JMJD1C PAX6 STAG2 BMP7 TOX2 AFAP1L2 MYBL2 ACVRL1 CCPG1 MAL HOXA7 IL1B MAP3K13 SKIL DGKQ AFF4 ELK4 BACH1 PRKCQ PRDX3 TFEC BCL11B MSRB2 ERBB2IP HIST1H4E MAP2K6 GABPA AHNAK HIVEP3 IRAK3 TFAP4 CTNNBIP1 CREM MITF PKN2 RBPJ PRDM5 ZNF850 SFMBT2 BMPR1A SUPT3H PPP1R12A FOXP4 BCL9L TMF1 HOXA10 TLR4 ZN…	1.30
GO:0051246	regulation of protein metabolic process	biological_process	51/330	2224/18668	6.294e-02	1.430e-01	51	TRIM6 ASPH PTCD3 TAB3 SNX3 COL7A1 DOCK7 PRKCA IGF1 ADRB2 AXIN2 ACSL1 BMP7 AFAP1L2 TLR6 RAP2C CARD16 SLK ACVRL1 MAL IL1B MAP3K13 PROK2 PRKCQ CSPG4 PRDX3 MAP2K6 IRAK3 TFAP4 MBP TLR8 RNF125 PIK3CA CHI3L1 RALB BMPR1A OLFM1 TMF1 SF3B3 CUL4B TLR4 TBK1 STK3 NIPBL KMT2A PTEN SFRP1 MAP3K2 NLRP2 JAK2 IFNAR1	1.30
GO:0032869	cellular response to insulin stimulus	biological_process	9/330	391/18668	3.284e-01	4.289e-01	9	PRKCA PIK3CA PRKCQ GRB10 ADIPOR1 NAMPT IL1B SOCS3 JAK2	1.30
GO:0032870	cellular response to hormone stimulus	biological_process	16/330	698/18668	2.475e-01	3.504e-01	16	FBXO32 TFAP4 IL1B GATA4 PRKCA PIK3CA GNG10 PRKCQ GRB10 SFRP1 ACSL1 ADIPOR1 NAMPT SOCS3 BMP7 JAK2	1.30
GO:0009166	nucleotide catabolic process	biological_process	15/330	655/18668	2.596e-01	3.629e-01	15	SBF2 RGS16 MYL4 TBCD MLLT4 ADRB2 ACAP2 AXIN2 SFRP1 VAV3 PDE4A AGAP1 AMOT RPGR ASAP3	1.30
GO:0005654	nucleoplasm	cellular_component	64/330	2778/18668	3.615e-02	1.054e-01	64	SMC3 ARID4B TAB3 GATA4 PRKCA RRM2B AXIN2 ATRX HPSE NAMPT JMJD1C PAX6 STAG2 TOX2 MYBL2 WDR33 IVNS1ABP STAMBP MAL DDX11 DYNC1LI1 SKIL DGKQ AFF4 ELK4 BACH1 WDFY3 TFEC SENP6 ERBB2IP HIST1H4E MAP2K6 GABPA TFAP4 PFKFB3 CTNNBIP1 PARP9 MLLT4 PKN2 RBPJ SFMBT2 SUPT3H PPP1R12A WDR26 BCL9L SPN FBXO32 MCL1 RPP30 SHOC2 SMC1A SF3B3 CUL4B DAZAP1 TCF7 STK3 ZHX3 NIPBL KMT2A PTEN MAP3K2 ZNF281 NFATC3 JAK2	1.30
GO:0043547	positive regulation of GTPase activity	biological_process	11/330	480/18668	3.069e-01	4.083e-01	11	SBF2 ACAP2 AXIN2 SFRP1 VAV3 RGS16 TBCD AGAP1 MLLT4 RPGR ASAP3	1.30
GO:0032268	regulation of cellular protein metabolic process	biological_process	41/330	1787/18668	9.080e-02	1.798e-01	41	IRAK3 TFAP4 TRIM6 ASPH TLR8 PTCD3 RNF125 TAB3 SNX3 DOCK7 PRKCA PIK3CA IGF1 CHI3L1 ADRB2 RALB BMPR1A AXIN2 ACSL1 BMP7 AFAP1L2 TLR6 RAP2C SLK TMF1 ACVRL1 TLR4 IL1B MAP3K13 TBK1 STK3 PROK2 NIPBL KMT2A PTEN SFRP1 CSPG4 MAP3K2 JAK2 IFNAR1 MAP2K6	1.30
GO:0000209	protein polyubiquitination	biological_process	5/330	219/18668	3.985e-01	4.950e-01	5	TRIM6 RNF146 RNF216 RNF145 RNF125	1.29
GO:0006974	cellular response to DNA damage stimulus	biological_process	18/330	791/18668	2.386e-01	3.413e-01	18	MCL1 TFAP4 SMC3 WDR33 SMC1A PARP9 CUL4B TMEM109 SKIL ANKRD32 RRM2B BACH1 NIPBL AXIN2 VAV3 ATRX HIST1H4E MAP2K6	1.29
GO:0050801	ion homeostasis	biological_process	15/330	657/18668	2.642e-01	3.677e-01	15	ANK3 RAB38 ASPH CLIC4 HRH4 IL1B PRKCA CLIC2 PROK2 SLC40A1 MS4A2 RAB20 EDNRA EPHX2 JAK2	1.29
GO:0042110	T cell activation	biological_process	10/330	437/18668	3.225e-01	4.232e-01	10	PIK3CA IGF1 PRKCQ CLEC4D TREML2 STX11 BCL11B NFATC3 IL1B IFNAR1	1.29
GO:0048232	male gamete generation	biological_process	11/330	481/18668	3.099e-01	4.111e-01	11	SKIL TMF1 ARID4B AFF4 WDR33 PROK2 HOXA10 ATRX CREM DAZAP1 GATA4	1.29
GO:0050920	regulation of chemotaxis	biological_process	4/330	176/18668	4.163e-01	5.118e-01	4	SEMA7A PRKCA MAL IL1B	1.29
GO:0002768	immune response-regulating cell surface receptor signaling pathway	biological_process	12/330	526/18668	3.006e-01	4.034e-01	12	FCGR2A CLEC4D IL1B GBP1 TAB3 PIK3CA PRKCQ PTEN VAV3 MS4A2 NFATC3 JAK2	1.29
GO:0002443	leukocyte mediated immunity	biological_process	7/330	308/18668	3.750e-01	4.722e-01	7	TREM1 STX11 MS4A2 TLR4 TLR8 IL1B ANXA3	1.29
GO:0042391	regulation of membrane potential	biological_process	10/330	439/18668	3.290e-01	4.295e-01	10	SBF2 TSPAN2 ADRB2 ANK3 NAB1 KMT2A PTEN PRDX3 AMIGO1 SCN9A	1.29
GO:0003714	transcription corepressor activity	molecular_function	5/330	219/18668	3.985e-01	4.950e-01	5	TFEC ZNF281 SKIL ZHX3 BHLHE41	1.29
GO:0022898	regulation of transmembrane transporter activity	biological_process	4/330	175/18668	4.102e-01	5.056e-01	4	CLIC2 AHNAK ANK3 ASPH	1.29
GO:0070848	response to growth factor	biological_process	19/330	832/18668	2.239e-01	3.276e-01	19	IL1R1 SHOC2 ACVRL1 IL1B PRKCA PIK3CA SKIL BAMBI ACAP2 RALB GRB10 BMPR1A PTEN SFRP1 VAV3 ANXA3 BMP7 BCL9L JAK2	1.29
GO:0032535	regulation of cellular component size	biological_process	7/330	306/18668	3.665e-01	4.670e-01	7	SEMA7A ARFIP1 PTEN VAV3 WASF1 OLFM1 AMOT	1.29
GO:0061061	muscle structure development	biological_process	13/330	570/18668	2.887e-01	3.920e-01	13	CACNA2D2 HIVEP3 TANC1 GATA4 RBPJ IGF1 SKIL BHLHE41 ADRB2 NFATC3 FAM65B BCL9L MAP2K6	1.29
GO:0002683	negative regulation of immune system process	biological_process	6/330	266/18668	3.993e-01	4.956e-01	6	IRAK3 HMGB3 SFRP1 HOXA7 ERBB2IP GBP1	1.28
GO:0030029	actin filament-based process	biological_process	14/330	618/18668	2.874e-01	3.907e-01	14	ARFIP1 MYO1B MYL4 GATA4 STK3 PACSIN1 PRKCQ SFRP1 WASF1 MSRB2 JAK2 AMOT SPN ASAP3	1.28
GO:2000021	regulation of ion homeostasis	biological_process	4/330	177/18668	4.225e-01	5.162e-01	4	MS4A2 CLIC2 ANK3 ASPH	1.28
GO:0071310	cellular response to organic substance	biological_process	49/330	2172/18668	8.507e-02	1.705e-01	49	FAS TRIM6 P2RY13 TAB3 GATA4 PRKCA MSR1 ACAP2 GPR68 AXIN2 VAV3 KLF6 ACSL1 NAMPT SOCS3 BMP7 ACVRL1 IL1B DDX11 SKIL PRKCQ GRB10 ERBB2IP MAP2K6 IRAK3 TFAP4 IL1R1 CYP1A1 PIK3CA CHI3L1 RALB BMPR1A BCL9L SPN FBXO32 TLR5 TMF1 SHOC2 CD58 TLR4 TCF7 GBP1 BAMBI GNG10 PTEN SFRP1 ADIPOR1 JAK2 IFNAR1	1.28
GO:0030136	clathrin-coated vesicle	cellular_component	6/330	266/18668	3.993e-01	4.956e-01	6	RPH3A SLC40A1 STX11 AAK1 DMXL2 SNX3	1.28
GO:0005774	vacuolar membrane	cellular_component	7/330	310/18668	3.837e-01	4.799e-01	7	SBF2 AHNAK TMEM55A TLR8 HPSE DNAJC13 RNF13	1.28
GO:0006351	transcription, DNA-templated	biological_process	83/330	3674/18668	2.773e-02	9.344e-02	83	TRIM6 ARID4B HMGB3 ASPH POMC TAB3 GATA4 IGF1 BHLHE41 ADRB2 RRM2B NAB1 AXIN2 SLC40A1 KLF6 ATRX NAMPT RNF141 CAND2 JMJD1C PAX6 STAG2 BMP7 TOX2 AFAP1L2 MYBL2 IVNS1ABP ACVRL1 CCPG1 MAL HOXA7 IL1B MAP3K13 SKIL DGKQ AFF4 ELK4 BACH1 PRKCQ PRDX3 TFEC BCL11B MSRB2 ERBB2IP HIST1H4E MAP2K6 GABPA HIVEP3 IRAK3 TFAP4 CTNNBIP1 CREM MITF PKN2 RBPJ PRDM5 ZNF850 SFMBT2 BMPR1A SUPT3H PPP1R12A FOXP4 BCL9L TMF1 HOXA1…	1.28
GO:0009986	cell surface	cellular_component	16/330	707/18668	2.672e-01	3.715e-01	16	SEMA7A IL1R1 GPIHBP1 ANK3 CD58 CLIC4 TREML2 ACVRL1 TLR4 BMPR1A SFRP1 CSPG4 MS4A2 CAPN5 ANTXR2 AMOT	1.28
GO:0034613	cellular protein localization	biological_process	30/330	1336/18668	1.701e-01	2.698e-01	30	GPIHBP1 ANK3 SNX10 ASPH COLQ SNX3 IGF1 ANKRD32 ACAP2 RALB BMPR1A AXIN2 BMP7 RPGR ARFIP1 RPH3A RAB38 TLR4 IL1B PACSIN1 BAMBI COPZ2 NIPBL PRKCQ SEL1L RPL27A STX11 SRGN JAK2 AMOT	1.27
GO:0009887	organ morphogenesis	biological_process	20/330	888/18668	2.368e-01	3.392e-01	20	SDK2 DHRS3 COL13A1 HOXA7 GATA4 RBPJ IGF1 BHLHE41 NAB1 NIPBL BMPR1A PTEN AXIN2 SFRP1 SLC40A1 BCL11B PAX6 OLFM1 BMP7 RPGR	1.27
GO:0055002	striated muscle cell development	biological_process	4/330	178/18668	4.287e-01	5.228e-01	4	CACNA2D2 IGF1 NFATC3 GATA4	1.27
GO:0055065	metal ion homeostasis	biological_process	12/330	536/18668	3.296e-01	4.302e-01	12	ANK3 ASPH HRH4 IL1B PRKCA CLIC2 PROK2 SLC40A1 MS4A2 EDNRA EPHX2 JAK2	1.27
GO:0009056	catabolic process	biological_process	59/330	2630/18668	6.695e-02	1.497e-01	59	SBF2 GK TBCD COL13A1 SNX3 GATA4 COL7A1 IGF1 ADRB2 ACAP2 AXIN2 VAV3 ACSL1 HPSE AGAP1 ERI1 RNF145 RGS16 MYL4 IL1B RNF216 FBXO36 DPYD PLA2G4A SEL1L CSPG4 WDFY3 PRDX3 RAB20 PDE4A TMLHE AMOT IRAK3 MVB12B PFKFB2 PFKFB3 ENTPD1 COLQ USP25 RNF125 MLLT4 CYP1A1 CHI3L1 CPQ RALB RPGR ASAP3 GGACT HSD17B11 TMF1 SF3B3 CUL4B NPL RNF146 GM2A PTEN SFRP1 RPL27A EPHX2	1.27
GO:0016192	vesicle-mediated transport	biological_process	30/330	1333/18668	1.666e-01	2.678e-01	30	GPIHBP1 ANK3 SNX10 PTX3 SIGLEC1 CHMP2B SNX3 COL7A1 PIK3CA IGF1 ADRB2 MSR1 RALB VAV3 FCGR2A MYO1B MON1B AAK1 IL1B DNAJC13 PACSIN1 COPZ2 ARL17B PTEN STX11 MS4A2 RAB20 ERGIC2 ANXA3 SRGN	1.27
GO:0048856	anatomical structure development	biological_process	115/330	5116/18668	1.182e-02	6.376e-02	115	SBF2 SMC3 ARID4B HMGB3 OSM SEZ6L SNX3 GATA4 COL7A1 PRKCA INSC RRM2B NAB1 GPR68 AXIN2 VAV3 WASF1 HPSE NAMPT PAX6 STAG2 SOCS3 TOX2 CACNA2D2 MAL IL1B B3GNT5 SKIL TSPAN2 AFF4 PROK2 PRKCQ PRDX3 CAPN5 EDNRA MAP2K6 SEMA7A IRAK3 ANK3 SNX10 PFKFB3 CLIC4 COLQ MLLT4 PIK3CA KAZN OLFM1 FOXP4 BCL9L RPH3A TMF1 DHRS3 SARM1 GBP1 STK3 PACSIN1 PTEN SFRP1 ZNF281 ANXA3 SRGN JAK2 FAS TANC1 ASPH COL13A1 DOCK7 IGF1 BHLH…	1.27
GO:0008283	cell proliferation	biological_process	43/330	1918/18668	1.122e-01	2.051e-01	43	TFAP4 ASPH CTNNBIP1 MITF GATA4 DOCK7 RBPJ PRKCA CYP1A1 IGF1 BHLHE41 ADRB2 AZGP1 BMPR1A AXIN2 VAV3 GUCY2C HPSE NAMPT BMP7 SPN STAMBP ACVRL1 CCPG1 TLR4 DAZAP1 LAMC1 MAL IL1B TBK1 BAMBI PROK2 PLA2G4A KMT2A PRKCQ PTEN SFRP1 CSPG4 PRDX3 EDNRA BCL11B POC1B JAK2	1.27
GO:0031988	membrane-bounded vesicle	cellular_component	79/330	3524/18668	3.677e-02	1.066e-01	79	FAS POMC GK CHMP2B TAB3 SNX3 COL7A1 PRKCA IGF1 RRM2B MSR1 AZGP1 AXIN2 SLC40A1 VAV3 NAMPT MAN1C1 DMXL2 BMP7 TLR6 RAP2C SLK FCGR2A ABCA3 LILRA5 ACSL4 STAMBP RAB38 CYSTM1 MAL IL1B DNAJC13 ORM2 DDX11 ARMC3 SKIL PLA2G4A CSPG4 PRDX3 STX11 RAB20 CAPN5 HIST1H4E MAN1A1 AMOT CEACAM1 AHNAK BEND7 MVB12B ENTPD1 MBP CLIC4 GALNT7 CD177 CHI3L1 CPQ RALB PCMT1 AIF1L NPC1L1 GGACT RPH3A MYO1B CD58 AAK1 CUL4B LAMC1 S…	1.27
GO:1901653	cellular response to peptide	biological_process	11/330	491/18668	3.409e-01	4.416e-01	11	PRKCA PIK3CA GNG10 PRKCQ GRB10 KLF6 ADIPOR1 NAMPT IL1B SOCS3 JAK2	1.27
GO:0043087	regulation of GTPase activity	biological_process	12/330	535/18668	3.266e-01	4.270e-01	12	SBF2 RGS16 TBCD MLLT4 ACAP2 AXIN2 SFRP1 VAV3 AGAP1 AMOT RPGR ASAP3	1.27
GO:0042692	muscle cell differentiation	biological_process	8/330	356/18668	3.762e-01	4.736e-01	8	CACNA2D2 IGF1 BHLHE41 TANC1 NFATC3 GATA4 MAP2K6 RBPJ	1.27
GO:0000086	G2/M transition of mitotic cell cycle	biological_process	4/330	178/18668	4.287e-01	5.228e-01	4	PPP1R12A MYBL2 CDK14 PRKCQ	1.27
GO:0050851	antigen receptor-mediated signaling pathway	biological_process	5/330	222/18668	4.146e-01	5.099e-01	5	PIK3CA PRKCQ GBP1 PTEN VAV3	1.27
GO:0031344	regulation of cell projection organization	biological_process	11/330	490/18668	3.377e-01	4.380e-01	11	SEMA7A STK3 PACSIN1 SKIL PRKCQ PTEN SARM1 AMIGO1 OLFM1 BMP7 SNX3	1.27
GO:0005635	nuclear envelope	cellular_component	9/330	402/18668	3.680e-01	4.661e-01	9	TMEM109 ALOX5AP BACH1 ALOX5 WDFY3 TMEM120B MTMR6 ERBB2IP RNF13	1.27
GO:0008154	actin polymerization or depolymerization	biological_process	4/330	180/18668	4.411e-01	5.347e-01	4	WASF1 ARFIP1 MSRB2 JAK2	1.26
GO:0016788	hydrolase activity, acting on ester bonds	molecular_function	16/330	719/18668	2.950e-01	3.970e-01	16	FAS RPP30 ERI1 PFKFB2 PFKFB3 MTMR6 OLAH PTPN12 PLA2G4A AZGP1 ZC3H12B PTEN TMEM55A EDNRA EPHX2 PDE4A	1.26
GO:0019222	regulation of metabolic process	biological_process	147/330	6596/18668	6.237e-03	4.534e-02	147	SBF2 SMC3 TRIM6 ARID4B HMGB3 POMC PTCD3 SNX3 GATA4 COL7A1 PRKCA SPRY4 NAB1 ACAP2 AXIN2 VAV3 ACSL1 NAMPT RNF141 CAND2 AGAP1 PAX6 STAG2 TOX2 SLK ERI1 RGS16 HRH4 MYL4 MAL IL1B MAP3K13 SKIL AFF4 PROK2 PRKCQ GRB10 PRDX3 TFEC RAB20 EDNRA ERBB2IP MAP2K6 SEMA7A IRAK3 GPIHBP1 ANK3 PFKFB2 MBP CREM TLR8 MLLT4 PIK3CA ANKRD32 ZNF850 RALB SFMBT2 CYGB PPP1R12A OLFM1 FOXP4 BCL9L ASAP3 TMF1 SHOC2 SF3B3 GBP1 TBK1 …	1.26
GO:0005886	plasma membrane	cellular_component	108/330	4852/18668	1.878e-02	7.850e-02	108	TREML2 CHMP2B SCN9A PRKCA SUCLG2 SPRY4 MSR1 GPR68 AZGP1 LGR6 AXIN2 VAV3 ACSL1 STAG2 CACNA2D2 FCGR2A ABCA3 RAB38 RGS16 HRH4 MAL CDK14 DYNC1LI1 TSPAN2 OPN3 PRKCQ GRB10 STX11 EDNRA PDE4A ERBB2IP SEMA7A IL1R1 GPIHBP1 ANK3 ENTPD1 CLIC4 MLLT4 CD177 PIK3CA MAP2 EMB RALB AIF1L NPC1L1 OLFM1 FCAR MYO1B DHRS3 GBP1 PACSIN1 GNG10 GABRR2 PTEN SFRP1 ADIPOR1 KCNA4 ANXA3 JAK2 PRRG1 FAS P2RY13 TANC1 ASPH TBCD COL1…	1.26
GO:0005765	lysosomal membrane	cellular_component	6/330	270/18668	4.187e-01	5.130e-01	6	AHNAK TMEM55A TLR8 HPSE DNAJC13 RNF13	1.26
GO:0034612	response to tumor necrosis factor	biological_process	6/330	270/18668	4.187e-01	5.130e-01	6	CHI3L1 CD58 SFRP1 ERBB2IP TAB3 JAK2	1.26
GO:0030036	actin cytoskeleton organization	biological_process	12/330	539/18668	3.386e-01	4.391e-01	12	ARFIP1 MYO1B STK3 PACSIN1 PRKCQ SFRP1 WASF1 MSRB2 JAK2 AMOT SPN ASAP3	1.26
GO:0032956	regulation of actin cytoskeleton organization	biological_process	6/330	270/18668	4.187e-01	5.130e-01	6	ARFIP1 PRKCQ SFRP1 WASF1 AMOT ASAP3	1.26
GO:0005694	chromosome	cellular_component	19/330	855/18668	2.684e-01	3.727e-01	19	GABPA STAG3 SMC3 MYBL2 HMGB3 SMC1A DYNLT3 DDX11 GATA4 DYNC1LI1 ANKRD32 AFF4 NIPBL ATRX NLRP2 PPP1R12A PAX6 STAG2 HIST1H4E	1.26
GO:0016829	lyase activity	molecular_function	4/330	180/18668	4.411e-01	5.347e-01	4	NPL GUCY2C ALOX5AP FAS	1.26
GO:0001655	urogenital system development	biological_process	7/330	315/18668	4.056e-01	5.018e-01	7	IGF1 RRM2B NIPBL CTNNBIP1 PTEN SFRP1 BMP7	1.26
GO:0032502	developmental process	biological_process	127/330	5737/18668	1.311e-02	6.274e-02	127	SBF2 SMC3 TRIM6 ARID4B HMGB3 OSM SEZ6L SNX3 SCN9A GATA4 COL7A1 PRKCA SPRY4 INSC RRM2B MSR1 NAB1 GPR68 AXIN2 VAV3 WASF1 HPSE NAMPT PAX6 STAG2 SOCS3 TOX2 CACNA2D2 RAB38 MAL IL1B B3GNT5 DNAJC13 SKIL TSPAN2 AFF4 PROK2 PRKCQ PRDX3 CAPN5 EDNRA MAP2K6 SEMA7A IRAK3 ANK3 SNX10 PFKFB3 CLIC4 COLQ CREM MLLT4 PIK3CA KAZN OLFM1 FOXP4 BCL9L RPH3A TMF1 DHRS3 SARM1 GBP1 STK3 PACSIN1 PTEN SFRP1 ZNF281 ANXA3 SRGN J…	1.25
GO:0048839	inner ear development	biological_process	4/330	181/18668	4.474e-01	5.402e-01	4	IGF1 OSM DFNB31 RBPJ	1.25
GO:0014706	striated muscle tissue development	biological_process	8/330	362/18668	4.005e-01	4.968e-01	8	SKIL HIVEP3 ADRB2 PTEN NFATC3 BCL9L GATA4 RBPJ	1.25
GO:0032970	regulation of actin filament-based process	biological_process	7/330	318/18668	4.190e-01	5.130e-01	7	ARFIP1 PRKCQ SFRP1 WASF1 AMOT GATA4 ASAP3	1.25
GO:0032774	RNA biosynthetic process	biological_process	84/330	3794/18668	4.098e-02	1.164e-01	84	TRIM6 ARID4B HMGB3 ASPH POMC TAB3 GATA4 IGF1 BHLHE41 ADRB2 RRM2B NAB1 AXIN2 SLC40A1 KLF6 ATRX NAMPT RNF141 CAND2 JMJD1C PAX6 STAG2 BMP7 TOX2 AFAP1L2 MYBL2 IVNS1ABP ACVRL1 CCPG1 MAL HOXA7 IL1B MAP3K13 SKIL DGKQ AFF4 ELK4 BACH1 PRKCQ PRDX3 TFEC BCL11B MSRB2 ERBB2IP HIST1H4E MAP2K6 GABPA HIVEP3 IRAK3 TFAP4 CTNNBIP1 CREM MITF PKN2 RBPJ PRDM5 ZNF850 SFMBT2 BMPR1A SUPT3H PPP1R12A FOXP4 BCL9L TMF1 HOXA1…	1.25
GO:0016874	ligase activity	molecular_function	12/330	543/18668	3.507e-01	4.511e-01	12	TRIM6 ACSL4 KLHL14 RNF146 RNF216 RNF125 SUCLG2 PRKCQ ACSL1 RNF141 PAX6 RNF13	1.25
GO:0051259	protein oligomerization	biological_process	10/330	452/18668	3.732e-01	4.708e-01	10	SBF2 SKIL AHNAK ALOX5AP TRIM6 KCNA4 KCTD18 TMEM120B OLFM1 HIST1H4E	1.25
GO:0009143	nucleoside triphosphate catabolic process	biological_process	12/330	546/18668	3.600e-01	4.595e-01	12	SBF2 RGS16 TBCD MLLT4 ACAP2 AXIN2 SFRP1 VAV3 AGAP1 AMOT RPGR ASAP3	1.24
GO:0031982	vesicle	cellular_component	80/330	3640/18668	5.269e-02	1.298e-01	80	FAS POMC GK CHMP2B TAB3 SNX3 COL7A1 PRKCA IGF1 RRM2B MSR1 AZGP1 LGR6 AXIN2 SLC40A1 VAV3 NAMPT MAN1C1 DMXL2 BMP7 TLR6 RAP2C SLK FCGR2A ABCA3 LILRA5 ACSL4 STAMBP RAB38 CYSTM1 MAL IL1B DNAJC13 ORM2 DDX11 ARMC3 SKIL PLA2G4A CSPG4 PRDX3 STX11 RAB20 CAPN5 HIST1H4E MAN1A1 AMOT CEACAM1 AHNAK BEND7 MVB12B ENTPD1 MBP CLIC4 GALNT7 CD177 CHI3L1 CPQ RALB PCMT1 AIF1L NPC1L1 GGACT RPH3A MYO1B CD58 AAK1 CUL4B LA…	1.24
GO:0009165	nucleotide biosynthetic process	biological_process	7/330	320/18668	4.281e-01	5.222e-01	7	PRKCA ADRB2 RRM2B P2RY13 GUCY2C EDNRA NAMPT	1.24
GO:0007165	signal transduction	biological_process	125/330	5709/18668	1.883e-02	7.850e-02	125	SMC3 TRIM6 POMC OSM SEZ6L SNX3 GATA4 PRKCA CLIC2 SPRY4 RRM2B GPR68 LGR6 AXIN2 VAV3 ACSL1 WASF1 HPSE NAMPT AGAP1 CASP4 SOCS3 SLK FCGR2A RAB38 RGS16 HRH4 MAL IL1B CDK14 DDX11 MAP3K13 SKIL TSPAN2 OPN3 PROK2 PRKCQ GRB10 RAB20 CAPN5 EDNRA PDE4A ERBB2IP MAP2K6 SEMA7A IRAK3 IL1R1 ANK3 ENTPD1 CREM TLR8 MLLT4 PIK3CA MAP2 RALB PPP1R12A NPC1L1 EVI2A OLFM1 BCL9L SHOC2 DHRS3 SARM1 GBP1 TBK1 STK3 GNG10 ZMAT4 G…	1.24
GO:0046130	purine ribonucleoside catabolic process	biological_process	12/330	549/18668	3.693e-01	4.667e-01	12	SBF2 RGS16 TBCD MLLT4 ACAP2 AXIN2 SFRP1 VAV3 AGAP1 AMOT RPGR ASAP3	1.24
GO:0050896	response to stimulus	biological_process	184/330	8386/18668	4.336e-03	4.194e-02	184	TRIM6 SCN9A PRKCA MSR1 GPR68 VAV3 KIF11 NAMPT AGAP1 FCGR2A LILRA5 RAB38 HRH4 MAL CDK14 DDX11 MAP3K13 SKIL OPN3 PROK2 PRKCQ GRB10 PRDX3 STX11 TFEC RAB20 CAPN5 EDNRA PDE4A MAP2K6 IRAK3 IL1R1 GPIHBP1 ANK3 PFKFB2 CLIC4 CREM CD177 RALB CYGB PPP1R12A EVI2A SHOC2 DHRS3 TBK1 STK3 PTEN FGFR1OP2 SRGN FAS TANC1 TAB3 IGF1 ADRB2 KLF6 ATRX TLR6 RAP2C WDR33 ACSL4 STAMBP ACVRL1 RNF216 GPR150 ARL17B SEL1L MSRB2 A…	1.24
GO:0022604	regulation of cell morphogenesis	biological_process	11/330	500/18668	3.701e-01	4.676e-01	11	SEMA7A SKIL BAMBI PTEN AXIN2 SFRP1 SARM1 AMIGO1 GBP1 OLFM1 BCL9L	1.24
GO:0009890	negative regulation of biosynthetic process	biological_process	30/330	1369/18668	2.118e-01	3.155e-01	30	GABPA TFAP4 SMC3 TRIM6 P2RY13 CTNNBIP1 CREM MITF RBPJ PRKCA PRDM5 BHLHE41 NAB1 CYGB ATRX STAG2 BMP7 SMC1A ACVRL1 HOXA7 IL1B SKIL ZHX3 ELK4 NIPBL GRB10 SFRP1 ZNF281 EDNRA HIST1H4E	1.24
GO:0023052	signaling	biological_process	138/330	6273/18668	1.196e-02	6.429e-02	138	SBF2 SMC3 TRIM6 POMC OSM SEZ6L SNX3 SCN9A GATA4 PRKCA CLIC2 SPRY4 RRM2B NAB1 GPR68 LGR6 AXIN2 VAV3 ACSL1 WASF1 HPSE NAMPT AGAP1 CASP4 SOCS3 CACNA2D2 SLK FCGR2A RAB38 RGS16 HRH4 MAL IL1B CDK14 DDX11 MAP3K13 SKIL TSPAN2 OPN3 PROK2 PRKCQ GRB10 STX11 RAB20 CAPN5 EDNRA PDE4A ERBB2IP MAP2K6 SEMA7A IRAK3 IL1R1 ANK3 PFKFB2 ENTPD1 COLQ CREM TLR8 MLLT4 PIK3CA MAP2 RALB PPP1R12A NPC1L1 EVI2A OLFM1 BCL9L TMF…	1.24
GO:0051649	establishment of localization in cell	biological_process	53/330	2421/18668	1.137e-01	2.070e-01	53	TRIM6 ASPH POMC CHMP2B SNX3 COL7A1 PRKCA CLIC2 IGF1 INSC ADRB2 GPR68 TREM1 AXIN2 BMP7 TLR6 CACNA2D2 RAB38 IL1B DNAJC13 PRKCQ SEL1L STX11 MS4A2 GPIHBP1 ANK3 PFKFB2 TLR8 RBPJ CHI3L1 RALB BMPR1A PPP1R12A RPGR ARFIP1 TLR5 RPH3A TMF1 MYO1B CD58 TLR4 GBP1 PACSIN1 BAMBI COPZ2 SFRP1 RPL27A NLRP2 TLR10 ANXA3 SRGN JAK2 IFNAR1	1.24
GO:0016568	chromatin modification	biological_process	13/330	598/18668	3.678e-01	4.685e-01	13	ARID4B CUL4B IL1B PRKCA PRDM5 ELK4 NIPBL KMT2A SUPT3H ATRX JMJD1C HIST1H4E JAK2	1.23
GO:0071944	cell periphery	cellular_component	108/330	4954/18668	3.152e-02	9.839e-02	108	TREML2 CHMP2B SCN9A PRKCA SUCLG2 SPRY4 MSR1 GPR68 AZGP1 LGR6 AXIN2 VAV3 ACSL1 STAG2 CACNA2D2 FCGR2A ABCA3 RAB38 RGS16 HRH4 MAL CDK14 DYNC1LI1 TSPAN2 OPN3 PRKCQ GRB10 STX11 EDNRA PDE4A ERBB2IP SEMA7A IL1R1 GPIHBP1 ANK3 ENTPD1 CLIC4 MLLT4 CD177 PIK3CA MAP2 EMB RALB AIF1L NPC1L1 OLFM1 FCAR MYO1B DHRS3 GBP1 PACSIN1 GNG10 GABRR2 PTEN SFRP1 ADIPOR1 KCNA4 ANXA3 JAK2 PRRG1 FAS P2RY13 TANC1 ASPH TBCD COL1…	1.23
GO:0007154	cell communication	biological_process	139/330	6385/18668	1.605e-02	6.993e-02	139	SBF2 SMC3 TRIM6 POMC OSM SEZ6L SNX3 SCN9A GATA4 PRKCA CLIC2 SPRY4 RRM2B NAB1 GPR68 LGR6 AXIN2 VAV3 ACSL1 WASF1 HPSE NAMPT AGAP1 CASP4 SOCS3 CACNA2D2 SLK FCGR2A RAB38 RGS16 HRH4 MAL IL1B CDK14 DDX11 MAP3K13 SKIL TSPAN2 OPN3 PROK2 PRKCQ GRB10 STX11 RAB20 CAPN5 EDNRA PDE4A ERBB2IP MAP2K6 SEMA7A IRAK3 IL1R1 ANK3 PFKFB2 ENTPD1 COLQ CREM TLR8 MLLT4 PIK3CA MAP2 RALB PPP1R12A NPC1L1 EVI2A OLFM1 BCL9L TMF…	1.23
GO:0042802	identical protein binding	molecular_function	26/330	1195/18668	2.518e-01	3.560e-01	26	SBF2 CEACAM1 IRAK3 TFAP4 FAS DYNLT3 COL7A1 BHLHE41 CPQ ADRB2 BMPR1A NAMPT MCL1 SLK MAL GBP1 MAP3K13 DPYD ZHX3 KMT2A PTEN SFRP1 PRDX3 FGFR1OP2 ADIPOR1 EPHX2	1.23
GO:0016324	apical plasma membrane	cellular_component	6/330	275/18668	4.435e-01	5.371e-01	6	ADRB2 GPIHBP1 PTEN CSPG4 NPC1L1 FAM65B	1.23
GO:0001558	regulation of cell growth	biological_process	8/330	367/18668	4.212e-01	5.153e-01	8	SEMA7A ACSL4 PRKCQ SFRP1 ACVRL1 ADIPOR1 OLFM1 SPN	1.23
GO:0051641	cellular localization	biological_process	61/330	2797/18668	9.760e-02	1.877e-01	61	TRIM6 ASPH POMC CHMP2B SNX3 COL7A1 DOCK7 PRKCA CLIC2 IGF1 INSC ADRB2 ACAP2 GPR68 TREM1 AXIN2 BMP7 TLR6 CACNA2D2 RAB38 IL1B DNAJC13 PRKCQ SEL1L STX11 MS4A2 AMOT GPIHBP1 ANK3 SNX10 PFKFB2 COLQ TLR8 RBPJ ANKRD32 CHI3L1 RALB BMPR1A PPP1R12A RPGR ARFIP1 TLR5 RPH3A TMF1 MYO1B CD58 TLR4 GBP1 PACSIN1 BAMBI COPZ2 NIPBL PTEN SFRP1 RPL27A NLRP2 TLR10 ANXA3 SRGN JAK2 IFNAR1	1.23
GO:0046039	GTP metabolic process	biological_process	12/330	550/18668	3.725e-01	4.700e-01	12	SBF2 RGS16 TBCD MLLT4 ACAP2 AXIN2 SFRP1 VAV3 AGAP1 AMOT RPGR ASAP3	1.23
GO:0043565	sequence-specific DNA binding	molecular_function	22/330	1018/18668	2.952e-01	3.969e-01	22	GABPA HIVEP3 TFAP4 MYBL2 HOXA10 CREM MITF TCF7 HOXA7 GATA4 RBPJ SKIL PRDM5 BHLHE41 ZNF792 ELK4 KMT2A ZNF281 BCL11B NFATC3 PAX6 FOXP4	1.22
GO:1901990	regulation of mitotic cell cycle phase transition	biological_process	6/330	278/18668	4.586e-01	5.511e-01	6	CYP1A1 PRKCQ SMC1A PTEN CUL4B DYNC1LI1	1.22
GO:0003824	catalytic activity	molecular_function	120/330	5559/18668	3.078e-02	9.647e-02	120	SMC3 TRIM6 GK PRKCA CLIC2 SUCLG2 RRM2B AZGP1 KIF11 ACSL1 HPSE NAMPT RNF141 PAX6 CASP4 SLK ABCA3 ERI1 RAB38 CDK14 B3GNT5 DDX11 MAP3K13 DYNC1LI1 GFOD1 OLAH PRKCQ PRDX3 CAPN5 EDNRA PDE4A SENP6 MAP2K6 IRAK3 PFKFB2 PFKFB3 ENTPD1 CLIC4 DYNLT3 SCD5 PIK3CA MAP2 LACTB RALB PCMT1 CYGB FAM76A KDELC2 HSD17B11 MYO1B DHRS3 GBP1 TBK1 STK3 GNG10 ZC3H12B PTEN SFRP1 DHRS13 JAK2 RNF13 FAS ASPH ATRX GUCY2C JMJD1C MA…	1.22
GO:0052548	regulation of endopeptidase activity	biological_process	8/330	372/18668	4.423e-01	5.358e-01	8	CARD16 TFAP4 ASPH PRDX3 TLR4 NLRP2 JAK2 COL7A1	1.22
GO:0009790	embryo development	biological_process	21/330	976/18668	3.122e-01	4.140e-01	21	GABPA ACSL4 OSM HOXA10 ACVRL1 HOXA7 GATA4 COL7A1 RBPJ CYP1A1 SKIL NIPBL KMT2A BMPR1A AXIN2 SFRP1 ZNF281 EDNRA SOCS3 BMP7 AMOT	1.22
GO:0008237	metallopeptidase activity	molecular_function	4/330	186/18668	4.791e-01	5.703e-01	4	MAP2 CPQ STAMBP ADAMTS4	1.22
GO:1901652	response to peptide	biological_process	13/330	603/18668	3.830e-01	4.792e-01	13	IL1B PRKCA PIK3CA GNG10 PRKCQ GRB10 KLF6 ADIPOR1 NAMPT ERBB2IP SOCS3 BMP7 JAK2	1.22
GO:0005515	protein binding	molecular_function	227/330	10566/18668	4.182e-03	4.070e-02	227	TRIM6 ARID4B COL7A1 PRKCA MSR1 NAB1 VAV3 KIF11 NAMPT CAND2 DMXL2 STAG2 FCGR2A MON1B RAB38 MAL CDK14 DDX11 MAP3K13 GFOD1 SKIL AFF4 PROK2 PRKCQ GRB10 PRDX3 STX11 TFEC EDNRA PDE4A MAP2K6 IRAK3 IL1R1 GPIHBP1 ANK3 SNX10 PFKFB2 CLIC4 COLQ CREM PITPNM3 DYNLT3 CD177 RALB PCMT1 CYGB AIF1L PPP1R12A KAZN ASAP3 RPH3A SHOC2 TBK1 STK3 PACSIN1 PTEN RPL27A FGFR1OP2 ZNF281 SRGN RNF13 FAS LAPTM4B TBCD COL13A1 TAB3…	1.22
GO:0046578	regulation of Ras protein signal transduction	biological_process	4/330	186/18668	4.791e-01	5.703e-01	4	IGF1 SHOC2 STAMBP VAV3	1.22
GO:0005789	endoplasmic reticulum membrane	cellular_component	20/330	927/18668	3.150e-01	4.170e-01	20	ACSL4 ASPH KLHL14 TLR8 SEZ6L DHRS3 LPCAT2 SCD5 TMEM109 CYP1A1 ALOX5AP PLA2G4A SEL1L NAT8L ACSL1 GUCY2C ERGIC2 ANTXR2 CASP4 RNF13	1.22
GO:0007169	transmembrane receptor protein tyrosine kinase signaling pathway	biological_process	20/330	931/18668	3.238e-01	4.248e-01	20	MVB12B SHOC2 IL1B RBPJ PRKCA PIK3CA IGF1 ADRB2 RALB PRKCQ GRB10 PTEN CSPG4 VAV3 ADIPOR1 NAMPT ERBB2IP SOCS3 AFAP1L2 JAK2	1.22
GO:0044267	cellular protein metabolic process	biological_process	97/330	4492/18668	5.022e-02	1.253e-01	97	SMC3 TRIM6 ARID4B POMC FBXO30 PTCD3 SNX3 COL7A1 PRKCA AXIN2 ACSL1 RNF141 CAND2 PAX6 STAG2 SOCS3 SLK ABCA3 RNF145 IL1B CDK14 B3GNT5 DDX11 MAP3K13 OPN3 PROK2 PRKCQ PRDX3 SENP6 MAP2K6 IRAK3 TLR8 PIK3CA MAP2 RALB PCMT1 FAM76A PPP1R12A FBXO32 TMF1 DCAF12 TBK1 STK3 PTEN SFRP1 RPL27A JAK2 RNF13 ASPH TBCD TAB3 DOCK7 IGF1 ADRB2 GUCY2C MAN1C1 BMP7 AFAP1L2 TLR6 RAP2C PTAR1 STAMBP ACVRL1 RNF216 MTMR6 FBXO36 …	1.22
GO:0000166	nucleotide binding	molecular_function	50/330	2317/18668	1.477e-01	2.462e-01	50	SMC3 FAS GK PRKCA SUCLG2 KIF11 ACSL1 ATRX GUCY2C AGAP1 RAP2C SLK ABCA3 ACSL4 RAB38 ACVRL1 CDK14 DDX11 MAP3K13 DYNC1LI1 DPYD DGKQ ARL17B BACH1 PRKCQ RAB20 PDE4A MAP2K6 GPN3 IRAK3 PFKFB2 PFKFB3 ENTPD1 PIP5K1B PKN2 PIK3CA RALB BMPR1A MYO1B SMC1A AAK1 DHRS3 DAZAP1 GBP1 TBK1 STK3 MAP3K2 NLRP2 CLCN4 JAK2	1.22
GO:0038127	ERBB signaling pathway	biological_process	8/330	370/18668	4.338e-01	5.273e-01	8	PRKCA PIK3CA MVB12B PTEN ERBB2IP AFAP1L2 JAK2 RBPJ	1.22
GO:0051716	cellular response to stimulus	biological_process	149/330	6916/18668	1.773e-02	7.554e-02	149	SMC3 TRIM6 POMC OSM SEZ6L SNX3 GATA4 PRKCA CLIC2 SPRY4 RRM2B MSR1 ACAP2 GPR68 LGR6 AXIN2 VAV3 ACSL1 WASF1 HPSE NAMPT AGAP1 CASP4 SOCS3 SLK FCGR2A RAB38 RGS16 HRH4 MAL IL1B CDK14 DDX11 MAP3K13 SKIL TSPAN2 OPN3 PROK2 PRKCQ GRB10 PRDX3 TFEC RAB20 CAPN5 EDNRA PDE4A ERBB2IP MAP2K6 SEMA7A IRAK3 IL1R1 ANK3 ENTPD1 CLIC4 CREM TLR8 MLLT4 PIK3CA MAP2 ANKRD32 RALB PPP1R12A NPC1L1 EVI2A OLFM1 BCL9L FBXO32 TMF…	1.22
GO:0006281	DNA repair	biological_process	11/330	508/18668	3.969e-01	4.932e-01	11	ANKRD32 SMC3 RRM2B WDR33 BACH1 SMC1A AXIN2 PARP9 ATRX CUL4B HIST1H4E	1.22
GO:0019953	sexual reproduction	biological_process	16/330	750/18668	3.735e-01	4.710e-01	16	TMF1 ARID4B IL1R1 WDR33 HOXA10 CLIC4 CREM DAZAP1 IL1B GATA4 IGF1 SKIL AFF4 PROK2 PTEN ATRX	1.21
GO:0007420	brain development	biological_process	14/330	652/18668	3.802e-01	4.781e-01	14	SEMA7A RPH3A PFKFB3 SEZ6L DOCK7 RBPJ IGF1 TSPAN2 NIPBL BMPR1A PTEN ATRX BCL11B ANXA3	1.21
GO:0007275	multicellular organismal development	biological_process	105/330	4889/18668	4.770e-02	1.257e-01	105	SBF2 ARID4B HMGB3 OSM SEZ6L SNX3 SCN9A GATA4 COL7A1 PRKCA SPRY4 INSC RRM2B NAB1 GPR68 AXIN2 VAV3 HPSE NAMPT PAX6 SOCS3 TOX2 MAL IL1B B3GNT5 SKIL TSPAN2 PROK2 PRKCQ PRDX3 CAPN5 EDNRA SEMA7A IRAK3 ANK3 SNX10 PFKFB3 CLIC4 COLQ CREM PIK3CA KAZN OLFM1 BCL9L RPH3A TMF1 DHRS3 SARM1 STK3 PACSIN1 PTEN SFRP1 ZNF281 ANXA3 SRGN JAK2 FAS ASPH COL13A1 DOCK7 IGF1 BHLHE41 ADRB2 SLC40A1 KLF6 ATRX BMP7 ARVCF ACSL4…	1.21
GO:0030234	enzyme regulator activity	molecular_function	20/330	937/18668	3.371e-01	4.375e-01	20	SBF2 CARD16 SHOC2 RGS16 TBCD GM2A COL7A1 PIK3CA ALOX5AP ACAP2 AXIN2 VAV3 PRDX3 PPP1R12A AGAP1 SOCS3 ANXA3 AFAP1L2 SPN ASAP3	1.21
GO:0006082	organic acid metabolic process	biological_process	24/330	1123/18668	3.031e-01	4.064e-01	24	FAS PFKFB2 CLIC4 CREM SCD5 CLIC2 CYP1A1 IGF1 CPQ ALOX5 CYGB ACSL1 HPSE GGACT ACSL4 NPL DPYD ALOX5AP OLAH PLA2G4A CSPG4 ADIPOR1 EPHX2 TMLHE	1.21
GO:0009058	biosynthetic process	biological_process	131/330	6144/18668	3.402e-02	1.045e-01	131	SMC3 TRIM6 ARID4B HMGB3 POMC GK PTCD3 SNX3 GATA4 COL7A1 PRKCA RRM2B NAB1 AXIN2 ACSL1 NAMPT RNF141 CAND2 PAX6 STAG2 TOX2 MAL IL1B B3GNT5 MAP3K13 SKIL OLAH AFF4 PRKCQ GRB10 PRDX3 TFEC EDNRA ERBB2IP MAP2K6 IRAK3 MBP CREM TLR8 SCD5 PIK3CA ZNF850 SFMBT2 CYGB PPP1R12A NPC1L1 FOXP4 BCL9L HSD17B11 TMF1 TBK1 PTEN SFRP1 RPL27A ZNF281 ANXA3 JAK2 FAS P2RY13 ASPH TAB3 IGF1 BHLHE41 ADRB2 SLC40A1 KLF6 ATRX GUCY…	1.21
GO:1901214	regulation of neuron death	biological_process	5/330	233/18668	4.755e-01	5.666e-01	5	PIK3CA SARM1 STAMBP JAK2 TBK1	1.21
GO:0060537	muscle tissue development	biological_process	8/330	375/18668	4.552e-01	5.480e-01	8	SKIL HIVEP3 ADRB2 PTEN NFATC3 BCL9L GATA4 RBPJ	1.21
GO:0006259	DNA metabolic process	biological_process	23/330	1078/18668	3.142e-01	4.162e-01	23	SMC3 HMGB3 PARP9 RBPJ PIK3CA IGF1 ANKRD32 RRM2B AXIN2 ATRX STAG2 WDR33 ERI1 SMC1A ACVRL1 CUL4B DDX11 BACH1 KMT2A PRKCQ BCL11B ANXA3 HIST1H4E	1.21
GO:0030163	protein catabolic process	biological_process	16/330	748/18668	3.682e-01	4.662e-01	16	IRAK3 TMF1 MVB12B RNF145 SF3B3 CUL4B USP25 RNF146 IL1B RNF216 RNF125 FBXO36 SNX3 SEL1L PTEN HPSE	1.21
GO:0016311	dephosphorylation	biological_process	9/330	423/18668	4.491e-01	5.412e-01	9	PTPN12 PFKFB2 PFKFB3 PTEN TMEM55A PPP1R12A EPHX2 MTMR6 JAK2	1.20
GO:0030178	negative regulation of Wnt signaling pathway	biological_process	4/330	188/18668	4.919e-01	5.820e-01	4	GRB10 CTNNBIP1 AXIN2 SFRP1	1.20
GO:0030162	regulation of proteolysis	biological_process	12/330	566/18668	4.245e-01	5.185e-01	12	CARD16 TFAP4 TMF1 ASPH TLR4 IL1B RNF125 COL7A1 PTEN PRDX3 NLRP2 JAK2	1.20
GO:0010942	positive regulation of cell death	biological_process	9/330	423/18668	4.491e-01	5.412e-01	9	TFAP4 ADRB2 AXIN2 SFRP1 VAV3 SIGLEC1 IL1B BMP7 MAP2K6	1.20
GO:0042175	nuclear outer membrane-endoplasmic reticulum membrane network	cellular_component	20/330	944/18668	3.531e-01	4.533e-01	20	ACSL4 ASPH KLHL14 TLR8 SEZ6L DHRS3 LPCAT2 SCD5 TMEM109 CYP1A1 ALOX5AP PLA2G4A SEL1L NAT8L ACSL1 GUCY2C ERGIC2 ANTXR2 CASP4 RNF13	1.20
GO:0005819	spindle	cellular_component	6/330	282/18668	4.790e-01	5.703e-01	6	SMC3 CEP19 KIF11 DDX11 POC1B DYNC1LI1	1.20
GO:0050688	regulation of defense response to virus	biological_process	4/330	188/18668	4.919e-01	5.820e-01	4	TRIM6 RNF216 TREM1 SUPT3H	1.20
GO:0005815	microtubule organizing center	cellular_component	13/330	611/18668	4.078e-01	5.029e-01	13	SNX10 CLIC4 DCAF12 SCLT1 PKN2 DYNC1LI1 SUCLG2 ANKRD32 CEP19 AXIN2 PPP1R12A POC1B RPGR	1.20
GO:0010468	regulation of gene expression	biological_process	97/330	4620/18668	8.914e-02	1.769e-01	97	TRIM6 ARID4B HMGB3 POMC PTCD3 GATA4 COL7A1 PRKCA NAB1 AXIN2 NAMPT RNF141 CAND2 PAX6 STAG2 TOX2 ERI1 MAL IL1B MAP3K13 SKIL AFF4 PRKCQ PRDX3 TFEC ERBB2IP MAP2K6 IRAK3 GPIHBP1 ANK3 CREM PIK3CA ZNF850 SFMBT2 PPP1R12A OLFM1 FOXP4 BCL9L TMF1 TBK1 PTEN SFRP1 ZNF281 NLRP2 ANXA3 JAK2 ASPH TAB3 IGF1 BHLHE41 ADRB2 SLC40A1 KLF6 ATRX JMJD1C BMP7 AFAP1L2 CARD16 MYBL2 ACVRL1 CCPG1 HOXA7 DGKQ ELK4 BACH1 SEL1L BC…	1.19
GO:0019538	protein metabolic process	biological_process	112/330	5338/18668	7.025e-02	1.521e-01	112	SMC3 TRIM6 ARID4B POMC FBXO30 PTCD3 SNX3 COL7A1 PRKCA AXIN2 ACSL1 HPSE RNF141 CAND2 PAX6 STAG2 CASP4 SOCS3 SLK ABCA3 RNF145 MAL IL1B CDK14 B3GNT5 DDX11 MAP3K13 OPN3 PROK2 PRKCQ PRDX3 CAPN5 SENP6 MAP2K6 IRAK3 MBP TLR8 PIK3CA MAP2 RALB PCMT1 FAM76A PPP1R12A NPC1L1 OLFM1 FBXO32 TMF1 SF3B3 DCAF12 TBK1 STK3 PTEN SFRP1 RPL27A NLRP2 SRGN JAK2 RNF13 ASPH TBCD TAB3 DOCK7 IGF1 ADRB2 TREM1 GUCY2C MAN1C1 BMP…	1.19
GO:0044281	small molecule metabolic process	biological_process	63/330	2984/18668	1.496e-01	2.464e-01	63	SBF2 FAS P2RY13 GK TBCD PRKCA CLIC2 IGF1 SUCLG2 ADRB2 RRM2B ACAP2 AXIN2 VAV3 ACSL1 GUCY2C HPSE NAMPT AGAP1 CACNA2D2 ACSL4 RGS16 MYL4 IL1B FAR1 MTMR6 DPYD OLAH PLA2G4A BACH1 CSPG4 EDNRA PDE4A TMLHE AMOT PFKFB2 PFKFB3 ENTPD1 CLIC4 PIP5K1B CREM MLLT4 SCD5 CYP1A1 PIK3CA CPQ ALOX5 CYGB NPC1L1 RPGR ASAP3 GGACT HSD17B11 SGMS1 NPL LPCAT2 GM2A GNG10 ALOX5AP PTEN SFRP1 ADIPOR1 EPHX2	1.19
GO:0000904	cell morphogenesis involved in differentiation	biological_process	22/330	1050/18668	3.625e-01	4.622e-01	22	SEMA7A ANK3 CLIC4 DOCK7 RBPJ AXIN2 VAV3 ISPD AMIGO1 OLFM1 BMP7 BCL9L LAMC1 SARM1 GBP1 SKIL BAMBI PRKCQ PTEN SFRP1 BCL11B JAK2	1.19
GO:0045444	fat cell differentiation	biological_process	4/330	190/18668	5.049e-01	5.944e-01	4	ADRB2 NIPBL TMEM120B SFRP1	1.19
GO:0071375	cellular response to peptide hormone stimulus	biological_process	10/330	476/18668	4.614e-01	5.539e-01	10	PRKCA PIK3CA GNG10 PRKCQ GRB10 ADIPOR1 NAMPT IL1B SOCS3 JAK2	1.19
GO:0071363	cellular response to growth factor stimulus	biological_process	17/330	810/18668	3.988e-01	4.951e-01	17	SHOC2 ACVRL1 IL1B PRKCA PIK3CA SKIL BAMBI ACAP2 RALB GRB10 BMPR1A PTEN SFRP1 VAV3 BMP7 BCL9L JAK2	1.19
GO:0055001	muscle cell development	biological_process	4/330	190/18668	5.049e-01	5.944e-01	4	CACNA2D2 IGF1 NFATC3 GATA4	1.19
GO:0014069	postsynaptic density	cellular_component	4/330	190/18668	5.049e-01	5.944e-01	4	IL1R1 TANC1 AXIN2 SPN	1.19
GO:0030031	cell projection assembly	biological_process	8/330	381/18668	4.813e-01	5.726e-01	8	SNX10 PRKCQ VAV3 SCLT1 POC1B RPGR SPN RAP2C	1.19
GO:0004842	ubiquitin-protein ligase activity	molecular_function	6/330	288/18668	5.101e-01	5.979e-01	6	PRKCQ KLHL14 RNF141 RNF146 PAX6 RNF13	1.18
GO:0043065	positive regulation of apoptotic process	biological_process	8/330	382/18668	4.857e-01	5.750e-01	8	TFAP4 ADRB2 SFRP1 VAV3 SIGLEC1 IL1B BMP7 MAP2K6	1.18
GO:0008509	anion transmembrane transporter activity	molecular_function	6/330	287/18668	5.049e-01	5.944e-01	6	CLIC2 SLC36A4 GABRR2 CLIC4 CLCN4 SLC16A10	1.18
GO:0016020	membrane	cellular_component	186/330	8884/18668	2.303e-02	8.524e-02	186	PTCD3 SCN9A COL7A1 PRKCA SUCLG2 MSR1 GPR68 VAV3 KIF11 RNF141 DMXL2 STAG2 FCGR2A LILRA5 RNF145 RAB38 HRH4 MAL CDK14 B3GNT5 MAP3K13 OPN3 PRKCQ GRB10 STX11 RAB20 EDNRA PDE4A IL1R1 GPIHBP1 ANK3 SNX10 CLIC4 PITPNM3 XKR6 SCD5 CD177 EMB RALB FAM8A1 AIF1L EVI2A RPH3A DHRS3 TBK1 STK3 SIRPB2 PACSIN1 COPZ2 PTEN RPL27A SRGN RNF13 FAS LAPTM4B TANC1 TBCD COL13A1 TAB3 IGF1 ADRB2 TMEM120B ANTXR2 TLR6 RAP2C ACSL4…	1.18
GO:0019439	aromatic compound catabolic process	biological_process	21/330	1011/18668	3.904e-01	4.875e-01	21	SBF2 ERI1 ENTPD1 RGS16 MYL4 TBCD MLLT4 CYP1A1 DPYD ADRB2 ACAP2 AXIN2 SFRP1 VAV3 RPL27A EPHX2 PDE4A AGAP1 AMOT RPGR ASAP3	1.18
GO:0031226	intrinsic component of plasma membrane	cellular_component	33/330	1578/18668	2.951e-01	3.970e-01	33	CEACAM1 IL1R1 P2RY13 GPIHBP1 ENTPD1 COL13A1 SCN9A EMB ADRB2 MSR1 GPR68 LGR6 SLC40A1 AMIGO1 OLFM1 TLR6 FCAR CD58 ACVRL1 TLR4 KCNJ15 GM2A TSPAN2 OPN3 GABRR2 CSPG4 MS4A2 EDNRA ADIPOR1 KCNA4 PRRG1 IFNAR1 SLC16A10	1.18
GO:0006996	organelle organization	biological_process	69/330	3328/18668	1.742e-01	2.756e-01	69	SMC3 ARID4B TBCD PTCD3 CHMP2B SNX3 COL7A1 DOCK7 PRKCA IGF1 INSC ADRB2 RRM2B AXIN2 VAV3 KIF11 WASF1 ATRX JMJD1C STAG2 BMP7 MYBL2 CCNG2 RAB38 IL1B DNAJC13 DDX11 DYNC1LI1 ELK4 PRKCQ PRDX3 STX11 RAB20 MSRB2 SENP6 ERBB2IP HIST1H4E AMOT GABPA ANK3 TMEM135 SNX10 CLIC4 DYNLT3 PRDM5 ANKRD32 RALB SUPT3H PPP1R12A RPGR SPN ASAP3 ARFIP1 MCL1 STAG3 TMF1 MYO1B SMC1A CUL4B SCLT1 STK3 PACSIN1 NIPBL KMT2A PTEN SFR…	1.17
GO:0032868	response to insulin	biological_process	9/330	435/18668	4.983e-01	5.875e-01	9	PRKCA PIK3CA PRKCQ GRB10 ADIPOR1 NAMPT IL1B SOCS3 JAK2	1.17
GO:0071417	cellular response to organonitrogen compound	biological_process	13/330	626/18668	4.562e-01	5.491e-01	13	IL1B PRKCA PIK3CA GNG10 PRKCQ GRB10 SFRP1 KLF6 ADIPOR1 NAMPT SOCS3 JAK2 SPN	1.17
GO:0036094	small molecule binding	molecular_function	54/330	2605/18668	2.222e-01	3.256e-01	54	SMC3 FAS GK PRKCA SUCLG2 KIF11 ACSL1 ATRX GUCY2C AGAP1 RAP2C SLK ABCA3 ACSL4 RAB38 ACVRL1 CDK14 DDX11 MAP3K13 DYNC1LI1 DPYD DGKQ ARL17B BACH1 PRKCQ RAB20 PDE4A TMLHE MAP2K6 GPN3 IRAK3 PFKFB2 PFKFB3 ENTPD1 PIP5K1B PKN2 PIK3CA RALB BMPR1A RPH3A MYO1B SMC1A SESTD1 AAK1 DHRS3 DAZAP1 GBP1 TBK1 STK3 ALOX5AP MAP3K2 NLRP2 CLCN4 JAK2	1.17
GO:0048666	neuron development	biological_process	25/330	1208/18668	3.711e-01	4.686e-01	25	SEMA7A ANK3 SNX3 DOCK7 VAV3 ISPD AMIGO1 OLFM1 BMP7 RPGR SPN ACSL4 DFNB31 CUL4B LAMC1 SCLT1 SARM1 STK3 PACSIN1 SKIL TSPAN2 PRKCQ PTEN BCL11B JAK2	1.17
GO:0070925	organelle assembly	biological_process	11/330	532/18668	4.824e-01	5.737e-01	11	TMF1 MYBL2 SNX10 SCLT1 CHMP2B RALB KIF11 RAB20 SENP6 POC1B RPGR	1.17
GO:0043234	protein complex	cellular_component	87/330	4224/18668	1.473e-01	2.464e-01	87	SMC3 OSM CHMP2B SNX3 SCN9A CLIC2 RRM2B AZGP1 AXIN2 KIF11 WASF1 CASP4 CACNA2D2 MYL4 CDK14 DNAJC13 DDX11 MAP3K13 DYNC1LI1 SKIL AFF4 PRDX3 STX11 IL1R1 CLIC4 CREM DYNLT3 PIK3CA ANKRD32 RALB AIF1L PPP1R12A OLFM1 RPH3A MYO1B SHOC2 DCAF12 SARM1 GNG10 COPZ2 GABRR2 KCNA4 ASPH TBCD DOCK7 IGF1 ADRB2 ATRX GUCY2C TLR6 MYBL2 PTAR1 WDR33 IVNS1ABP SEL1L CEP19 WDFY3 MS4A2 HIST1H4E AMOT GPN3 TFAP4 MVB12B CTNNBIP1 …	1.17
GO:0016070	RNA metabolic process	biological_process	93/330	4492/18668	1.234e-01	2.193e-01	93	TRIM6 ARID4B HMGB3 POMC GATA4 RRM2B NAB1 AZGP1 AXIN2 NAMPT RNF141 CAND2 PAX6 STAG2 TOX2 ERI1 MAL IL1B MAP3K13 SKIL AFF4 PRKCQ PRDX3 TFEC ERBB2IP MAP2K6 IRAK3 CREM ZNF850 SFMBT2 PPP1R12A FOXP4 BCL9L TMF1 SF3B3 TBK1 PTEN SFRP1 RPL27A ZNF281 ANXA3 JAK2 ASPH TAB3 IGF1 BHLHE41 ADRB2 SLC40A1 KLF6 ATRX JMJD1C BMP7 AFAP1L2 MYBL2 WDR33 IVNS1ABP ACVRL1 CCPG1 HOXA7 DGKQ ELK4 BACH1 BCL11B MSRB2 HIST1H4E GABP…	1.17
GO:0055086	nucleobase-containing small molecule metabolic process	biological_process	24/330	1161/18668	3.808e-01	4.767e-01	24	SBF2 P2RY13 ENTPD1 TBCD MLLT4 PRKCA ADRB2 RRM2B ACAP2 AXIN2 VAV3 GUCY2C NAMPT AGAP1 RPGR ASAP3 RGS16 MYL4 IL1B DPYD SFRP1 EDNRA PDE4A AMOT	1.17
GO:0016197	endosomal transport	biological_process	5/330	244/18668	5.389e-01	6.263e-01	5	ADRB2 DNAJC13 RAB38 CHMP2B SNX3	1.16
GO:0043068	positive regulation of programmed cell death	biological_process	8/330	389/18668	5.169e-01	6.048e-01	8	TFAP4 ADRB2 SFRP1 VAV3 SIGLEC1 IL1B BMP7 MAP2K6	1.16
GO:0034645	cellular macromolecule biosynthetic process	biological_process	101/330	4927/18668	1.321e-01	2.287e-01	101	SMC3 TRIM6 ARID4B HMGB3 POMC PTCD3 SNX3 GATA4 COL7A1 RRM2B NAB1 AXIN2 NAMPT RNF141 CAND2 PAX6 STAG2 TOX2 MAL IL1B B3GNT5 MAP3K13 SKIL AFF4 PRKCQ GRB10 PRDX3 TFEC ERBB2IP MAP2K6 IRAK3 CREM ZNF850 SFMBT2 PPP1R12A FOXP4 BCL9L TMF1 TBK1 PTEN SFRP1 RPL27A ZNF281 ANXA3 JAK2 ASPH TAB3 IGF1 BHLHE41 ADRB2 SLC40A1 KLF6 ATRX JMJD1C MAN1C1 BMP7 AFAP1L2 MYBL2 IVNS1ABP ACVRL1 CCPG1 HOXA7 DGKQ ELK4 BACH1 SEL1L …	1.16
GO:0007017	microtubule-based process	biological_process	12/330	583/18668	4.831e-01	5.732e-01	12	SMC3 MYBL2 SMC1A TBCD CHMP2B DYNC1LI1 DOCK7 INSC KIF11 PPP1R12A SENP6 RPGR	1.16
GO:0044237	cellular metabolic process	biological_process	212/330	10382/18668	3.773e-02	1.092e-01	212	TRIM6 ARID4B PTCD3 COL7A1 PRKCA SUCLG2 NAB1 VAV3 NAMPT RNF141 CAND2 AGAP1 STAG2 RNF145 HRH4 MAL B3GNT5 CDK14 DDX11 MAP3K13 SKIL OPN3 AFF4 PROK2 PRKCQ GRB10 PRDX3 TFEC RAB20 EDNRA PDE4A MAP2K6 IRAK3 PFKFB2 PFKFB3 CLIC4 COLQ CREM PITPNM3 SCD5 RALB PCMT1 CYGB FAM76A PPP1R12A ASAP3 HSD17B11 DHRS3 TBK1 STK3 PTEN RPL27A ZNF281 RNF13 FAS TBCD TAB3 IGF1 ADRB2 KLF6 ATRX TLR6 RAP2C MYBL2 PTAR1 WDR33 ACSL4 …	1.16
GO:0006310	DNA recombination	biological_process	6/330	292/18668	5.312e-01	6.192e-01	6	HMGB3 BACH1 ATRX BCL11B HIST1H4E RBPJ	1.16
GO:0050870	positive regulation of T cell activation	biological_process	4/330	195/18668	5.376e-01	6.249e-01	4	PIK3CA IGF1 IL1B PRKCQ	1.16
GO:0005887	integral component of plasma membrane	cellular_component	31/330	1516/18668	3.660e-01	4.665e-01	31	CEACAM1 IL1R1 P2RY13 ENTPD1 COL13A1 SCN9A EMB ADRB2 MSR1 GPR68 LGR6 SLC40A1 AMIGO1 OLFM1 TLR6 FCAR CD58 ACVRL1 TLR4 KCNJ15 GM2A TSPAN2 OPN3 GABRR2 CSPG4 MS4A2 EDNRA KCNA4 PRRG1 IFNAR1 SLC16A10	1.16
GO:0009259	ribonucleotide metabolic process	biological_process	18/330	881/18668	4.526e-01	5.452e-01	18	SBF2 P2RY13 RGS16 TBCD MLLT4 PRKCA ADRB2 ACAP2 AXIN2 SFRP1 VAV3 GUCY2C EDNRA PDE4A AGAP1 AMOT RPGR ASAP3	1.16
GO:0010629	negative regulation of gene expression	biological_process	27/330	1314/18668	3.767e-01	4.741e-01	27	GABPA TFAP4 TRIM6 ARID4B CTNNBIP1 CREM MITF RBPJ PRDM5 BHLHE41 NAB1 SFMBT2 ATRX OLFM1 BMP7 TMF1 ERI1 HOXA7 IL1B TBK1 SKIL ZHX3 ELK4 NIPBL SFRP1 ZNF281 HIST1H4E	1.16
GO:0031175	neuron projection development	biological_process	22/330	1075/18668	4.201e-01	5.142e-01	22	SEMA7A ANK3 SNX3 DOCK7 VAV3 ISPD AMIGO1 OLFM1 BMP7 SPN ACSL4 CUL4B LAMC1 SARM1 STK3 PACSIN1 SKIL TSPAN2 PRKCQ PTEN BCL11B JAK2	1.16
GO:0048010	vascular endothelial growth factor receptor signaling pathway	biological_process	6/330	296/18668	5.525e-01	6.411e-01	6	PRKCA PIK3CA GRB10 VAV3 IL1B JAK2	1.15
GO:0016485	protein processing	biological_process	15/330	741/18668	4.965e-01	5.857e-01	15	CARD16 TFAP4 TMF1 ASPH POMC TLR4 IL1B RNF125 COL7A1 MAP2 PTEN PRDX3 NLRP2 SRGN JAK2	1.15
GO:0050794	regulation of cellular process	biological_process	205/330	10071/18668	4.529e-02	1.206e-01	205	TRIM6 ARID4B PTCD3 SCN9A PRKCA MSR1 NAB1 GPR68 VAV3 KIF11 NAMPT RNF141 CAND2 AGAP1 STAG2 FCGR2A CCNG2 RAB38 HRH4 MAL CDK14 DDX11 MAP3K13 SKIL OPN3 AFF4 PROK2 PRKCQ GRB10 PRDX3 TFEC RAB20 CAPN5 EDNRA PDE4A MAP2K6 IRAK3 IL1R1 ANK3 PFKFB2 CLIC4 COLQ CREM DYNLT3 RALB CYGB PPP1R12A EVI2A ASAP3 SHOC2 DHRS3 TBK1 STK3 PACSIN1 PTEN ZNF281 SRGN FAS TBCD TAB3 IGF1 ADRB2 KLF6 ATRX TLR6 RAP2C MYBL2 ACSL4 STAM…	1.15
GO:0034220	ion transmembrane transport	biological_process	18/330	886/18668	4.665e-01	5.597e-01	18	CACNA2D2 AHNAK SLC36A4 ANK3 ASPH CLIC4 KCNJ15 MTMR6 SCN9A TMEM109 CLIC2 EMB GABRR2 SLC40A1 KCNA4 CLCN4 AMIGO1 SLC16A10	1.15
GO:0061564	axon development	biological_process	16/330	789/18668	4.852e-01	5.753e-01	16	SEMA7A ANK3 LAMC1 DOCK7 STK3 SKIL TSPAN2 PRKCQ PTEN VAV3 BCL11B ISPD AMIGO1 OLFM1 BMP7 JAK2	1.15
GO:0017111	nucleoside-triphosphatase activity	molecular_function	15/330	741/18668	4.965e-01	5.857e-01	15	SMC3 ABCA3 MYO1B RAB38 ENTPD1 SMC1A DYNLT3 GBP1 DDX11 DYNC1LI1 GNG10 BACH1 RALB KIF11 ATRX	1.15
GO:0016787	hydrolase activity	molecular_function	49/330	2409/18668	2.955e-01	3.972e-01	49	SMC3 FAS AZGP1 KIF11 ATRX HPSE MAN1C1 CASP4 ABCA3 ERI1 STAMBP RAB38 MTMR6 DDX11 DYNC1LI1 OLAH PLA2G4A BACH1 CAPN5 EDNRA PDE4A SENP6 MAN1A1 ADAMTS4 GPN3 PFKFB2 PFKFB3 ENTPD1 USP25 DYNLT3 MAP2 LACTB CHI3L1 CPQ RALB FAM76A TMEM55A MYO1B RPP30 SMC1A PGPEP1 GM2A GBP1 GNG10 PTPN12 ZC3H12B PTEN SFRP1 EPHX2	1.15
GO:0006164	purine nucleotide biosynthetic process	biological_process	5/330	245/18668	5.448e-01	6.327e-01	5	PRKCA GUCY2C EDNRA ADRB2 P2RY13	1.15
GO:0052547	regulation of peptidase activity	biological_process	8/330	393/18668	5.350e-01	6.221e-01	8	CARD16 TFAP4 ASPH PRDX3 TLR4 NLRP2 JAK2 COL7A1	1.15
GO:0031981	nuclear lumen	cellular_component	69/330	3406/18668	2.392e-01	3.417e-01	69	SMC3 ARID4B TAB3 GATA4 PRKCA RRM2B AXIN2 ATRX HPSE NAMPT JMJD1C PAX6 STAG2 TOX2 MYBL2 WDR33 IVNS1ABP ERI1 STAMBP MAL DDX11 DYNC1LI1 SKIL DGKQ AFF4 ELK4 BACH1 WDFY3 TFEC SENP6 ERBB2IP HIST1H4E MAP2K6 GABPA TFAP4 PFKFB3 CTNNBIP1 CLIC4 PARP9 MLLT4 PKN2 RBPJ ALOX5 SFMBT2 SUPT3H PPP1R12A WDR26 BCL9L SPN FBXO32 MCL1 STAG3 RPP30 SHOC2 SMC1A SF3B3 CUL4B DAZAP1 TCF7 STK3 ZHX3 NIPBL KMT2A PTEN MAP3K2 ZNF28…	1.15
GO:0006163	purine nucleotide metabolic process	biological_process	19/330	939/18668	4.697e-01	5.599e-01	19	SBF2 P2RY13 RGS16 MYL4 TBCD MLLT4 PRKCA ADRB2 ACAP2 AXIN2 SFRP1 VAV3 GUCY2C EDNRA PDE4A AGAP1 AMOT RPGR ASAP3	1.14
GO:0005085	guanyl-nucleotide exchange factor activity	molecular_function	4/330	199/18668	5.641e-01	6.526e-01	4	SBF2 RPGR VAV3 DOCK7	1.14
GO:0005737	cytoplasm	cellular_component	209/330	10387/18668	6.262e-02	1.423e-01	209	TRIM6 ARID4B PTCD3 COL7A1 PRKCA SUCLG2 INSC MSR1 VAV3 KIF11 NAMPT AGAP1 DMXL2 STAG2 PRELID2 CCNG2 RAB38 HRH4 MAL B3GNT5 CDK14 MAP3K13 SKIL PROK2 PRKCQ GRB10 PRDX3 STX11 TFEC RAB20 EDNRA PDE4A MAP2K6 IRAK3 ANK3 SNX10 PFKFB2 PFKFB3 CLIC4 CREM DYNLT3 SCD5 RALB PCMT1 CYGB AIF1L PPP1R12A KAZN WDR26 ASAP3 HSD17B11 RPH3A SHOC2 DHRS3 TBK1 STK3 PACSIN1 COPZ2 PTEN RPL27A FGFR1OP2 SRGN RNF13 FAS C12ORF57 TB…	1.14
GO:0008152	metabolic process	biological_process	235/330	11798/18668	6.856e-02	1.522e-01	235	TRIM6 ARID4B PTCD3 COL7A1 PRKCA SUCLG2 NAB1 VAV3 KIF11 NAMPT RNF141 CAND2 AGAP1 STAG2 RNF145 HRH4 MAL B3GNT5 CDK14 DDX11 MAP3K13 GFOD1 SKIL OPN3 AFF4 PROK2 PRKCQ GRB10 PRDX3 TFEC RAB20 CAPN5 EDNRA PDE4A MAP2K6 IRAK3 GPIHBP1 ANK3 PFKFB2 PFKFB3 CLIC4 COLQ CREM PITPNM3 DYNLT3 SCD5 RALB PCMT1 CYGB FAM76A PPP1R12A ASAP3 HSD17B11 SHOC2 DHRS3 TBK1 STK3 PTEN RPL27A ZNF281 SRGN RNF13 FAS TBCD COL13A1 TAB3…	1.13
GO:0016482	cytoplasmic transport	biological_process	20/330	1003/18668	5.020e-01	5.916e-01	20	ANK3 RAB38 ASPH TLR4 IL1B DNAJC13 SNX3 COL7A1 CLIC2 IGF1 BAMBI ADRB2 PRKCQ BMPR1A AXIN2 RPL27A MS4A2 PPP1R12A BMP7 JAK2	1.13
GO:0043086	negative regulation of catalytic activity	biological_process	16/330	804/18668	5.314e-01	6.193e-01	16	CARD16 IRAK3 TFAP4 P2RY13 IL1B COL7A1 PRKCA PTEN SFRP1 PRDX3 PPP1R12A TMLHE ANXA3 BMP7 AMOT SPN	1.13
GO:0006807	nitrogen compound metabolic process	biological_process	138/330	6901/18668	1.435e-01	2.413e-01	138	SBF2 SMC3 TRIM6 ARID4B HMGB3 POMC GATA4 PRKCA CLIC2 RRM2B NAB1 ACAP2 AZGP1 AXIN2 VAV3 HPSE NAMPT RNF141 CAND2 AGAP1 PAX6 STAG2 TOX2 ERI1 RGS16 MYL4 MAL IL1B DDX11 MAP3K13 SKIL AFF4 PRKCQ PRDX3 TFEC EDNRA PDE4A ERBB2IP MAP2K6 IRAK3 ENTPD1 CLIC4 COLQ CREM MLLT4 PIK3CA ANKRD32 ZNF850 SFMBT2 CYGB PPP1R12A OLFM1 FOXP4 BCL9L ASAP3 TMF1 SF3B3 TBK1 ZC3H12B PTEN SFRP1 RPL27A ZNF281 ANXA3 JAK2 FAS P2RY13 A…	1.13
GO:0022008	neurogenesis	biological_process	33/330	1650/18668	4.214e-01	5.154e-01	33	SEMA7A ANK3 SDK2 SNX3 DOCK7 RBPJ IGF1 NAB1 BMPR1A VAV3 ISPD PAX6 AMIGO1 OLFM1 BMP7 RPGR SPN ACSL4 DFNB31 CUL4B LAMC1 SCLT1 SARM1 IL1B STK3 PACSIN1 SKIL TSPAN2 PRKCQ PTEN CSPG4 BCL11B JAK2	1.13
GO:0005788	endoplasmic reticulum lumen	cellular_component	4/330	201/18668	5.774e-01	6.663e-01	4	COL13A1 ASPH KDELC2 COL7A1	1.13
GO:0010256	endomembrane system organization	biological_process	9/330	452/18668	5.708e-01	6.594e-01	9	PRKCA PACSIN1 ANK3 SNX10 RAB38 PTEN DNAJC13 CHMP2B SRGN	1.13
GO:1901987	regulation of cell cycle phase transition	biological_process	6/330	300/18668	5.740e-01	6.627e-01	6	CYP1A1 PRKCQ SMC1A PTEN CUL4B DYNC1LI1	1.13
GO:0042384	cilium assembly	biological_process	4/330	200/18668	5.707e-01	6.594e-01	4	SCLT1 SNX10 POC1B RPGR	1.13
GO:0007166	cell surface receptor signaling pathway	biological_process	73/330	3666/18668	2.863e-01	3.893e-01	73	TRIM6 P2RY13 POMC OSM TAB3 SNX3 GATA4 PRKCA IGF1 ADRB2 GPR68 LGR6 AXIN2 VAV3 ACSL1 GUCY2C NAMPT SOCS3 BMP7 AFAP1L2 FCGR2A ACVRL1 RGS16 HRH4 MAL IL1B CDK14 GPR150 SKIL DGKQ TSPAN2 OPN3 PROK2 PRKCQ SEL1L GRB10 CSPG4 MS4A2 EDNRA ERBB2IP SEMA7A CEACAM1 IRAK3 IL1R1 MVB12B ENTPD1 CTNNBIP1 MITF SIGLEC1 RBPJ PIK3CA MAP2 RALB BMPR1A BCL9L SPN MCL1 SHOC2 CLEC4D AAK1 TLR4 TCF7 RNF146 GBP1 BAMBI GNG10 GABRR2…	1.13
GO:0030900	forebrain development	biological_process	8/330	399/18668	5.625e-01	6.509e-01	8	SEMA7A BMPR1A PTEN ATRX BCL11B ANXA3 DOCK7 RBPJ	1.13
GO:0005539	glycosaminoglycan binding	molecular_function	4/330	202/18668	5.841e-01	6.736e-01	4	COL13A1 MBP BMP7 SFRP1	1.12
GO:0009725	response to hormone	biological_process	20/330	1009/18668	5.184e-01	6.064e-01	20	FBXO32 TFAP4 IL1B GATA4 PRKCA PIK3CA GNG10 ADRB2 PRKCQ GRB10 PTEN SFRP1 ACSL1 ADIPOR1 NAMPT SOCS3 ANXA3 BMP7 TOX2 JAK2	1.12
GO:0034641	cellular nitrogen compound metabolic process	biological_process	129/330	6532/18668	1.995e-01	3.031e-01	129	SBF2 SMC3 TRIM6 ARID4B HMGB3 POMC GATA4 PRKCA CLIC2 RRM2B NAB1 ACAP2 AZGP1 AXIN2 VAV3 NAMPT RNF141 CAND2 AGAP1 PAX6 STAG2 TOX2 ERI1 RGS16 MYL4 MAL IL1B DDX11 MAP3K13 SKIL AFF4 PRKCQ PRDX3 TFEC EDNRA PDE4A ERBB2IP MAP2K6 IRAK3 ENTPD1 CLIC4 CREM MLLT4 PIK3CA ANKRD32 ZNF850 SFMBT2 PPP1R12A OLFM1 FOXP4 BCL9L ASAP3 TMF1 SF3B3 TBK1 ZC3H12B PTEN SFRP1 RPL27A ZNF281 ANXA3 JAK2 FAS P2RY13 ASPH TBCD TAB3 I…	1.12
GO:0051321	meiotic cell cycle	biological_process	4/330	202/18668	5.841e-01	6.736e-01	4	STAG3 SMC3 STAG2 SMC1A	1.12
GO:0030030	cell projection organization	biological_process	29/330	1471/18668	4.874e-01	5.769e-01	29	SEMA7A ANK3 SNX10 SNX3 DOCK7 VAV3 WASF1 ISPD AMIGO1 OLFM1 BMP7 RPGR SPN RAP2C ACSL4 DFNB31 CUL4B LAMC1 SCLT1 SARM1 STK3 PACSIN1 SKIL TSPAN2 PRKCQ PTEN BCL11B POC1B JAK2	1.12
GO:0030182	neuron differentiation	biological_process	29/330	1460/18668	4.634e-01	5.562e-01	29	SEMA7A ANK3 SDK2 SNX3 DOCK7 RBPJ VAV3 ISPD PAX6 AMIGO1 OLFM1 BMP7 RPGR SPN ACSL4 DFNB31 CUL4B LAMC1 SCLT1 SARM1 IL1B STK3 PACSIN1 SKIL TSPAN2 PRKCQ PTEN BCL11B JAK2	1.12
GO:0070062	extracellular vesicular exosome	cellular_component	55/330	2767/18668	3.499e-01	4.502e-01	55	FAS GK CHMP2B TAB3 SNX3 PRKCA RRM2B AZGP1 VAV3 NAMPT MAN1C1 RAP2C SLK FCGR2A LILRA5 ACSL4 STAMBP CYSTM1 IL1B DNAJC13 ORM2 DDX11 ARMC3 CSPG4 PRDX3 CAPN5 HIST1H4E MAN1A1 CEACAM1 AHNAK BEND7 MVB12B ENTPD1 MBP CLIC4 CD177 CHI3L1 CPQ RALB PCMT1 AIF1L GGACT MYO1B CD58 CUL4B LAMC1 SCLT1 GM2A TMEM109 STK3 GNG10 NIPBL SFRP1 EPHX2 ANXA3	1.12
GO:0005576	extracellular region	cellular_component	89/330	4502/18668	2.728e-01	3.766e-01	89	SMC3 POMC GK CHMP2B SNX3 COL7A1 PRKCA RRM2B MSR1 AZGP1 VAV3 HPSE NAMPT DMXL2 SLK FCGR2A ABCA3 LILRA5 MAL IL1B DNAJC13 DDX11 GFOD1 PROK2 PRDX3 CAPN5 ERBB2IP SEMA7A IL1R1 GPIHBP1 ENTPD1 MBP CLIC4 COLQ CD177 RALB PCMT1 AIF1L OLFM1 HSD17B11 FCAR MYO1B GBP1 STK3 GNG10 PTEN SFRP1 DHRS13 ANXA3 SRGN PRRG1 FAS COL13A1 TAB3 IGF1 TREM1 MAN1C1 ANTXR2 BMP7 RAP2C ACSL4 STAMBP CYSTM1 ORM2 ARMC3 CSPG4 HIST1H4E M…	1.12
GO:0032259	methylation	biological_process	7/330	357/18668	6.064e-01	6.956e-01	7	PIK3CA PRDM5 ARID4B KMT2A PCMT1 ATRX HIST1H4E	1.11
GO:0007264	small GTPase mediated signal transduction	biological_process	18/330	918/18668	5.593e-01	6.487e-01	18	SHOC2 STAMBP RAB38 PKN2 DOCK7 STK3 IGF1 ARL17B RALB VAV3 WASF1 RAB20 PPP1R12A AGAP1 HIST1H4E JAK2 AMOT RAP2C	1.11
GO:0004518	nuclease activity	molecular_function	4/330	203/18668	5.908e-01	6.799e-01	4	RPP30 ERI1 AZGP1 ZC3H12B	1.11
GO:0070613	regulation of protein processing	biological_process	12/330	613/18668	5.930e-01	6.821e-01	12	CARD16 TFAP4 TMF1 ASPH TLR4 IL1B RNF125 COL7A1 PTEN PRDX3 NLRP2 JAK2	1.11
GO:0045211	postsynaptic membrane	cellular_component	4/330	203/18668	5.908e-01	6.799e-01	4	ANK3 TANC1 GABRR2 PTEN	1.11
GO:0019787	small conjugating protein ligase activity	molecular_function	6/330	306/18668	6.066e-01	6.957e-01	6	PRKCQ KLHL14 RNF141 RNF146 PAX6 RNF13	1.11
GO:0046390	ribose phosphate biosynthetic process	biological_process	5/330	255/18668	6.042e-01	6.938e-01	5	PRKCA GUCY2C EDNRA ADRB2 P2RY13	1.11
GO:0051604	protein maturation	biological_process	15/330	762/18668	5.646e-01	6.530e-01	15	CARD16 TFAP4 TMF1 ASPH POMC TLR4 IL1B RNF125 COL7A1 MAP2 PTEN PRDX3 NLRP2 SRGN JAK2	1.11
GO:0097060	synaptic membrane	cellular_component	5/330	254/18668	5.982e-01	6.874e-01	5	ANK3 TANC1 OLFM1 GABRR2 PTEN	1.11
GO:0007219	Notch signaling pathway	biological_process	4/330	204/18668	5.975e-01	6.870e-01	4	AAK1 SEL1L BMP7 RBPJ	1.11
GO:0006139	nucleobase-containing compound metabolic process	biological_process	118/330	6045/18668	2.665e-01	3.706e-01	118	SBF2 SMC3 TRIM6 ARID4B HMGB3 POMC GATA4 PRKCA RRM2B NAB1 ACAP2 AZGP1 AXIN2 VAV3 NAMPT RNF141 CAND2 AGAP1 PAX6 STAG2 TOX2 ERI1 RGS16 MYL4 MAL IL1B DDX11 MAP3K13 SKIL AFF4 PRKCQ PRDX3 TFEC EDNRA PDE4A ERBB2IP MAP2K6 IRAK3 ENTPD1 CREM MLLT4 PIK3CA ANKRD32 ZNF850 SFMBT2 PPP1R12A FOXP4 BCL9L ASAP3 TMF1 SF3B3 TBK1 ZC3H12B PTEN SFRP1 RPL27A ZNF281 ANXA3 JAK2 P2RY13 ASPH TBCD TAB3 IGF1 BHLHE41 ADRB2 SLC4…	1.10
GO:0007417	central nervous system development	biological_process	17/330	878/18668	5.988e-01	6.879e-01	17	SEMA7A RPH3A PFKFB3 SEZ6L IL1B B3GNT5 DOCK7 RBPJ IGF1 TSPAN2 NIPBL BMPR1A PTEN ATRX BCL11B PAX6 ANXA3	1.10
GO:0006811	ion transport	biological_process	29/330	1494/18668	5.391e-01	6.264e-01	29	AHNAK ANK3 ASPH CLIC4 PITPNM3 SNX3 SCN9A CLIC2 EMB ADRB2 SLC40A1 ACSL1 AMIGO1 CACNA2D2 SLC36A4 PRELID2 ACSL4 KCNJ15 IL1B MTMR6 TMEM109 PLA2G4A GABRR2 MS4A2 KCNA4 NFATC3 CLCN4 MAP2K6 SLC16A10	1.10
GO:0031625	ubiquitin protein ligase binding	molecular_function	5/330	258/18668	6.223e-01	7.123e-01	5	ANKRD32 RALB AXIN2 CUL4B USP25	1.10
GO:0032991	macromolecular complex	cellular_component	94/330	4815/18668	3.142e-01	4.162e-01	94	SMC3 OSM CHMP2B SNX3 SCN9A CLIC2 RRM2B MSR1 AZGP1 AXIN2 KIF11 WASF1 STAG2 CASP4 CACNA2D2 ERI1 MYL4 CDK14 DNAJC13 DDX11 MAP3K13 DYNC1LI1 SKIL AFF4 PRDX3 STX11 IL1R1 GPIHBP1 CLIC4 CREM DYNLT3 PIK3CA ANKRD32 RALB AIF1L PPP1R12A OLFM1 RPH3A MYO1B SHOC2 SF3B3 DCAF12 SARM1 GNG10 COPZ2 GABRR2 RPL27A KCNA4 ASPH TBCD DOCK7 IGF1 ADRB2 ATRX GUCY2C TLR6 MYBL2 PTAR1 WDR33 IVNS1ABP SEL1L CEP19 WDFY3 MS4A2 HIST…	1.10
GO:0043231	intracellular membrane-bounded organelle	cellular_component	207/330	10619/18668	1.562e-01	2.555e-01	207	TRIM6 ARID4B PTCD3 COL7A1 PRKCA SUCLG2 MSR1 NAB1 NAMPT CAND2 DMXL2 STAG2 PRELID2 RAB38 MAL B3GNT5 CDK14 DDX11 SKIL AFF4 PRKCQ PRDX3 STX11 TFEC RAB20 MAP2K6 IRAK3 IL1R1 ANK3 SNX10 PFKFB3 CLIC4 CREM DYNLT3 SCD5 RALB PCMT1 FAM76A PPP1R12A KAZN WDR26 HSD17B11 RPH3A SHOC2 DHRS3 TBK1 STK3 PACSIN1 COPZ2 PTEN ZNF281 SRGN RNF13 FAS COL13A1 TAB3 IGF1 ADRB2 KLF6 ATRX TMEM120B ANTXR2 TLR6 RAP2C MYBL2 WDR33 A…	1.10
GO:0007399	nervous system development	biological_process	45/330	2314/18668	4.698e-01	5.599e-01	45	SBF2 SEZ6L SNX3 DOCK7 IGF1 INSC NAB1 VAV3 ATRX PAX6 BMP7 ACSL4 DFNB31 IL1B B3GNT5 SKIL TSPAN2 PRKCQ CSPG4 EDNRA BCL11B SEMA7A ANK3 SDK2 PFKFB3 COLQ RBPJ BMPR1A ISPD AMIGO1 OLFM1 RPGR SPN RPH3A CUL4B LAMC1 SCLT1 SARM1 STK3 PACSIN1 NIPBL PTEN SFRP1 ANXA3 JAK2	1.10
GO:0006508	proteolysis	biological_process	27/330	1392/18668	5.501e-01	6.387e-01	27	TFAP4 MVB12B ASPH USP25 RNF125 COL7A1 CPQ CASP4 CARD16 TMF1 RNF145 CUL4B TLR4 PGPEP1 RNF146 IL1B RNF216 FBXO36 PRKCQ SEL1L PTEN SFRP1 PRDX3 CAPN5 NLRP2 JAK2 ADAMTS4	1.10
GO:0044708	single-organism behavior	biological_process	8/330	410/18668	6.139e-01	7.034e-01	8	ADRB2 KMT2A TANC1 PTEN SEZ6L IL1B GM2A SCN9A	1.10
GO:0071103	DNA conformation change	biological_process	5/330	256/18668	6.102e-01	6.996e-01	5	HMGB3 BACH1 ATRX DDX11 HIST1H4E	1.10
GO:0006725	cellular aromatic compound metabolic process	biological_process	121/330	6238/18668	2.906e-01	3.942e-01	121	SBF2 SMC3 TRIM6 ARID4B HMGB3 POMC GATA4 PRKCA RRM2B NAB1 ACAP2 AZGP1 AXIN2 VAV3 NAMPT RNF141 CAND2 AGAP1 PAX6 STAG2 TOX2 ERI1 RGS16 MYL4 MAL IL1B DDX11 MAP3K13 SKIL AFF4 PRKCQ PRDX3 TFEC EDNRA PDE4A ERBB2IP MAP2K6 IRAK3 ENTPD1 CREM MLLT4 PIK3CA ANKRD32 ZNF850 SFMBT2 PPP1R12A FOXP4 BCL9L ASAP3 TMF1 SF3B3 TBK1 ZC3H12B PTEN SFRP1 RPL27A ZNF281 ANXA3 JAK2 P2RY13 ASPH TBCD TAB3 IGF1 BHLHE41 ADRB2 SLC4…	1.10
GO:0043169	cation binding	molecular_function	80/330	4154/18668	4.108e-01	5.062e-01	80	TRIM6 FBXO30 SCN9A GATA4 PRKCA RRM2B ACAP2 VAV3 RNF141 AGAP1 CACNA2D2 ERI1 RNF145 MYL4 DDX11 MAP3K13 PRKCQ PDE4A IRAK3 PITPNM3 SCD5 MAP2 ZNF850 CYGB AIF1L FOXP4 ASAP3 RPH3A STK3 ZMAT4 ZC3H12B PTEN ZNF281 ADIPOR1 KCNA4 ZFR2 ANXA3 PRRG1 RNF13 ASPH TAB3 ADRB2 KLF6 ATRX JMJD1C MAN1C1 ANTXR2 STAMBP ACVRL1 RNF216 DPYD DGKQ PLA2G4A BACH1 WDFY3 BCL11B MSRB2 WBSCR17 TMLHE MAN1A1 ADAMTS4 HIVEP3 ZNF853 ZNF6…	1.09
GO:0006816	calcium ion transport	biological_process	7/330	364/18668	6.419e-01	7.325e-01	7	CACNA2D2 CLIC2 AHNAK ADRB2 ASPH MS4A2 NFATC3	1.09
GO:0007267	cell-cell signaling	biological_process	25/330	1299/18668	5.844e-01	6.736e-01	25	PFKFB2 POMC COLQ MLLT4 GATA4 PRKCA ADRB2 GPR68 NAMPT AMIGO1 SPN CACNA2D2 TMF1 HRH4 KCNJ15 IL1B PACSIN1 GNG10 KMT2A GABRR2 PTEN SFRP1 STX11 KCNA4 JAK2	1.09
GO:0031324	negative regulation of cellular metabolic process	biological_process	37/330	1923/18668	5.405e-01	6.278e-01	37	GABPA IRAK3 TFAP4 SMC3 TRIM6 P2RY13 CTNNBIP1 CREM MITF GATA4 RBPJ PRKCA IGF1 PRDM5 SPRY4 BHLHE41 NAB1 ATRX STAG2 OLFM1 BMP7 SMC1A ACVRL1 TLR4 HOXA7 IL1B GBP1 SKIL ZHX3 ELK4 NIPBL GRB10 PTEN SFRP1 ZNF281 EDNRA HIST1H4E	1.09
GO:0033365	protein localization to organelle	biological_process	14/330	727/18668	6.251e-01	7.151e-01	14	SNX10 TLR4 IL1B IGF1 BAMBI ANKRD32 ACAP2 PRKCQ BMPR1A AXIN2 RPL27A SRGN BMP7 JAK2	1.09
GO:0000902	cell morphogenesis	biological_process	28/330	1455/18668	5.731e-01	6.619e-01	28	SEMA7A ANK3 SNX10 CLIC4 DOCK7 RBPJ AXIN2 VAV3 WASF1 ISPD AMIGO1 OLFM1 BMP7 BCL9L RPGR LAMC1 SCLT1 SARM1 GBP1 PACSIN1 SKIL BAMBI PRKCQ PTEN SFRP1 BCL11B POC1B JAK2	1.09
GO:0046872	metal ion binding	molecular_function	78/330	4063/18668	4.313e-01	5.244e-01	78	TRIM6 ASPH FBXO30 TAB3 SCN9A GATA4 PRKCA RRM2B ACAP2 VAV3 KLF6 ATRX RNF141 JMJD1C MAN1C1 AGAP1 ANTXR2 CACNA2D2 ERI1 RNF145 STAMBP ACVRL1 MYL4 RNF216 DDX11 MAP3K13 DPYD DGKQ PLA2G4A BACH1 PRKCQ WDFY3 BCL11B MSRB2 PDE4A WBSCR17 TMLHE MAN1A1 ADAMTS4 HIVEP3 IRAK3 ZNF853 PITPNM3 ZNF608 RNF125 GALNT7 SCD5 CYP1A1 MAP2 PRDM5 CPQ ZNF850 ALOX5 BMPR1A CYGB AIF1L FOXP4 ASAP3 RPH3A ZNF124 RNF146 LPCAT2 STK3 Z…	1.09
GO:0009117	nucleotide metabolic process	biological_process	21/330	1092/18668	6.025e-01	6.920e-01	21	SBF2 P2RY13 TBCD MLLT4 PRKCA ADRB2 RRM2B ACAP2 AXIN2 VAV3 GUCY2C NAMPT AGAP1 RPGR ASAP3 RGS16 MYL4 SFRP1 EDNRA PDE4A AMOT	1.09
GO:0007173	epidermal growth factor receptor signaling pathway	biological_process	7/330	363/18668	6.368e-01	7.273e-01	7	PRKCA PIK3CA MVB12B PTEN ERBB2IP AFAP1L2 JAK2	1.09
GO:0043434	response to peptide hormone	biological_process	11/330	570/18668	6.297e-01	7.197e-01	11	IL1B PRKCA PIK3CA GNG10 PRKCQ GRB10 ADIPOR1 NAMPT SOCS3 BMP7 JAK2	1.09
GO:0030217	T cell differentiation	biological_process	4/330	208/18668	6.245e-01	7.146e-01	4	BCL11B NFATC3 IL1B CLEC4D	1.09
GO:0046483	heterocycle metabolic process	biological_process	119/330	6226/18668	3.713e-01	4.687e-01	119	SBF2 SMC3 TRIM6 ARID4B HMGB3 POMC GATA4 PRKCA RRM2B NAB1 ACAP2 AZGP1 AXIN2 VAV3 NAMPT RNF141 CAND2 AGAP1 PAX6 STAG2 TOX2 ERI1 RGS16 MYL4 MAL IL1B DDX11 MAP3K13 SKIL AFF4 PRKCQ PRDX3 TFEC EDNRA PDE4A ERBB2IP MAP2K6 IRAK3 ENTPD1 CREM MLLT4 PIK3CA ANKRD32 ZNF850 SFMBT2 PPP1R12A FOXP4 BCL9L ASAP3 TMF1 SF3B3 TBK1 ZC3H12B PTEN SFRP1 RPL27A ZNF281 ANXA3 JAK2 P2RY13 ASPH TBCD TAB3 IGF1 BHLHE41 ADRB2 SLC4…	1.08
GO:0048699	generation of neurons	biological_process	30/330	1571/18668	5.935e-01	6.825e-01	30	SEMA7A ANK3 SDK2 SNX3 DOCK7 RBPJ BMPR1A VAV3 ISPD PAX6 AMIGO1 OLFM1 BMP7 RPGR SPN ACSL4 DFNB31 CUL4B LAMC1 SCLT1 SARM1 IL1B STK3 PACSIN1 SKIL TSPAN2 PRKCQ PTEN BCL11B JAK2	1.08
GO:0010467	gene expression	biological_process	107/330	5625/18668	4.201e-01	5.142e-01	107	TRIM6 ARID4B HMGB3 POMC PTCD3 GATA4 COL7A1 PRKCA RRM2B NAB1 AXIN2 NAMPT RNF141 CAND2 PAX6 STAG2 TOX2 ERI1 MAL IL1B MAP3K13 SKIL AFF4 PRKCQ PRDX3 TFEC ERBB2IP MAP2K6 IRAK3 GPIHBP1 ANK3 CREM PIK3CA MAP2 ZNF850 SFMBT2 PPP1R12A OLFM1 FOXP4 BCL9L TMF1 SF3B3 TBK1 PTEN SFRP1 RPL27A ZNF281 NLRP2 ANXA3 SRGN JAK2 ASPH TAB3 IGF1 BHLHE41 ADRB2 SLC40A1 KLF6 ATRX JMJD1C BMP7 AFAP1L2 CARD16 MYBL2 WDR33 IVNS1ABP…	1.08
GO:0048568	embryonic organ development	biological_process	8/330	420/18668	6.615e-01	7.521e-01	8	NIPBL KMT2A BMPR1A HOXA7 SOCS3 BMP7 GATA4 RBPJ	1.08
GO:0048858	cell projection morphogenesis	biological_process	21/330	1098/18668	6.196e-01	7.095e-01	21	SEMA7A ANK3 SNX10 DOCK7 VAV3 WASF1 ISPD AMIGO1 OLFM1 BMP7 RPGR LAMC1 SCLT1 SARM1 PACSIN1 SKIL PRKCQ PTEN BCL11B POC1B JAK2	1.08
GO:0010498	proteasomal protein catabolic process	biological_process	7/330	367/18668	6.573e-01	7.475e-01	7	TMF1 RNF145 SEL1L PTEN RNF216 RNF125 FBXO36	1.08
GO:0016462	pyrophosphatase activity	molecular_function	15/330	787/18668	6.492e-01	7.398e-01	15	SMC3 ABCA3 MYO1B RAB38 ENTPD1 SMC1A DYNLT3 GBP1 DDX11 DYNC1LI1 GNG10 BACH1 RALB KIF11 ATRX	1.08
GO:0006352	DNA-templated transcription, initiation	biological_process	6/330	314/18668	6.507e-01	7.409e-01	6	SKIL RRM2B CTNNBIP1 PTEN MITF RBPJ	1.08
GO:0048598	embryonic morphogenesis	biological_process	11/330	575/18668	6.499e-01	7.404e-01	11	HOXA10 HOXA7 GATA4 COL7A1 NIPBL BMPR1A SFRP1 ZNF281 SOCS3 BMP7 AMOT	1.08
GO:0045892	negative regulation of transcription, DNA-templated	biological_process	21/330	1095/18668	6.110e-01	7.004e-01	21	GABPA TFAP4 TRIM6 CTNNBIP1 CREM MITF RBPJ PRDM5 BHLHE41 NAB1 ATRX BMP7 HOXA7 IL1B SKIL ZHX3 ELK4 NIPBL SFRP1 ZNF281 HIST1H4E	1.08
GO:0007265	Ras protein signal transduction	biological_process	9/330	470/18668	6.506e-01	7.410e-01	9	STK3 IGF1 RALB SHOC2 STAMBP VAV3 WASF1 JAK2 RAP2C	1.08
GO:0044389	small conjugating protein ligase binding	molecular_function	5/330	262/18668	6.465e-01	7.369e-01	5	ANKRD32 RALB AXIN2 CUL4B USP25	1.08
GO:0070997	neuron death	biological_process	5/330	265/18668	6.648e-01	7.557e-01	5	PIK3CA STAMBP SARM1 JAK2 TBK1	1.07
GO:0030001	metal ion transport	biological_process	15/330	795/18668	6.770e-01	7.688e-01	15	CACNA2D2 AHNAK ANK3 ASPH KCNJ15 MTMR6 SNX3 SCN9A CLIC2 ADRB2 SLC40A1 MS4A2 KCNA4 NFATC3 AMIGO1	1.07
GO:0018205	peptidyl-lysine modification	biological_process	4/330	211/18668	6.448e-01	7.357e-01	4	ARID4B IL1B KMT2A SUPT3H	1.07
GO:0005622	intracellular	cellular_component	259/330	13800/18668	3.239e-01	4.248e-01	259	TRIM6 ARID4B PTCD3 COL7A1 PRKCA SUCLG2 INSC MSR1 NAB1 VAV3 KIF11 NAMPT CAND2 AGAP1 DMXL2 STAG2 PRELID2 CCNG2 RAB38 HRH4 MAL B3GNT5 CDK14 DDX11 MAP3K13 SKIL AFF4 PROK2 PRKCQ GRB10 PRDX3 STX11 TFEC RAB20 CAPN5 EDNRA PDE4A MAP2K6 IRAK3 IL1R1 GPIHBP1 ANK3 SNX10 PFKFB2 PFKFB3 CLIC4 CREM PITPNM3 DYNLT3 SCD5 RALB PCMT1 CYGB FAM76A AIF1L PPP1R12A KAZN WDR26 ASAP3 HSD17B11 RPH3A SHOC2 DHRS3 TBK1 STK3 PACS…	1.06
GO:0007268	synaptic transmission	biological_process	15/330	799/18668	6.910e-01	7.837e-01	15	CACNA2D2 COLQ HRH4 KCNJ15 PRKCA PACSIN1 GNG10 ADRB2 KMT2A GABRR2 PTEN STX11 KCNA4 AMIGO1 SPN	1.06
GO:0009987	cellular process	biological_process	280/330	14887/18668	2.904e-01	3.940e-01	280	TRIM6 ARID4B PTCD3 SCN9A COL7A1 PRKCA SUCLG2 INSC MSR1 NAB1 GPR68 VAV3 KIF11 NAMPT RNF141 CAND2 AGAP1 STAG2 FCGR2A CCNG2 RNF145 RAB38 HRH4 MAL CDK14 B3GNT5 DDX11 MAP3K13 SKIL OPN3 AFF4 PROK2 PRKCQ GRB10 PRDX3 STX11 TFEC RAB20 CAPN5 EDNRA PDE4A MAP2K6 IRAK3 IL1R1 GPIHBP1 ANK3 SNX10 PFKFB2 PFKFB3 CLIC4 COLQ CREM PITPNM3 DYNLT3 SCD5 CD177 EMB RALB PCMT1 CYGB FAM76A PPP1R12A KAZN EVI2A ASAP3 HSD17B11…	1.06
GO:1902679	negative regulation of RNA biosynthetic process	biological_process	21/330	1118/18668	6.775e-01	7.692e-01	21	GABPA TFAP4 TRIM6 CTNNBIP1 CREM MITF RBPJ PRDM5 BHLHE41 NAB1 ATRX BMP7 HOXA7 IL1B SKIL ZHX3 ELK4 NIPBL SFRP1 ZNF281 HIST1H4E	1.06
GO:0048812	neuron projection morphogenesis	biological_process	16/330	857/18668	7.054e-01	7.983e-01	16	SEMA7A ANK3 LAMC1 SARM1 DOCK7 PACSIN1 SKIL PRKCQ PTEN VAV3 BCL11B ISPD AMIGO1 OLFM1 BMP7 JAK2	1.06
GO:0032990	cell part morphogenesis	biological_process	21/330	1118/18668	6.775e-01	7.692e-01	21	SEMA7A ANK3 SNX10 DOCK7 VAV3 WASF1 ISPD AMIGO1 OLFM1 BMP7 RPGR LAMC1 SCLT1 SARM1 PACSIN1 SKIL PRKCQ PTEN BCL11B POC1B JAK2	1.06
GO:0043229	intracellular organelle	cellular_component	220/330	11718/18668	3.572e-01	4.560e-01	220	TRIM6 ARID4B PTCD3 COL7A1 PRKCA SUCLG2 MSR1 NAB1 KIF11 NAMPT CAND2 DMXL2 STAG2 PRELID2 RAB38 MAL CDK14 B3GNT5 DDX11 SKIL AFF4 PRKCQ PRDX3 STX11 TFEC RAB20 MAP2K6 IRAK3 IL1R1 ANK3 SNX10 PFKFB3 CLIC4 CREM DYNLT3 SCD5 RALB PCMT1 FAM76A AIF1L PPP1R12A KAZN WDR26 HSD17B11 RPH3A SHOC2 DHRS3 TBK1 STK3 PACSIN1 COPZ2 PTEN RPL27A ZNF281 SRGN RNF13 FAS TANC1 TBCD COL13A1 TAB3 IGF1 ADRB2 KLF6 ATRX TMEM120B A…	1.06
GO:0006605	protein targeting	biological_process	11/330	587/18668	6.989e-01	7.923e-01	11	ANK3 TLR4 IL1B IGF1 BAMBI PRKCQ BMPR1A AXIN2 RPL27A BMP7 JAK2	1.06
GO:0006935	chemotaxis	biological_process	16/330	856/18668	7.020e-01	7.950e-01	16	SEMA7A ANK3 LAMC1 MAL IL1B PRKCA PIK3CA PROK2 PRKCQ TREM1 VAV3 BCL11B ISPD BMP7 JAK2 AMOT	1.06
GO:0072594	establishment of protein localization to organelle	biological_process	10/330	535/18668	7.043e-01	7.973e-01	10	TLR4 IL1B IGF1 BAMBI PRKCQ BMPR1A AXIN2 RPL27A BMP7 JAK2	1.06
GO:0006511	ubiquitin-dependent protein catabolic process	biological_process	10/330	532/18668	6.914e-01	7.840e-01	10	MVB12B RNF145 CUL4B USP25 RNF146 RNF216 RNF125 FBXO36 SEL1L PTEN	1.06
GO:0006470	protein dephosphorylation	biological_process	4/330	216/18668	6.789e-01	7.704e-01	4	PPP1R12A PTPN12 MTMR6 PTEN	1.05
GO:0051603	proteolysis involved in cellular protein catabolic process	biological_process	11/330	594/18668	7.278e-01	8.218e-01	11	TMF1 MVB12B RNF145 CUL4B USP25 RNF146 RNF216 RNF125 FBXO36 SEL1L PTEN	1.05
GO:0019941	modification-dependent protein catabolic process	biological_process	10/330	540/18668	7.260e-01	8.200e-01	10	MVB12B RNF145 CUL4B USP25 RNF146 RNF216 RNF125 FBXO36 SEL1L PTEN	1.05
GO:0098609	cell-cell adhesion	biological_process	4/330	215/18668	6.720e-01	7.633e-01	4	CEACAM1 SDK2 AMIGO1 ARVCF	1.05
GO:0016881	acid-amino acid ligase activity	molecular_function	6/330	323/18668	7.008e-01	7.941e-01	6	PRKCQ KLHL14 RNF141 RNF146 PAX6 RNF13	1.05
GO:0004857	enzyme inhibitor activity	molecular_function	7/330	376/18668	7.037e-01	7.968e-01	7	CARD16 PRDX3 PPP1R12A SOCS3 ANXA3 SPN COL7A1	1.05
GO:0044772	mitotic cell cycle phase transition	biological_process	9/330	486/18668	7.233e-01	8.174e-01	9	CYP1A1 MYBL2 PRKCQ SMC1A PTEN CUL4B PPP1R12A CDK14 DYNC1LI1	1.05
GO:0016021	integral component of membrane	cellular_component	100/330	5404/18668	6.062e-01	6.956e-01	100	TREML2 SEZ6L SCN9A CLIC2 MSR1 GPR68 LGR6 ACSL1 CACNA2D2 FCGR2A ABCA3 LILRA5 RNF145 HRH4 B3GNT5 TMEM50A TSPAN2 OPN3 STX11 EDNRA IL1R1 TMEM135 ENTPD1 CLIC4 TLR8 PITPNM3 XKR6 SCD5 EMB FAM8A1 NPC1L1 EVI2A OLFM1 FCAR DHRS3 SIRPB2 GABRR2 SFRP1 CTAGE4 ERGIC2 ADIPOR1 KCNA4 PRRG1 RNF13 LAPTM4B P2RY13 ASPH COL13A1 ADRB2 TREM1 SLC40A1 GUCY2C MAN1C1 TMEM120B ANTXR2 TLR6 SLC36A4 ACSL4 ACVRL1 CCPG1 CYSTM1 KCNJ…	1.05
GO:0050877	neurological system process	biological_process	25/330	1352/18668	7.248e-01	8.189e-01	25	SBF2 ANK3 TANC1 CHMP2B SCN9A ADRB2 NAB1 ALOX5 AZGP1 FAM65B PAX6 AMIGO1 RPGR DFNB31 RGS16 DHRS3 IL1B GM2A TSPAN2 PROK2 NIPBL KMT2A GABRR2 PTEN PDE4A	1.05
GO:0031224	intrinsic component of membrane	cellular_component	103/330	5526/18668	5.533e-01	6.419e-01	103	TREML2 SEZ6L SCN9A CLIC2 MSR1 GPR68 LGR6 ACSL1 CACNA2D2 FCGR2A ABCA3 LILRA5 RNF145 HRH4 B3GNT5 TMEM50A TSPAN2 OPN3 STX11 EDNRA SEMA7A IL1R1 GPIHBP1 TMEM135 ENTPD1 CLIC4 TLR8 PITPNM3 XKR6 SCD5 CD177 EMB FAM8A1 NPC1L1 EVI2A OLFM1 FCAR DHRS3 SIRPB2 GABRR2 SFRP1 CTAGE4 ERGIC2 ADIPOR1 KCNA4 PRRG1 RNF13 LAPTM4B P2RY13 ASPH COL13A1 ADRB2 TREM1 SLC40A1 GUCY2C MAN1C1 TMEM120B ANTXR2 TLR6 SLC36A4 ACSL4 ACV…	1.05
GO:0000228	nuclear chromosome	cellular_component	9/330	489/18668	7.370e-01	8.318e-01	9	GABPA STAG3 SMC3 SMC1A ATRX PAX6 DDX11 HIST1H4E GATA4	1.04
GO:0004872	receptor activity	molecular_function	29/330	1573/18668	7.308e-01	8.250e-01	29	IL1R1 P2RY13 TREML2 TLR8 ADRB2 MSR1 GPR68 BMPR1A LGR6 TREM1 SLC40A1 NPC1L1 ANTXR2 EVI2A TLR6 TLR5 ACVRL1 TLR4 HRH4 GPR150 OPN3 GABRR2 SFRP1 MS4A2 EDNRA ADIPOR1 TLR10 AMOT IFNAR1	1.04
GO:0019216	regulation of lipid metabolic process	biological_process	5/330	273/18668	7.137e-01	8.069e-01	5	VAV3 ADIPOR1 BCL11B EPHX2 IL1B	1.04
GO:0044782	cilium organization	biological_process	4/330	217/18668	6.857e-01	7.779e-01	4	SCLT1 SNX10 POC1B RPGR	1.04
GO:0005126	cytokine receptor binding	molecular_function	5/330	271/18668	7.014e-01	7.946e-01	5	TLR5 BAMBI IL1B BMP7 JAK2	1.04
GO:0007409	axonogenesis	biological_process	14/330	760/18668	7.445e-01	8.397e-01	14	SEMA7A ANK3 LAMC1 DOCK7 SKIL PRKCQ PTEN VAV3 BCL11B ISPD AMIGO1 OLFM1 BMP7 JAK2	1.04
GO:0005615	extracellular space	cellular_component	25/330	1361/18668	7.494e-01	8.446e-01	25	SEMA7A IL1R1 GPIHBP1 POMC PTX3 COLQ COL7A1 IGF1 CHI3L1 CPQ MSR1 ALOX5 AZGP1 NAMPT DMXL2 OLFM1 BMP7 STAG3 ABCA3 LAMC1 IL1B ORM2 SFRP1 SRGN ADAMTS4	1.04
GO:0006367	transcription initiation from RNA polymerase II promoter	biological_process	5/330	272/18668	7.076e-01	8.004e-01	5	SKIL RRM2B CTNNBIP1 PTEN RBPJ	1.04
GO:0019221	cytokine-mediated signaling pathway	biological_process	11/330	599/18668	7.485e-01	8.438e-01	11	IRAK3 TRIM6 IL1R1 IL1B GBP1 TAB3 ACSL1 ADIPOR1 SOCS3 JAK2 IFNAR1	1.04
GO:0003924	GTPase activity	molecular_function	4/330	220/18668	7.062e-01	7.990e-01	4	GNG10 RALB RAB38 GBP1	1.03
GO:0007186	G-protein coupled receptor signaling pathway	biological_process	23/330	1258/18668	7.679e-01	8.648e-01	23	P2RY13 ENTPD1 POMC PRKCA MAP2 ADRB2 GPR68 LGR6 SPN RGS16 HRH4 GPR150 GNG10 DGKQ OPN3 PROK2 PRKCQ GABRR2 SFRP1 MS4A2 EDNRA ADIPOR1 JAK2	1.03
GO:0009116	nucleoside metabolic process	biological_process	15/330	821/18668	7.687e-01	8.653e-01	15	SBF2 RGS16 MYL4 TBCD MLLT4 DPYD ADRB2 ACAP2 AXIN2 SFRP1 VAV3 AGAP1 AMOT RPGR ASAP3	1.03
GO:0015630	microtubule cytoskeleton	cellular_component	19/330	1047/18668	7.933e-01	8.921e-01	19	SMC3 SNX10 CLIC4 TBCD DYNLT3 PKN2 SUCLG2 ANKRD32 AXIN2 KIF11 PPP1R12A RPGR DCAF12 SCLT1 SARM1 DDX11 DYNC1LI1 CEP19 POC1B	1.03
GO:0045786	negative regulation of cell cycle	biological_process	7/330	383/18668	7.400e-01	8.350e-01	7	SKIL TFAP4 PTEN BMP7 SPN DYNC1LI1 MAP2K6	1.03
GO:0005623	cell	cellular_component	289/330	15900/18668	6.135e-01	7.031e-01	289	TRIM6 ARID4B PTCD3 SCN9A COL7A1 PRKCA SUCLG2 INSC MSR1 NAB1 GPR68 VAV3 KIF11 NAMPT CAND2 AGAP1 DMXL2 STAG2 PRELID2 FCGR2A CCNG2 RAB38 HRH4 MAL B3GNT5 CDK14 DDX11 MAP3K13 SKIL OPN3 AFF4 PROK2 PRKCQ GRB10 PRDX3 STX11 TFEC RAB20 CAPN5 EDNRA PDE4A MAP2K6 IRAK3 IL1R1 GPIHBP1 ANK3 SNX10 PFKFB2 PFKFB3 CLIC4 CREM PITPNM3 DYNLT3 SCD5 CD177 EMB RALB PCMT1 CYGB FAM76A AIF1L PPP1R12A KAZN WDR26 ASAP3 HSD17B1…	1.03
GO:0019058	viral life cycle	biological_process	8/330	439/18668	7.535e-01	8.490e-01	8	TFAP4 TRIM6 MVB12B PTX3 RPL27A CHMP2B PKN2 SNX3	1.03
GO:0000122	negative regulation of transcription from RNA polymerase II promoter	biological_process	13/330	717/18668	7.869e-01	8.851e-01	13	GABPA MITF HOXA7 IL1B RBPJ SKIL PRDM5 ZHX3 BHLHE41 ELK4 NIPBL ATRX ZNF281	1.03
GO:0022891	substrate-specific transmembrane transporter activity	molecular_function	16/330	883/18668	7.948e-01	8.936e-01	16	CACNA2D2 MCL1 SLC36A4 GPIHBP1 CLIC4 KCNJ15 MTMR6 SCN9A TMEM109 CLIC2 AZGP1 GABRR2 SLC40A1 KCNA4 CLCN4 SLC16A10	1.03
GO:0003779	actin binding	molecular_function	7/330	390/18668	7.765e-01	8.736e-01	7	MYO1B AIF1L WASF1 MSRB2 MYL4 GBP1 SPN	1.02
GO:0005856	cytoskeleton	cellular_component	38/330	2100/18668	8.043e-01	9.040e-01	38	SMC3 TANC1 TBCD SUCLG2 AXIN2 KIF11 WASF1 STAG2 IVNS1ABP MYL4 DDX11 DYNC1LI1 DGKQ CEP19 AMOT MAP2K6 AHNAK IL1R1 ANK3 SNX10 CLIC4 DYNLT3 PKN2 ANKRD32 AIF1L PPP1R12A FAM65B KAZN RPGR SPN MYO1B DCAF12 MYBPH SCLT1 SARM1 PTPN12 POC1B JAK2	1.02
GO:0006325	chromatin organization	biological_process	13/330	722/18668	8.061e-01	9.058e-01	13	ARID4B CUL4B IL1B PRKCA PRDM5 ELK4 NIPBL KMT2A SUPT3H ATRX JMJD1C HIST1H4E JAK2	1.02
GO:0072001	renal system development	biological_process	5/330	278/18668	7.444e-01	8.398e-01	5	RRM2B NIPBL CTNNBIP1 SFRP1 BMP7	1.02
GO:0044257	cellular protein catabolic process	biological_process	11/330	613/18668	8.069e-01	9.065e-01	11	TMF1 MVB12B RNF145 CUL4B USP25 RNF146 RNF216 RNF125 FBXO36 SEL1L PTEN	1.02
GO:0006302	double-strand break repair	biological_process	4/330	222/18668	7.199e-01	8.137e-01	4	ANKRD32 BACH1 HIST1H4E PARP9	1.02
GO:0048667	cell morphogenesis involved in neuron differentiation	biological_process	15/330	841/18668	8.403e-01	9.436e-01	15	SEMA7A ANK3 LAMC1 SARM1 DOCK7 SKIL PRKCQ PTEN VAV3 BCL11B ISPD AMIGO1 OLFM1 BMP7 JAK2	1.01
GO:0008202	steroid metabolic process	biological_process	5/330	281/18668	7.629e-01	8.594e-01	5	CYP1A1 HSD17B11 EPHX2 NPC1L1 IL1B	1.01
GO:0044344	cellular response to fibroblast growth factor stimulus	biological_process	6/330	335/18668	7.681e-01	8.648e-01	6	PRKCA PIK3CA SHOC2 PTEN SFRP1 JAK2	1.01
GO:0008233	peptidase activity	molecular_function	11/330	617/18668	8.236e-01	9.250e-01	11	STAMBP USP25 PGPEP1 MAP2 CPQ FAM76A SFRP1 CAPN5 SENP6 CASP4 ADAMTS4	1.01
GO:0009267	cellular response to starvation	biological_process	4/330	226/18668	7.473e-01	8.426e-01	4	RAB20 RALB SFRP1 WDFY3	1.00
GO:0071774	response to fibroblast growth factor	biological_process	6/330	340/18668	1	1	6	PRKCA PIK3CA SHOC2 PTEN SFRP1 JAK2	1.00
GO:0043161	proteasome-mediated ubiquitin-dependent protein catabolic process	biological_process	6/330	340/18668	1	1	6	RNF145 SEL1L PTEN RNF216 RNF125 FBXO36	1.00
GO:0021537	telencephalon development	biological_process	4/330	227/18668	1	1	4	SEMA7A BCL11B ANXA3 PTEN	1.00
GO:0044770	cell cycle phase transition	biological_process	9/330	510/18668	1	1	9	CYP1A1 MYBL2 PRKCQ SMC1A PTEN CUL4B PPP1R12A CDK14 DYNC1LI1	1.00
GO:0022857	transmembrane transporter activity	molecular_function	17/330	964/18668	1	1	17	CACNA2D2 MCL1 SLC36A4 GPIHBP1 ABCA3 CLIC4 KCNJ15 MTMR6 SCN9A TMEM109 CLIC2 AZGP1 GABRR2 SLC40A1 KCNA4 CLCN4 SLC16A10	1.00
GO:0051640	organelle localization	biological_process	7/330	396/18668	1	1	7	PACSIN1 INSC PTEN STX11 CHMP2B COL7A1 DOCK7	1.00
GO:0051056	regulation of small GTPase mediated signal transduction	biological_process	5/330	282/18668	7.690e-01	8.654e-01	5	IGF1 SHOC2 STAMBP VAV3 AMOT	1.00
GO:0051648	vesicle localization	biological_process	4/330	229/18668	1	1	4	PACSIN1 PTEN COL7A1 STX11	0.99
GO:0005102	receptor binding	molecular_function	25/330	1429/18668	1	1	25	SEMA7A IL1R1 POMC PITPNM3 IGF1 ADRB2 VAV3 NAMPT JMJD1C BMP7 TLR6 TLR5 CD58 CLEC4D AAK1 MAL IL1B BAMBI PROK2 GRB10 PTEN SFRP1 EPHX2 ERBB2IP JAK2	0.99
GO:0004888	transmembrane signaling receptor activity	molecular_function	22/330	1263/18668	1	1	22	IL1R1 P2RY13 ADRB2 GPR68 BMPR1A LGR6 NPC1L1 EVI2A TLR6 TLR5 ACVRL1 TLR4 HRH4 GPR150 OPN3 GABRR2 SFRP1 MS4A2 EDNRA ADIPOR1 TLR10 IFNAR1	0.99
GO:0046907	intracellular transport	biological_process	29/330	1659/18668	1	1	29	GPIHBP1 ANK3 ASPH CHMP2B SNX3 COL7A1 CLIC2 IGF1 ADRB2 BMPR1A AXIN2 PPP1R12A BMP7 RPGR ARFIP1 RPH3A MYO1B RAB38 TLR4 IL1B DNAJC13 BAMBI COPZ2 PRKCQ SEL1L RPL27A STX11 MS4A2 JAK2	0.99
GO:0005634	nucleus	cellular_component	118/330	6776/18668	1	1	118	SMC3 TRIM6 ARID4B HMGB3 GK CHMP2B GATA4 PRKCA CLIC2 SUCLG2 RRM2B NAB1 AZGP1 AXIN2 HPSE NAMPT CAND2 PAX6 STAG2 TOX2 ERI1 MAL CDK14 DDX11 DYNC1LI1 SKIL AFF4 PRKCQ TFEC SENP6 ERBB2IP MAP2K6 IRAK3 IL1R1 SNX10 PFKFB3 CLIC4 CREM DYNLT3 MLLT4 ANKRD32 ZNF850 SFMBT2 FAM76A PPP1R12A KAZN WDR26 FOXP4 BCL9L FBXO32 TMF1 SHOC2 SF3B3 STK3 ZMAT4 PTEN ZNF281 ERGIC2 JAK2 RNF13 TAB3 DOCK7 BHLHE41 ADRB2 KLF6 ATRX JM…	0.99
GO:0009308	amine metabolic process	biological_process	4/330	230/18668	1	1	4	CYP1A1 PLA2G4A LPCAT2 SGMS1	0.98
GO:0000790	nuclear chromatin	cellular_component	5/330	288/18668	1	1	5	GABPA ATRX PAX6 DDX11 GATA4	0.98
GO:0031668	cellular response to extracellular stimulus	biological_process	5/330	293/18668	1	1	5	RALB SFRP1 WDFY3 RAB20 SPN	0.97
GO:0042277	peptide binding	molecular_function	4/330	234/18668	1	1	4	AZGP1 OLFM1 SLC40A1 TLR6	0.97
GO:0006790	sulfur compound metabolic process	biological_process	5/330	291/18668	1	1	5	CLIC2 IGF1 CLIC4 CSPG4 HPSE	0.97
GO:0097159	organic cyclic compound binding	molecular_function	101/330	5902/18668	1	1	101	SMC3 ARID4B HMGB3 GK PTCD3 GATA4 PRKCA SUCLG2 KIF11 ACSL1 RNF141 AGAP1 PAX6 TOX2 SLK ABCA3 ERI1 RAB38 CDK14 DDX11 MAP3K13 DYNC1LI1 SKIL PRKCQ TFEC RAB20 PDE4A MAP2K6 IRAK3 PFKFB2 PFKFB3 ENTPD1 CREM TLR8 PIK3CA MAP2 ZNF850 RALB CYGB FOXP4 TMF1 MYO1B SF3B3 DHRS3 GBP1 TBK1 STK3 ZMAT4 RPL27A ZNF281 NLRP2 ZFR2 JAK2 FAS BHLHE41 ADRB2 KLF6 ATRX GUCY2C RAP2C MYBL2 WDR33 ACSL4 ACVRL1 HOXA7 DPYD DGKQ ARL17…	0.97
GO:0055085	transmembrane transport	biological_process	22/330	1286/18668	1	1	22	AHNAK GPIHBP1 ANK3 ASPH CLIC4 SCN9A CLIC2 EMB AZGP1 SLC40A1 AMIGO1 CACNA2D2 MCL1 SLC36A4 ABCA3 KCNJ15 MTMR6 TMEM109 GABRR2 KCNA4 CLCN4 SLC16A10	0.97
GO:0050795	regulation of behavior	biological_process	4/330	233/18668	1	1	4	SEMA7A PRKCA MAL IL1B	0.97
GO:0040029	regulation of gene expression, epigenetic	biological_process	5/330	295/18668	1	1	5	PIK3CA ARID4B KMT2A ATRX HIST1H4E	0.96
GO:0005215	transporter activity	molecular_function	21/330	1238/18668	1	1	21	GPIHBP1 CLIC4 PITPNM3 SCN9A CLIC2 AZGP1 CYGB SLC40A1 CACNA2D2 MCL1 SLC36A4 PRELID2 ABCA3 KCNJ15 GM2A MTMR6 TMEM109 GABRR2 KCNA4 CLCN4 SLC16A10	0.96
GO:0005938	cell cortex	cellular_component	4/330	238/18668	1	1	4	RALB GM2A ASPH AXIN2	0.95
GO:0006887	exocytosis	biological_process	6/330	356/18668	1	1	6	IGF1 RALB STX11 MS4A2 ANXA3 SRGN	0.95
GO:0060271	cilium morphogenesis	biological_process	4/330	237/18668	1	1	4	SCLT1 SNX10 POC1B RPGR	0.95
GO:0005261	cation channel activity	molecular_function	5/330	297/18668	1	1	5	CACNA2D2 KCNA4 KCNJ15 MTMR6 SCN9A	0.95
GO:0005739	mitochondrion	cellular_component	27/330	1628/18668	1	1	27	FAS GK CLIC4 PARP9 PTCD3 CHMP2B PRKCA CYP1A1 SUCLG2 LACTB RRM2B CXORF23 ACSL1 WASF1 FAM65B CASP4 MCL1 PRELID2 ACSL4 SARM1 GM2A PLA2G4A PTEN PRDX3 NAT8L MSRB2 TMLHE	0.94
GO:0042278	purine nucleoside metabolic process	biological_process	12/330	720/18668	1	1	12	SBF2 RGS16 TBCD MLLT4 ACAP2 AXIN2 SFRP1 VAV3 AGAP1 AMOT RPGR ASAP3	0.94
GO:0016032	viral process	biological_process	13/330	790/18668	1	1	13	TFAP4 TRIM6 IVNS1ABP MVB12B PTX3 RNF216 CHMP2B DDX11 PKN2 SNX3 TBK1 DYNC1LI1 RPL27A	0.93
GO:0004871	signal transducer activity	molecular_function	27/330	1650/18668	1	1	27	IL1R1 P2RY13 ADRB2 GPR68 BMPR1A LGR6 PPP1R12A NPC1L1 EVI2A TLR6 TLR5 ACVRL1 TLR4 HRH4 MAP3K13 GPR150 GNG10 OPN3 GABRR2 SFRP1 CSPG4 MS4A2 MAP3K2 EDNRA ADIPOR1 TLR10 IFNAR1	0.93
GO:0034622	cellular macromolecular complex assembly	biological_process	14/330	850/18668	1	1	14	ARFIP1 TRIM6 TLR4 TBCD ADRB2 RALB WASF1 ATRX MSRB2 CAND2 SENP6 HIST1H4E JAK2 TLR6	0.93
GO:0033218	amide binding	molecular_function	4/330	245/18668	1	1	4	AZGP1 OLFM1 SLC40A1 TLR6	0.92
GO:0010608	posttranscriptional regulation of gene expression	biological_process	10/330	615/18668	1	1	10	GPIHBP1 ASPH AAK1 MAL PTCD3 PRKCA IGF1 SEL1L PTEN AXIN2	0.92
GO:0042623	ATPase activity, coupled	molecular_function	5/330	307/18668	1	1	5	ABCA3 BACH1 MYO1B ATRX DDX11	0.92
GO:0003677	DNA binding	molecular_function	40/330	2465/18668	1	1	40	ARID4B HMGB3 GATA4 BHLHE41 KLF6 ATRX RNF141 PAX6 TOX2 MYBL2 HOXA7 DDX11 SKIL ELK4 BACH1 TFEC BCL11B HIST1H4E GABPA HIVEP3 TFAP4 CREM MITF TLR8 RBPJ PRDM5 ZNF850 SUPT3H FOXP4 TMF1 HOXA10 CUL4B ZNF124 TCF7 ZMAT4 ZHX3 ZNF792 KMT2A ZNF281 NFATC3	0.92
GO:0005509	calcium ion binding	molecular_function	11/330	680/18668	1	1	11	RPH3A ASPH MYL4 PITPNM3 LPCAT2 PLA2G4A AIF1L MAN1C1 ANXA3 MAN1A1 PRRG1	0.92
GO:0006812	cation transport	biological_process	16/330	980/18668	1	1	16	CACNA2D2 AHNAK SLC36A4 ANK3 ASPH KCNJ15 MTMR6 SNX3 SCN9A CLIC2 ADRB2 SLC40A1 MS4A2 KCNA4 NFATC3 AMIGO1	0.92
GO:0000075	cell cycle checkpoint	biological_process	4/330	245/18668	1	1	4	BACH1 CCNG2 SMC1A DYNC1LI1	0.92
GO:0038023	signaling receptor activity	molecular_function	22/330	1367/18668	1	1	22	IL1R1 P2RY13 ADRB2 GPR68 BMPR1A LGR6 NPC1L1 EVI2A TLR6 TLR5 ACVRL1 TLR4 HRH4 GPR150 OPN3 GABRR2 SFRP1 MS4A2 EDNRA ADIPOR1 TLR10 IFNAR1	0.91
GO:0006520	cellular amino acid metabolic process	biological_process	8/330	500/18668	1	1	8	CLIC2 DPYD GGACT CPQ FAS PLA2G4A CLIC4 TMLHE	0.91
GO:0050804	regulation of synaptic transmission	biological_process	4/330	250/18668	1	1	4	CACNA2D2 KMT2A PTEN SPN	0.91
GO:0015075	ion transmembrane transporter activity	molecular_function	13/330	819/18668	1	1	13	CACNA2D2 SLC36A4 CLIC4 KCNJ15 MTMR6 SCN9A TMEM109 CLIC2 GABRR2 SLC40A1 KCNA4 CLCN4 SLC16A10	0.90
GO:0008543	fibroblast growth factor receptor signaling pathway	biological_process	5/330	315/18668	1	1	5	PRKCA PIK3CA SHOC2 PTEN JAK2	0.90
GO:0005740	mitochondrial envelope	cellular_component	11/330	690/18668	1	1	11	MCL1 PRELID2 ACSL4 GK SARM1 PTCD3 PRKCA PLA2G4A NAT8L ACSL1 WASF1	0.90
GO:0030198	extracellular matrix organization	biological_process	6/330	377/18668	1	1	6	PRKCA LAMC1 COL13A1 BMP7 ADAMTS4 COL7A1	0.90
GO:0007050	cell cycle arrest	biological_process	4/330	252/18668	1	1	4	SKIL TFAP4 SPN MAP2K6	0.90
GO:0008380	RNA splicing	biological_process	6/330	376/18668	1	1	6	AHNAK IVNS1ABP SMC1A SF3B3 DAZAP1 SPN	0.90
GO:0043062	extracellular structure organization	biological_process	6/330	378/18668	1	1	6	PRKCA LAMC1 COL13A1 BMP7 ADAMTS4 COL7A1	0.90
GO:0043235	receptor complex	cellular_component	5/330	317/18668	1	1	5	ADRB2 GABRR2 TLR4 OLFM1 TLR6	0.89
GO:0007411	axon guidance	biological_process	9/330	579/18668	1	1	9	SEMA7A ANK3 LAMC1 PRKCQ VAV3 BCL11B ISPD BMP7 JAK2	0.88
GO:0044265	cellular macromolecule catabolic process	biological_process	14/330	902/18668	1	1	14	TMF1 MVB12B ERI1 RNF145 CUL4B USP25 RNF146 RNF216 RNF125 FBXO36 SEL1L PTEN RPL27A HPSE	0.88
GO:0051260	protein homooligomerization	biological_process	4/330	259/18668	1	1	4	SKIL ALOX5AP KCNA4 KCTD18	0.87
GO:0005874	microtubule	cellular_component	6/330	391/18668	1	1	6	AXIN2 KIF11 TBCD SARM1 DYNLT3 DYNC1LI1	0.87
GO:0031966	mitochondrial membrane	cellular_component	10/330	651/18668	1	1	10	MCL1 ACSL4 GK SARM1 PTCD3 PRKCA PLA2G4A NAT8L ACSL1 WASF1	0.87
GO:0000151	ubiquitin ligase complex	cellular_component	4/330	262/18668	1	1	4	SEL1L CUL4B KLHL14 DCAF12	0.86
GO:0042594	response to starvation	biological_process	4/330	262/18668	1	1	4	RALB SFRP1 WDFY3 RAB20	0.86
GO:0051656	establishment of organelle localization	biological_process	5/330	329/18668	1	1	5	PACSIN1 INSC STX11 CHMP2B COL7A1	0.86
GO:0007610	behavior	biological_process	11/330	722/18668	1	1	11	SEMA7A TANC1 SEZ6L MAL IL1B GM2A SCN9A PRKCA ADRB2 KMT2A PTEN	0.86
GO:0031669	cellular response to nutrient levels	biological_process	4/330	266/18668	1	1	4	RALB SFRP1 WDFY3 RAB20	0.85
GO:0048011	neurotrophin TRK receptor signaling pathway	biological_process	6/330	401/18668	1	1	6	PRKCA PIK3CA RALB PTEN VAV3 JAK2	0.85
GO:0061024	membrane organization	biological_process	15/330	1011/18668	1	1	15	ANK3 RAB38 COLQ SCLT1 LPCAT2 CHMP2B SNX3 COL7A1 PRKCA PACSIN1 PTEN VAV3 RPL27A STX11 RAB20	0.84
GO:0038179	neurotrophin signaling pathway	biological_process	6/330	404/18668	1	1	6	PRKCA PIK3CA RALB PTEN VAV3 JAK2	0.84
GO:0008092	cytoskeletal protein binding	molecular_function	12/330	805/18668	1	1	12	MYO1B ANK3 MYL4 TBCD GBP1 PACSIN1 AIF1L KIF11 WASF1 MSRB2 NPC1L1 SPN	0.84
GO:0046914	transition metal ion binding	molecular_function	21/330	1420/18668	1	1	21	TRIM6 FBXO30 RNF125 TAB3 GATA4 PRKCA CYP1A1 ALOX5 CYGB ATRX RNF141 RPH3A RNF145 RNF146 ZMAT4 KMT2A MSRB2 TMLHE ZFR2 ADAMTS4 RNF13	0.84
GO:0046873	metal ion transmembrane transporter activity	molecular_function	6/330	407/18668	1	1	6	CACNA2D2 SLC40A1 KCNA4 KCNJ15 MTMR6 SCN9A	0.83
GO:0006914	autophagy	biological_process	4/330	272/18668	1	1	4	RALB WDFY3 RAB20 GATA4	0.83
GO:0008270	zinc ion binding	molecular_function	17/330	1175/18668	1	1	17	TRIM6 FBXO30 RNF125 TAB3 GATA4 PRKCA ATRX RNF141 RPH3A RNF145 RNF146 ZMAT4 KMT2A MSRB2 ZFR2 ADAMTS4 RNF13	0.82
GO:0016604	nuclear body	cellular_component	5/330	345/18668	1	1	5	SKIL DGKQ PTEN WDFY3 ATRX	0.82
GO:0003676	nucleic acid binding	molecular_function	57/330	3950/18668	1	1	57	FAS ARID4B HMGB3 PTCD3 GATA4 BHLHE41 KLF6 ATRX RNF141 PAX6 TOX2 MYBL2 WDR33 ERI1 HOXA7 DDX11 DYNC1LI1 SKIL ELK4 BACH1 TFEC BCL11B HIST1H4E GABPA AHNAK HIVEP3 TFAP4 CREM MITF TLR8 ZNF853 PKN2 RBPJ MAP2 PRDM5 ZNF850 SUPT3H FOXP4 RPGR TMF1 RPP30 SMC1A HOXA10 SF3B3 CUL4B ZNF124 DAZAP1 TCF7 TBK1 ZMAT4 ZHX3 ZNF792 KMT2A RPL27A ZNF281 NFATC3 ZFR2	0.82
GO:0051248	negative regulation of protein metabolic process	biological_process	10/330	690/18668	1	1	10	IRAK3 TFAP4 SF3B3 IL1B SNX3 PRKCA PTEN SFRP1 OLFM1 BMP7	0.82
GO:1990234	transferase complex	cellular_component	6/330	419/18668	1	1	6	PIK3CA PTAR1 KMT2A SUPT3H PRDX3 MAP3K13	0.81
GO:0050863	regulation of T cell activation	biological_process	4/330	281/18668	1	1	4	PIK3CA IGF1 PRKCQ IL1B	0.81
GO:0048562	embryonic organ morphogenesis	biological_process	4/330	281/18668	1	1	4	NIPBL HOXA7 BMP7 GATA4	0.81
GO:0016042	lipid catabolic process	biological_process	4/330	282/18668	1	1	4	HSD17B11 PLA2G4A IL1B GM2A	0.80
GO:0015672	monovalent inorganic cation transport	biological_process	7/330	501/18668	1	1	7	ADRB2 ANK3 KCNA4 KCNJ15 MTMR6 AMIGO1 SCN9A	0.79
GO:0007600	sensory perception	biological_process	13/330	951/18668	1	1	13	DFNB31 RGS16 DHRS3 ADRB2 PROK2 ALOX5 NIPBL AZGP1 GABRR2 PDE4A FAM65B PAX6 RPGR	0.77
GO:0051606	detection of stimulus	biological_process	10/330	740/18668	1	1	10	ASPH CUL4B TLR4 DHRS3 PRKCA MAP2 OPN3 PRKCQ AZGP1 TLR6	0.76
GO:0043241	protein complex disassembly	biological_process	4/330	301/18668	1	1	4	IRAK3 ASPH RPL27A PTCD3	0.75
GO:0007005	mitochondrion organization	biological_process	6/330	457/18668	1	1	6	IGF1 GABPA MCL1 RRM2B PRDX3 PTCD3	0.74
GO:0005730	nucleolus	cellular_component	11/330	840/18668	1	1	11	WDR33 RPP30 ERI1 SF3B3 DDX11 RBPJ STK3 ERGIC2 NFATC3 STAG2 BCL9L	0.74
GO:0048471	perinuclear region of cytoplasm	cellular_component	8/330	616/18668	1	1	8	MYO1B CLIC4 TLR4 PKN2 PRKCA PACSIN1 CHI3L1 PDE4A	0.73
GO:0005929	cilium	cellular_component	6/330	467/18668	1	1	6	PRKCA CEP19 DHRS3 SCLT1 POC1B RPGR	0.73
GO:0004175	endopeptidase activity	molecular_function	5/330	404/18668	1	1	5	FAM76A SFRP1 CAPN5 CASP4 ADAMTS4	0.70
GO:0016887	ATPase activity	molecular_function	5/330	415/18668	1	1	5	ABCA3 BACH1 MYO1B ATRX DDX11	0.68
GO:0022890	inorganic cation transmembrane transporter activity	molecular_function	6/330	498/18668	1	1	6	CACNA2D2 SLC40A1 KCNA4 KCNJ15 MTMR6 SCN9A	0.68
GO:0044822	poly(A) RNA binding	molecular_function	14/330	1169/18668	1	1	14	AHNAK FAS HMGB3 PTCD3 PKN2 MAP2 RPGR WDR33 RPP30 SMC1A DAZAP1 DYNC1LI1 RPL27A HIST1H4E	0.68
GO:0003723	RNA binding	molecular_function	19/330	1582/18668	1	1	19	AHNAK FAS HMGB3 TLR8 PTCD3 PKN2 MAP2 RPGR WDR33 RPP30 ERI1 SMC1A SF3B3 DAZAP1 DDX11 DYNC1LI1 ZMAT4 RPL27A HIST1H4E	0.68
GO:0008324	cation transmembrane transporter activity	molecular_function	7/330	602/18668	1	1	7	CACNA2D2 SLC36A4 KCNJ15 MTMR6 SCN9A SLC40A1 KCNA4	0.66
GO:0090150	establishment of protein localization to membrane	biological_process	4/330	345/18668	1	1	4	PACSIN1 ANK3 COLQ RPL27A	0.66
GO:0015077	monovalent inorganic cation transmembrane transporter activity	molecular_function	4/330	341/18668	1	1	4	KCNA4 KCNJ15 MTMR6 SCN9A	0.66
GO:0032269	negative regulation of cellular protein metabolic process	biological_process	7/330	602/18668	1	1	7	IRAK3 TFAP4 IL1B PRKCA PTEN SFRP1 BMP7	0.66
GO:0072657	protein localization to membrane	biological_process	5/330	436/18668	1	1	5	PACSIN1 ANK3 RAB38 COLQ RPL27A	0.65
GO:0004930	G-protein coupled receptor activity	molecular_function	10/330	874/18668	1	1	10	P2RY13 HRH4 GPR150 OPN3 ADRB2 GPR68 LGR6 SFRP1 EDNRA ADIPOR1	0.65
GO:0005198	structural molecule activity	molecular_function	8/330	724/18668	1	1	8	AHNAK ANK3 ASPH MYBPH LAMC1 CHI3L1 RPL27A ERBB2IP	0.63
GO:0006396	RNA processing	biological_process	9/330	830/18668	1	1	9	AHNAK WDR33 IVNS1ABP RPP30 ERI1 SMC1A SF3B3 DAZAP1 SPN	0.61
GO:0005759	mitochondrial matrix	cellular_component	4/330	390/18668	1	1	4	SUCLG2 MCL1 PRDX3 TMLHE	0.58
GO:0051346	negative regulation of hydrolase activity	biological_process	4/330	400/18668	1	1	4	CARD16 PRDX3 AMOT COL7A1	0.57
GO:0016071	mRNA metabolic process	biological_process	6/330	621/18668	1	1	6	WDR33 ERI1 SMC1A SF3B3 DAZAP1 RPL27A	0.55
GO:0006397	mRNA processing	biological_process	4/330	470/18668	1	1	4	WDR33 SMC1A SF3B3 DAZAP1	0.48
GO:0009593	detection of chemical stimulus	biological_process	4/330	506/18668	1	1	4	ASPH AZGP1 TLR4 TLR6	0.45
GO:0019866	organelle inner membrane	cellular_component	4/330	521/18668	1	1	4	PTCD3 PLA2G4A TMEM120B RNF13	0.43
GO:0030529	ribonucleoprotein complex	cellular_component	5/330	692/18668	1	1	5	IVNS1ABP RPP30 ERI1 SF3B3 RPL27A	0.41
