# Supplementary material for: Differential Expression Profiles and Functional Prediction of Circular RNAs in Pediatric Dilated Cardiomyopathy
Source: Front Mol Biosci. 2020 Dec 18;7:600170. doi: 10.3389/fmolb.2020.600170 (PMC7775584; doi:10.3389/fmolb.2020.600170)
Supplement: Supplementary File 5 — Kyoto Encyclopedia of Genes and Genomes pathway. [file Table_5.XLSX]

## Sheet: kegg
pathwayID	Description	GeneRatio	BgRatio	pvalue	qvalue	Count	genes	enrich_factor
hsa00061	Fatty acid biosynthesis	2/123	6/5894	6.235e-04	2.245e-02	2	FAS OLAH	15.97
hsa04920	Adipocytokine signaling pathway	7/123	68/5894	2.859e-04	2.058e-02	7	POMC SOCS3 JAK2 ACSL4 ACSL1 ADIPOR1 PRKCQ	4.93
hsa04620	Toll-like receptor signaling pathway	10/123	102/5894	4.166e-05	5.999e-03	10	TLR4 IL1B PIK3CA IFNAR1 MAL TBK1 TLR6 TLR8 MAP2K6 TLR5	4.70
hsa04666	Fc gamma R-mediated phagocytosis	8/123	95/5894	5.599e-04	2.688e-02	8	PIK3CA PLA2G4A PRKCA VAV3 ASAP3 PIP5K1B WASF1 FCGR2A	4.04
hsa00051	Fructose and mannose metabolism	3/123	36/5894	1.555e-02	2.239e-01	3	MTMR6 PFKFB2 PFKFB3	3.99
hsa05213	Endometrial cancer	4/123	52/5894	1.114e-02	2.292e-01	4	PTEN PIK3CA AXIN2 TCF7	3.69
hsa04664	Fc epsilon RI signaling pathway	6/123	79/5894	3.637e-03	1.047e-01	6	PIK3CA PLA2G4A PRKCA VAV3 MAP2K6 MS4A2	3.64
hsa04960	Aldosterone-regulated sodium reabsorption	3/123	42/5894	2.605e-02	2.886e-01	3	PIK3CA PRKCA IGF1	3.42
hsa00512	Mucin type O-Glycan biosynthesis	2/123	30/5894	5.334e-02	3.840e-01	2	WBSCR17 GALNT7	3.19
hsa05310	Asthma	2/123	31/5894	5.795e-02	3.974e-01	2	MBP MS4A2	3.09
hsa04070	Phosphatidylinositol signaling system	5/123	78/5894	1.445e-02	2.601e-01	5	PTEN PIK3CA PRKCA PIP5K1B DGKQ	3.07
hsa04146	Peroxisome	5/123	79/5894	1.532e-02	2.451e-01	5	FAR1 PXMP4 ACSL4 EPHX2 ACSL1	3.03
hsa04380	Osteoclast differentiation	8/123	128/5894	4.314e-03	1.035e-01	8	IL1R1 MITF SOCS3 IL1B PIK3CA IFNAR1 FCGR2A MAP2K6	2.99
hsa05214	Glioma	4/123	65/5894	2.710e-02	2.787e-01	4	PTEN PIK3CA PRKCA IGF1	2.95
hsa04115	p53 signaling pathway	4/123	69/5894	3.407e-02	3.271e-01	4	PTEN RRM2B CCNG2 IGF1	2.78
hsa03320	PPAR signaling pathway	4/123	70/5894	3.599e-02	3.239e-01	4	SCD5 ACSL4 ACSL1 GK	2.74
hsa05143	African trypanosomiasis	2/123	35/5894	7.839e-02	4.031e-01	2	IL1B PRKCA	2.74
hsa05146	Amoebiasis	6/123	106/5894	1.726e-02	2.259e-01	6	IL1R1 TLR4 IL1B PIK3CA PRKCA LAMC1	2.71
hsa05218	Melanoma	4/123	71/5894	3.797e-02	3.216e-01	4	PTEN MITF PIK3CA IGF1	2.70
hsa00565	Ether lipid metabolism	2/123	36/5894	8.400e-02	4.032e-01	2	PLA2G4A LPCAT2	2.66
hsa05020	Prion diseases	2/123	36/5894	8.400e-02	4.032e-01	2	IL1B LAMC1	2.66
hsa05140	Leishmaniasis	4/123	73/5894	4.214e-02	3.371e-01	4	TLR4 IL1B JAK2 FCGR2A	2.63
hsa04370	VEGF signaling pathway	4/123	76/5894	4.895e-02	3.710e-01	4	PIK3CA PLA2G4A PRKCA NFATC3	2.52
hsa00562	Inositol phosphate metabolism	3/123	57/5894	6.890e-02	4.314e-01	3	PTEN PIK3CA PIP5K1B	2.52
hsa05145	Toxoplasmosis	7/123	133/5894	1.776e-02	2.131e-01	7	TLR4 PIK3CA JAK2 PLA2G4A LAMC1 MAP2K6 ALOX5	2.52
hsa05130	Pathogenic Escherichia coli infection	3/123	58/5894	7.266e-02	4.360e-01	3	TLR4 PRKCA TLR5	2.48
hsa04621	NOD-like receptor signaling pathway	3/123	59/5894	7.653e-02	4.239e-01	3	IL1B ERBB2IP TAB3	2.44
hsa00590	Arachidonic acid metabolism	3/123	59/5894	7.653e-02	4.239e-01	3	PLA2G4A EPHX2 ALOX5	2.44
hsa05210	Colorectal cancer	3/123	62/5894	8.885e-02	3.763e-01	3	PIK3CA AXIN2 TCF7	2.32
hsa00071	Fatty acid degradation	2/123	43/5894	1.286e-01	4.873e-01	2	ACSL4 ACSL1	2.23
hsa04210	Apoptosis	4/123	89/5894	8.626e-02	3.882e-01	4	IL1R1 IL1B PIK3CA IRAK3	2.15
hsa05215	Prostate cancer	4/123	89/5894	8.626e-02	3.882e-01	4	PTEN PIK3CA IGF1 TCF7	2.15
hsa04114	Oocyte meiosis	5/123	114/5894	7.416e-02	4.272e-01	5	SMC3 SLK STAG3 IGF1 SMC1A	2.10
hsa04975	Fat digestion and absorption	2/123	46/5894	1.504e-01	4.708e-01	2	PLA2G4A NPC1L1	2.08
hsa04270	Vascular smooth muscle contraction	5/123	116/5894	7.947e-02	3.946e-01	5	PLA2G4A PRKCA PPP1R12A EDNRA PRKCQ	2.07
hsa04730	Long-term depression	3/123	70/5894	1.267e-01	4.931e-01	3	PLA2G4A PRKCA IGF1	2.05
hsa00520	Amino sugar and nucleotide sugar metabolism	2/123	48/5894	1.657e-01	4.870e-01	2	CHI3L1 NPL	2.00
hsa04930	Type II diabetes mellitus	2/123	48/5894	1.657e-01	4.870e-01	2	SOCS3 PIK3CA	2.00
hsa04520	Adherens junction	3/123	73/5894	1.428e-01	4.782e-01	3	TCF7 WASF1 MLLT4	1.97
hsa00510	N-Glycan biosynthesis	2/123	49/5894	1.737e-01	4.904e-01	2	MAN1C1 MAN1A1	1.96
hsa04662	B cell receptor signaling pathway	3/123	75/5894	1.540e-01	4.718e-01	3	PIK3CA VAV3 NFATC3	1.92
hsa00561	Glycerolipid metabolism	2/123	50/5894	1.817e-01	5.032e-01	2	GK DGKQ	1.92
hsa04916	Melanogenesis	4/123	101/5894	1.325e-01	4.770e-01	4	MITF POMC PRKCA TCF7	1.90
hsa04912	GnRH signaling pathway	4/123	101/5894	1.325e-01	4.770e-01	4	PLA2G4A PRKCA MAP3K2 MAP2K6	1.90
hsa04310	Wnt signaling pathway	6/123	151/5894	9.072e-02	3.732e-01	6	CTNNBIP1 PRKCA AXIN2 TCF7 NFATC3 SFRP1	1.90
hsa04144	Endocytosis	8/123	203/5894	6.604e-02	4.323e-01	8	ADRB2 STAMBP AGAP1 ASAP3 PIP5K1B ACAP2 CHMP2B MVB12B	1.89
hsa05144	Malaria	2/123	51/5894	1.900e-01	5.067e-01	2	TLR4 IL1B	1.88
hsa04150	mTOR signaling pathway	2/123	52/5894	1.983e-01	5.192e-01	2	PIK3CA IGF1	1.84
hsa04145	Phagosome	6/123	156/5894	1.042e-01	4.168e-01	6	TLR4 DYNC1LI1 TLR6 FCAR MSR1 FCGR2A	1.84
hsa05142	Chagas disease (American trypanosomiasis)	4/123	104/5894	1.458e-01	4.666e-01	4	TLR4 IL1B PIK3CA TLR6	1.84
hsa00564	Glycerophospholipid metabolism	3/123	80/5894	1.840e-01	4.999e-01	3	PLA2G4A DGKQ LPCAT2	1.80
hsa05223	Non-small cell lung cancer	2/123	54/5894	2.155e-01	5.444e-01	2	PIK3CA PRKCA	1.77
hsa04660	T cell receptor signaling pathway	4/123	108/5894	1.646e-01	4.938e-01	4	PIK3CA VAV3 NFATC3 PRKCQ	1.77
hsa04650	Natural killer cell mediated cytotoxicity	5/123	136/5894	1.456e-01	4.765e-01	5	PIK3CA IFNAR1 PRKCA VAV3 NFATC3	1.76
hsa05217	Basal cell carcinoma	2/123	55/5894	2.243e-01	5.474e-01	2	AXIN2 TCF7	1.74
hsa05150	Staphylococcus aureus infection	2/123	56/5894	2.333e-01	5.507e-01	2	FCAR FCGR2A	1.71
hsa04623	Cytosolic DNA-sensing pathway	2/123	56/5894	2.333e-01	5.507e-01	2	IL1B TBK1	1.71
hsa05222	Small cell lung cancer	3/123	85/5894	2.164e-01	5.373e-01	3	PTEN PIK3CA LAMC1	1.69
hsa04510	Focal adhesion	7/123	200/5894	1.354e-01	4.642e-01	7	PTEN PIK3CA PRKCA PPP1R12A LAMC1 VAV3 IGF1	1.68
hsa05221	Acute myeloid leukemia	2/123	58/5894	2.515e-01	5.749e-01	2	PIK3CA TCF7	1.65
hsa04670	Leukocyte transendothelial migration	4/123	117/5894	2.114e-01	5.436e-01	4	PIK3CA PRKCA VAV3 MLLT4	1.64
hsa04010	MAPK signaling pathway	9/123	268/5894	1.310e-01	4.837e-01	9	IL1R1 CACNA2D2 IL1B PLA2G4A PRKCA MAP3K13 ELK4 MAP3K2 MAP2K6	1.61
hsa04630	Jak-STAT signaling pathway	5/123	155/5894	2.302e-01	5.525e-01	5	SOCS3 PIK3CA JAK2 IFNAR1 SPRY4	1.55
hsa00830	Retinol metabolism	2/123	64/5894	3.091e-01	6.848e-01	2	DHRS3 CYP1A1	1.50
hsa00240	Pyrimidine metabolism	3/123	99/5894	3.191e-01	6.962e-01	3	RRM2B ENTPD1 DPYD	1.45
hsa04530	Tight junction	4/123	133/5894	3.082e-01	6.934e-01	4	PTEN PRKCA PRKCQ MLLT4	1.44
hsa05160	Hepatitis C	4/123	135/5894	3.214e-01	6.908e-01	4	SOCS3 PIK3CA IFNAR1 TBK1	1.42
hsa04720	Long-term potentiation	2/123	70/5894	3.702e-01	7.726e-01	2	PRKCA PPP1R12A	1.37
hsa05212	Pancreatic cancer	2/123	70/5894	3.702e-01	7.726e-01	2	RALB PIK3CA	1.37
hsa05100	Bacterial invasion of epithelial cells	2/123	71/5894	3.807e-01	7.721e-01	2	PIK3CA WASF1	1.35
hsa04622	RIG-I-like receptor signaling pathway	2/123	71/5894	3.807e-01	7.721e-01	2	TBK1 RNF125	1.35
hsa05200	Pathways in cancer	9/123	327/5894	3.261e-01	6.906e-01	9	RALB PTEN MITF PIK3CA PRKCA AXIN2 LAMC1 IGF1 TCF7	1.32
hsa05412	Arrhythmogenic right ventricular cardiomyopathy (ARVC)	2/123	74/5894	4.125e-01	8.137e-01	2	CACNA2D2 TCF7	1.30
hsa04971	Gastric acid secretion	2/123	74/5894	4.125e-01	8.137e-01	2	KCNJ15 PRKCA	1.30
hsa00230	Purine metabolism	4/123	162/5894	5.176e-01	9.807e-01	4	PDE4A RRM2B ENTPD1 GUCY2C	1.18
hsa05410	Hypertrophic cardiomyopathy (HCM)	2/123	83/5894	5.110e-01	9.811e-01	2	CACNA2D2 IGF1	1.15
hsa04350	TGF-beta signaling pathway	2/123	85/5894	5.333e-01	9.973e-01	2	BMP7 BMPR1A	1.13
hsa04810	Regulation of actin cytoskeleton	5/123	214/5894	5.979e-01	1	5	PIK3CA PPP1R12A VAV3 PIP5K1B WASF1	1.12
hsa04110	Cell cycle	3/123	128/5894	5.701e-01	1	3	STAG2 SMC3 SMC1A	1.12
hsa04012	ErbB signaling pathway	2/123	87/5894	5.557e-01	1	2	PIK3CA PRKCA	1.10
hsa04914	Progesterone-mediated oocyte maturation	2/123	87/5894	5.557e-01	1	2	PIK3CA IGF1	1.10
hsa04640	Hematopoietic cell lineage	2/123	88/5894	5.669e-01	1	2	IL1R1 IL1B	1.09
hsa04970	Salivary secretion	2/123	89/5894	5.782e-01	1	2	ADRB2 PRKCA	1.08
hsa04540	Gap junction	2/123	90/5894	5.894e-01	1	2	PRKCA MAP3K2	1.06
hsa05414	Dilated cardiomyopathy	2/123	90/5894	5.894e-01	1	2	CACNA2D2 IGF1	1.06
hsa05323	Rheumatoid arthritis	2/123	92/5894	6.120e-01	1	2	TLR4 IL1B	1.04
hsa04910	Insulin signaling pathway	3/123	138/5894	6.627e-01	1	3	SOCS3 PIK3CA FAS	1.04
hsa01100	Metabolic pathways	24/123	1131/5894	8.610e-01	1	24	SUCLG2 DHRS3 SGMS1 RRM2B PLA2G4A ST6GALNAC3 B3GNT5 FAS ACSL4 EPHX2 ACSL1 HPSE DPYD PIP5K1B GK OLAH DGKQ LPCAT2 WBSCR17 GALNT7 ALOX5 MAN1C1 MAN1A1 CYP1A1	1.02
hsa04062	Chemokine signaling pathway	4/123	189/5894	7.332e-01	1	4	PIK3CA JAK2 VAV3 GNG10	1.01
hsa00592	alpha-Linolenic acid metabolism	1/123	20/5894	1	1	1	PLA2G4A	1.00
hsa04340	Hedgehog signaling pathway	1/123	56/5894	1	1	1	BMP7	1.00
hsa04973	Carbohydrate digestion and absorption	1/123	44/5894	1	1	1	PIK3CA	1.00
hsa04512	ECM-receptor interaction	1/123	85/5894	1	1	1	LAMC1	1.00
hsa05014	Amyotrophic lateral sclerosis (ALS)	1/123	54/5894	1	1	1	MAP2K6	1.00
hsa03010	Ribosome	1/123	92/5894	1	1	1	RPL27A	1.00
hsa03420	Nucleotide excision repair	1/123	45/5894	1	1	1	CUL4B	1.00
hsa05010	Alzheimer's disease	1/123	168/5894	1	1	1	IL1B	1.00
hsa04940	Type I diabetes mellitus	1/123	45/5894	1	1	1	IL1B	1.00
hsa04710	Circadian rhythm	1/123	23/5894	1	1	1	BHLHE41	1.00
hsa00591	Linoleic acid metabolism	1/123	30/5894	1	1	1	PLA2G4A	1.00
hsa00601	Glycosphingolipid biosynthesis	1/123	26/5894	1	1	1	B3GNT5	1.00
hsa00310	Lysine degradation	1/123	44/5894	1	1	1	TMLHE	1.00
hsa02010	ABC transporters	1/123	44/5894	1	1	1	ABCA3	1.00
hsa05332	Graft-versus-host disease	1/123	43/5894	1	1	1	IL1B	1.00
hsa04950	Maturity onset diabetes of the young	1/123	25/5894	1	1	1	PAX6	1.00
hsa00531	Glycosaminoglycan degradation	1/123	19/5894	1	1	1	HPSE	1.00
hsa00140	Steroid hormone biosynthesis	1/123	57/5894	1	1	1	CYP1A1	1.00
hsa03008	Ribosome biogenesis in eukaryotes	1/123	81/5894	1	1	1	RPP30	1.00
hsa05110	Vibrio cholerae infection	1/123	54/5894	1	1	1	PRKCA	1.00
hsa00983	Drug metabolism	1/123	52/5894	1	1	1	DPYD	1.00
hsa04962	Vasopressin-regulated water reabsorption	1/123	44/5894	1	1	1	DYNC1LI1	1.00
hsa00020	Citrate cycle (TCA cycle)	1/123	30/5894	1	1	1	SUCLG2	1.00
hsa00640	Propanoate metabolism	1/123	32/5894	1	1	1	SUCLG2	1.00
hsa00770	Pantothenate and CoA biosynthesis	1/123	16/5894	1	1	1	DPYD	1.00
hsa00604	Glycosphingolipid biosynthesis	1/123	15/5894	1	1	1	ST6GALNAC3	1.00
hsa00600	Sphingolipid metabolism	1/123	40/5894	1	1	1	SGMS1	1.00
hsa05211	Renal cell carcinoma	1/123	70/5894	1	1	1	PIK3CA	1.00
hsa03013	RNA transport	1/123	152/5894	1	1	1	RPP30	1.00
hsa05131	Shigellosis	1/123	62/5894	1	1	1	WASF1	1.00
hsa01040	Biosynthesis of unsaturated fatty acids	1/123	21/5894	1	1	1	SCD5	1.00
hsa04330	Notch signaling pathway	1/123	47/5894	1	1	1	RBPJ	1.00
hsa00760	Nicotinate and nicotinamide metabolism	1/123	24/5894	1	1	1	NAMPT	1.00
hsa05216	Thyroid cancer	1/123	29/5894	1	1	1	TCF7	1.00
hsa04974	Protein digestion and absorption	1/123	81/5894	1	1	1	SLC16A10	1.00
hsa00380	Tryptophan metabolism	1/123	42/5894	1	1	1	CYP1A1	1.00
hsa04130	SNARE interactions in vesicular transport	1/123	36/5894	1	1	1	STX11	1.00
hsa00480	Glutathione metabolism	1/123	50/5894	1	1	1	RRM2B	1.00
hsa03015	mRNA surveillance pathway	1/123	83/5894	1	1	1	DAZAP1	1.00
hsa03040	Spliceosome	1/123	128/5894	1	1	1	SF3B3	1.00
hsa04260	Cardiac muscle contraction	1/123	77/5894	1	1	1	CACNA2D2	1.00
hsa05220	Chronic myeloid leukemia	1/123	73/5894	1	1	1	PIK3CA	1.00
hsa00410	beta-Alanine metabolism	1/123	22/5894	1	1	1	DPYD	1.00
hsa00980	Metabolism of xenobiotics by cytochrome P450	1/123	71/5894	1	1	1	CYP1A1	1.00
hsa04972	Pancreatic secretion	2/123	101/5894	1	1	2	PLA2G4A PRKCA	0.95
hsa04060	Cytokine-cytokine receptor interaction	5/123	265/5894	1	1	5	IL1R1 IL1B IFNAR1 BMP7 BMPR1A	0.90
hsa04080	Neuroactive ligand-receptor interaction	5/123	272/5894	1	1	5	ADRB2 GABRR2 P2RY13 EDNRA HRH4	0.88
hsa04141	Protein processing in endoplasmic reticulum	3/123	168/5894	1	1	3	SEL1L MAN1C1 MAN1A1	0.86
hsa04020	Calcium signaling pathway	3/123	177/5894	1	1	3	ADRB2 PRKCA EDNRA	0.81
hsa04142	Lysosome	2/123	121/5894	1	1	2	LAPTM4B GM2A	0.79
hsa04722	Neurotrophin signaling pathway	2/123	127/5894	1	1	2	PIK3CA IRAK3	0.75
hsa04360	Axon guidance	2/123	130/5894	1	1	2	SEMA7A NFATC3	0.74
hsa04514	Cell adhesion molecules (CAMs)	2/123	136/5894	1	1	2	SIGLEC1 CD58	0.70
hsa04120	Ubiquitin mediated proteolysis	2/123	139/5894	1	1	2	SOCS3 CUL4B	0.69
hsa05322	Systemic lupus erythematosus	2/123	138/5894	1	1	2	HIST1H4E FCGR2A	0.69
